# Supplementary material for: Deficient Phagocytosis in Circulating Monocytes from Patients with COVID-19-Associated Mucormycosis
Source: mBio. 2023 Apr 13;14(3):e00590-23. doi: 10.1128/mbio.00590-23 (PMC10294693; doi:10.1128/mbio.00590-23)
Supplement: TABLE S1 [file mbio.00590-23-s0002.xlsx]

## Sheet: HEALTHY VERSUS COVID-19
	ONTOLOGY	ID	Description	setSize	enrichmentScore	NES	pvalue	p.adjust	qvalues	rank	leading_edge	count	GeneRatio	type
1	CC	GO:0016604	nuclear body	731	0.337172	1.54548	0.00010005	0.00010005	0.0260653	5296	tags=40%, list=31%, signal=29%	290	0.396717	Upregulated
2	BP	GO:0043604	amide biosynthetic process	714	0.334616	1.53323	0.00010005	0.00010005	0.0260653	4436	tags=35%, list=26%, signal=27%	251	0.351541	Upregulated
3	BP	GO:0006518	peptide metabolic process	723	0.327731	1.5019	0.00010006	0.00010006	0.0260653	4420	tags=35%, list=26%, signal=27%	255	0.352697	Upregulated
4	BP	GO:0051276	chromosome organization	718	0.344041	1.57644	0.00010006	0.00010006	0.0260653	4537	tags=36%, list=27%, signal=28%	262	0.364903	Upregulated
5	BP	GO:0007017	microtubule-based process	669	0.310113	1.41841	0.00010015	0.00010015	0.0260653	5119	tags=39%, list=30%, signal=28%	260	0.38864	Upregulated
6	CC	GO:0099081	supramolecular polymer	650	0.306533	1.40092	0.00010015	0.00010015	0.0260653	5052	tags=37%, list=30%, signal=27%	238	0.366154	Upregulated
7	BP	GO:0043043	peptide biosynthetic process	612	0.377654	1.72335	0.00010016	0.00010016	0.0260653	4420	tags=38%, list=26%, signal=29%	233	0.380719	Upregulated
8	CC	GO:1990904	ribonucleoprotein complex	659	0.422589	1.93178	0.00010016	0.00010016	0.0260653	4067	tags=38%, list=24%, signal=30%	248	0.376328	Upregulated
9	CC	GO:0099512	supramolecular fiber	644	0.305364	1.39512	0.00010017	0.00010017	0.0260653	5052	tags=37%, list=30%, signal=27%	236	0.36646	Upregulated
10	BP	GO:0016071	mRNA metabolic process	626	0.331191	1.51199	0.0001002	0.0001002	0.0260653	5284	tags=38%, list=31%, signal=27%	237	0.378594	Upregulated
11	BP	GO:0006412	translation	595	0.381516	1.73914	0.000100241	0.000100241	0.0260653	4420	tags=39%, list=26%, signal=30%	230	0.386555	Upregulated
12	BP	GO:0051301	cell division	511	0.329176	1.49375	0.000100402	0.000100402	0.0260653	6550	tags=51%, list=39%, signal=32%	259	0.506849	Upregulated
13	MF	GO:0005198	structural molecule activity	457	0.399059	1.80421	0.000100725	0.000100725	0.0260653	3329	tags=35%, list=20%, signal=29%	159	0.347921	Upregulated
14	BP	GO:0006397	mRNA processing	447	0.363457	1.64162	0.000100786	0.000100786	0.0260653	6473	tags=49%, list=38%, signal=31%	219	0.489933	Upregulated
15	BP	GO:0022613	ribonucleoprotein complex biogenesis	421	0.38871	1.75006	0.000100878	0.000100878	0.0260653	4551	tags=38%, list=27%, signal=29%	162	0.384798	Upregulated
16	BP	GO:0008380	RNA splicing	386	0.375298	1.68318	0.000101143	0.000101143	0.0260653	6473	tags=51%, list=38%, signal=32%	196	0.507772	Upregulated
17	CC	GO:0016607	nuclear speck	373	0.346876	1.55308	0.000101338	0.000101338	0.0260653	5284	tags=40%, list=31%, signal=28%	150	0.402145	Upregulated
18	CC	GO:0005819	spindle	348	0.344068	1.53483	0.000101636	0.000101636	0.0260653	4782	tags=40%, list=28%, signal=29%	139	0.399425	Upregulated
19	BP	GO:0000280	nuclear division	331	0.361994	1.61028	0.000101709	0.000101709	0.0260653	4475	tags=38%, list=26%, signal=28%	125	0.377644	Upregulated
20	BP	GO:0140694	non-membrane-bounded organelle assembly	310	0.374212	1.65958	0.000102041	0.000102041	0.0260653	4782	tags=41%, list=28%, signal=30%	127	0.409677	Upregulated
21	BP	GO:0000375	RNA splicing, via transesterification reactions	283	0.387702	1.71088	0.000102512	0.000102512	0.0260653	6473	tags=50%, list=38%, signal=31%	141	0.498233	Upregulated
22	BP	GO:0042254	ribosome biogenesis	282	0.402981	1.77795	0.000102533	0.000102533	0.0260653	4551	tags=39%, list=27%, signal=29%	110	0.390071	Upregulated
23	BP	GO:0000377	RNA splicing, via transesterification reactions with bulged adenosine as nucleophile	279	0.387785	1.70938	0.000102754	0.000102754	0.0260653	6473	tags=50%, list=38%, signal=31%	139	0.498208	Upregulated
24	BP	GO:0000398	mRNA splicing, via spliceosome	279	0.387785	1.70938	0.000102754	0.000102754	0.0260653	6473	tags=50%, list=38%, signal=31%	139	0.498208	Upregulated
25	BP	GO:0007059	chromosome segregation	275	0.365367	1.60947	0.000102838	0.000102838	0.0260653	4537	tags=38%, list=27%, signal=28%	104	0.378182	Upregulated
26	MF	GO:0003729	mRNA binding	270	0.43765	1.92583	0.000102881	0.000102881	0.0260653	5549	tags=51%, list=33%, signal=35%	138	0.511111	Upregulated
27	BP	GO:0016072	rRNA metabolic process	225	0.392752	1.7092	0.000104069	0.000104069	0.0260653	4551	tags=39%, list=27%, signal=29%	87	0.386667	Upregulated
28	BP	GO:0098813	nuclear chromosome segregation	217	0.39215	1.70269	0.000104297	0.000104297	0.0260653	4253	tags=37%, list=25%, signal=28%	81	0.373272	Upregulated
29	BP	GO:0006364	rRNA processing	215	0.389832	1.69147	0.000104417	0.000104417	0.0260653	4551	tags=39%, list=27%, signal=29%	83	0.386047	Upregulated
30	CC	GO:0005840	ribosome	206	0.539224	2.33248	0.000104789	0.000104789	0.0260653	3372	tags=46%, list=20%, signal=37%	94	0.456311	Upregulated
31	BP	GO:0022618	ribonucleoprotein complex assembly	192	0.398166	1.71269	0.000105141	0.000105141	0.0260653	4468	tags=40%, list=26%, signal=30%	77	0.401042	Upregulated
32	BP	GO:0006403	RNA localization	187	0.422672	1.81364	0.000105441	0.000105441	0.0260653	6591	tags=60%, list=39%, signal=37%	112	0.59893	Upregulated
33	BP	GO:0033044	regulation of chromosome organization	175	0.424766	1.81133	0.000106123	0.000106123	0.0260653	4525	tags=42%, list=27%, signal=31%	74	0.422857	Upregulated
34	BP	GO:0000819	sister chromatid segregation	173	0.403651	1.71915	0.000106315	0.000106315	0.0260653	4227	tags=37%, list=25%, signal=28%	64	0.369942	Upregulated
35	CC	GO:0044391	ribosomal subunit	170	0.577161	2.45148	0.00010661	0.00010661	0.0260653	3372	tags=51%, list=20%, signal=41%	86	0.505882	Upregulated
36	BP	GO:0007051	spindle organization	165	0.430424	1.82491	0.000106678	0.000106678	0.0260653	5306	tags=50%, list=31%, signal=34%	82	0.49697	Upregulated
37	MF	GO:0003735	structural constituent of ribosome	155	0.587611	2.47749	0.000107193	0.000107193	0.0260653	3372	tags=53%, list=20%, signal=43%	82	0.529032	Upregulated
38	BP	GO:0050657	nucleic acid transport	150	0.405224	1.7028	0.00010755	0.00010755	0.0260653	6591	tags=59%, list=39%, signal=37%	89	0.593333	Upregulated
39	BP	GO:0050658	RNA transport	150	0.405224	1.7028	0.00010755	0.00010755	0.0260653	6591	tags=59%, list=39%, signal=37%	89	0.593333	Upregulated
40	BP	GO:0000070	mitotic sister chromatid segregation	149	0.404073	1.69554	0.000107828	0.000107828	0.0260653	4537	tags=40%, list=27%, signal=30%	60	0.402685	Upregulated
41	BP	GO:0002181	cytoplasmic translation	144	0.641345	2.68567	0.000107945	0.000107945	0.0260653	3412	tags=64%, list=20%, signal=51%	92	0.638889	Upregulated
42	BP	GO:1902850	microtubule cytoskeleton organization involved in mitosis	131	0.421229	1.74776	0.000108956	0.000108956	0.0260653	5832	tags=53%, list=34%, signal=35%	70	0.534351	Upregulated
43	BP	GO:0043484	regulation of RNA splicing	133	0.482875	2.00496	0.000109075	0.000109075	0.0260653	3697	tags=43%, list=22%, signal=34%	57	0.428571	Upregulated
44	BP	GO:0050684	regulation of mRNA processing	125	0.425584	1.7552	0.000109926	0.000109926	0.0260653	4655	tags=44%, list=27%, signal=32%	55	0.44	Upregulated
45	BP	GO:0007052	mitotic spindle organization	108	0.468765	1.9041	0.000111557	0.000111557	0.0260653	5832	tags=57%, list=34%, signal=38%	62	0.574074	Upregulated
46	CC	GO:0015934	large ribosomal subunit	108	0.542118	2.20206	0.000111557	0.000111557	0.0260653	3372	tags=47%, list=20%, signal=38%	51	0.472222	Upregulated
47	BP	GO:0098727	maintenance of cell number	107	0.451563	1.83089	0.000111769	0.000111769	0.0260653	5128	tags=45%, list=30%, signal=32%	48	0.448598	Upregulated
48	MF	GO:0008094	ATP-dependent activity, acting on DNA	96	0.454882	1.82034	0.000113353	0.000113353	0.0260653	5673	tags=58%, list=33%, signal=39%	56	0.583333	Upregulated
49	CC	GO:0022626	cytosolic ribosome	94	0.73216	2.91929	0.000113843	0.000113843	0.0260653	3372	tags=82%, list=20%, signal=66%	77	0.819149	Upregulated
50	MF	GO:0051082	unfolded protein binding	94	0.484005	1.92984	0.000113843	0.000113843	0.0260653	5387	tags=62%, list=32%, signal=42%	58	0.617021	Upregulated
51	BP	GO:0048024	regulation of mRNA splicing, via spliceosome	90	0.450751	1.78767	0.000114025	0.000114025	0.0260653	3444	tags=38%, list=20%, signal=30%	34	0.377778	Upregulated
52	BP	GO:2001251	negative regulation of chromosome organization	80	0.464349	1.80965	0.000115821	0.000115821	0.0260653	4207	tags=42%, list=25%, signal=32%	34	0.425	Upregulated
53	BP	GO:0042273	ribosomal large subunit biogenesis	68	0.516208	1.96701	0.000118022	0.000118022	0.0260653	1807	tags=34%, list=11%, signal=30%	23	0.338235	Upregulated
54	CC	GO:0015935	small ribosomal subunit	66	0.639368	2.42543	0.000118245	0.000118245	0.0260653	1718	tags=47%, list=10%, signal=42%	31	0.469697	Upregulated
55	CC	GO:0005844	polysome	63	0.619707	2.33572	0.000119104	0.000119104	0.0260653	4067	tags=62%, list=24%, signal=47%	39	0.619048	Upregulated
56	BP	GO:0042255	ribosome assembly	56	0.557259	2.05306	0.000121124	0.000121124	0.0260653	4123	tags=54%, list=24%, signal=41%	30	0.535714	Upregulated
57	CC	GO:0022625	cytosolic large ribosomal subunit	54	0.727049	2.6641	0.000121403	0.000121403	0.0260653	3372	tags=81%, list=20%, signal=65%	44	0.814815	Upregulated
58	CC	GO:0022627	cytosolic small ribosomal subunit	40	0.750012	2.59401	0.00012647	0.00012647	0.026685	3761	tags=90%, list=22%, signal=70%	36	0.9	Upregulated
59	CC	GO:0042788	polysomal ribosome	30	0.691425	2.25424	0.000130617	0.000130617	0.0269723	3606	tags=73%, list=21%, signal=58%	22	0.733333	Upregulated
60	CC	GO:0005732	sno(s)RNA-containing ribonucleoprotein complex	27	0.666687	2.12327	0.00013224	0.00013224	0.0269723	2315	tags=37%, list=14%, signal=32%	10	0.37037	Upregulated
61	CC	GO:0072588	box H/ACA RNP complex	10	0.798933	1.96899	0.000149477	0.000149477	0.0299882	1471	tags=50%, list=9%, signal=46%	5	0.5	Upregulated
62	BP	GO:0015988	energy coupled proton transmembrane transport, against electrochemical gradient	5	0.976873	1.9577	0.000160953	0.000160953	0.0312655	232	tags=80%, list=1%, signal=79%	4	0.8	Upregulated
63	BP	GO:0015990	electron transport coupled proton transport	5	0.976873	1.9577	0.000160953	0.000160953	0.0312655	232	tags=80%, list=1%, signal=79%	4	0.8	Upregulated
64	CC	GO:0098556	cytoplasmic side of rough endoplasmic reticulum membrane	4	0.950722	1.77827	0.000165536	0.000165536	0.0316532	633	tags=75%, list=4%, signal=72%	3	0.75	Upregulated
65	BP	GO:0000278	mitotic cell cycle	728	0.309974	1.42072	0.0002001	0.0002001	0.0356594	5308	tags=39%, list=31%, signal=28%	287	0.394231	Upregulated
66	BP	GO:1903047	mitotic cell cycle process	600	0.305397	1.39272	0.000200421	0.000200421	0.0356594	5645	tags=42%, list=33%, signal=29%	253	0.421667	Upregulated
67	BP	GO:0000226	microtubule cytoskeleton organization	484	0.320972	1.45388	0.000201066	0.000201066	0.0356594	5113	tags=39%, list=30%, signal=28%	188	0.38843	Upregulated
68	BP	GO:0010608	posttranscriptional regulation of gene expression	471	0.320662	1.45119	0.000201349	0.000201349	0.0356594	4420	tags=34%, list=26%, signal=26%	162	0.343949	Upregulated
69	BP	GO:0048285	organelle fission	372	0.338248	1.51437	0.000202716	0.000202716	0.0356594	5306	tags=41%, list=31%, signal=29%	154	0.413978	Upregulated
70	CC	GO:0098687	chromosomal region	305	0.349148	1.54673	0.000204353	0.000204353	0.0356594	6439	tags=50%, list=38%, signal=32%	154	0.504918	Upregulated
71	BP	GO:0140014	mitotic nuclear division	245	0.365955	1.60046	0.000207147	0.000207147	0.0356594	5306	tags=43%, list=31%, signal=30%	106	0.432653	Upregulated
72	BP	GO:0071826	ribonucleoprotein complex subunit organization	199	0.391687	1.69131	0.000209798	0.000209798	0.0356594	4676	tags=41%, list=28%, signal=30%	82	0.41206	Upregulated
73	BP	GO:0051236	establishment of RNA localization	153	0.401965	1.69269	0.000214546	0.000214546	0.035967	6591	tags=59%, list=39%, signal=36%	90	0.588235	Upregulated
74	BP	GO:0019827	stem cell population maintenance	104	0.444858	1.79865	0.000224442	0.000224442	0.0371175	5128	tags=44%, list=30%, signal=31%	46	0.442308	Upregulated
75	BP	GO:0042274	ribosomal small subunit biogenesis	71	0.491161	1.88469	0.000235045	0.000235045	0.0383528	4367	tags=48%, list=26%, signal=36%	34	0.478873	Upregulated
76	BP	GO:0034447	very-low-density lipoprotein particle clearance	4	-0.965474	-1.95904	0.000252461	0.000252461	0.0401246	9	tags=100%, list=0%, signal=100%	3	0.75	downregulated
77	BP	GO:0038128	ERBB2 signaling pathway	4	-0.945687	-1.91889	0.000252461	0.000252461	0.0401246	151	tags=75%, list=1%, signal=74%	3	0.75	downregulated
78	MF	GO:0048027	mRNA 5'-UTR binding	26	0.633031	1.99716	0.000265957	0.000265957	0.041542	3624	tags=69%, list=21%, signal=55%	18	0.692308	Upregulated
79	CC	GO:0101031	chaperone complex	24	0.632841	1.96276	0.000268168	0.000268168	0.041542	4162	tags=67%, list=25%, signal=50%	16	0.666667	Upregulated
80	BP	GO:1900223	positive regulation of amyloid-beta clearance	6	-0.897737	-2.13879	0.000273448	0.000273448	0.0418304	1010	tags=67%, list=6%, signal=63%	4	0.666667	downregulated
81	BP	GO:0033700	phospholipid efflux	7	-0.869752	-2.18774	0.000282406	0.000282406	0.042147	787	tags=71%, list=5%, signal=68%	5	0.714286	downregulated
82	BP	GO:2000427	positive regulation of apoptotic cell clearance	7	-0.873759	-2.19782	0.000282406	0.000282406	0.042147	1545	tags=86%, list=9%, signal=78%	6	0.857143	downregulated
83	MF	GO:0008092	cytoskeletal protein binding	785	0.29176	1.3395	0.00030009	0.00030009	0.042887	5304	tags=38%, list=31%, signal=27%	296	0.37707	Upregulated
84	CC	GO:0044754	autolysosome	10	-0.889586	-2.53883	0.000301932	0.000301932	0.042887	128	tags=50%, list=1%, signal=50%	5	0.5	downregulated
85	MF	GO:0003682	chromatin binding	459	0.319742	1.44578	0.000302237	0.000302237	0.042887	5467	tags=41%, list=32%, signal=28%	187	0.407407	Upregulated
86	BP	GO:1903311	regulation of mRNA metabolic process	252	0.361155	1.58212	0.000310142	0.000310142	0.042887	4655	tags=38%, list=27%, signal=28%	95	0.376984	Upregulated
87	BP	GO:0006310	DNA recombination	245	0.360367	1.57602	0.00031072	0.00031072	0.042887	5317	tags=45%, list=31%, signal=32%	111	0.453061	Upregulated
88	BP	GO:1902255	positive regulation of intrinsic apoptotic signaling pathway by p53 class mediator	6	0.900734	1.91074	0.000315209	0.000315209	0.042887	1472	tags=83%, list=9%, signal=76%	5	0.833333	Upregulated
89	BP	GO:0032200	telomere organization	147	0.396038	1.6612	0.000323241	0.000323241	0.042887	4535	tags=41%, list=27%, signal=30%	60	0.408163	Upregulated
90	CC	GO:0072686	mitotic spindle	146	0.394494	1.65371	0.00032345	0.00032345	0.042887	5052	tags=42%, list=30%, signal=30%	62	0.424658	Upregulated
91	BP	GO:0046348	amino sugar catabolic process	12	-0.788902	-2.37279	0.000324886	0.000324886	0.042887	1162	tags=50%, list=7%, signal=47%	6	0.5	downregulated
92	MF	GO:0004386	helicase activity	140	0.397756	1.66055	0.000325203	0.000325203	0.042887	5797	tags=54%, list=34%, signal=36%	76	0.542857	Upregulated
93	BP	GO:0010544	negative regulation of platelet activation	14	-0.700678	-2.2239	0.000333222	0.000333222	0.042887	1416	tags=36%, list=8%, signal=33%	5	0.357143	downregulated
94	CC	GO:0005767	secondary lysosome	15	-0.70419	-2.28841	0.000338983	0.000338983	0.042887	945	tags=40%, list=6%, signal=38%	6	0.4	downregulated
95	CC	GO:0034358	plasma lipoprotein particle	16	-0.741497	-2.45923	0.000346981	0.000346981	0.042887	834	tags=44%, list=5%, signal=42%	7	0.4375	downregulated
96	CC	GO:1990777	lipoprotein particle	16	-0.741497	-2.45923	0.000346981	0.000346981	0.042887	834	tags=44%, list=5%, signal=42%	7	0.4375	downregulated
97	BP	GO:0000380	alternative mRNA splicing, via spliceosome	67	0.490923	1.8658	0.00035524	0.00035524	0.042887	5754	tags=58%, list=34%, signal=39%	39	0.58209	Upregulated
98	MF	GO:0019843	rRNA binding	64	0.501931	1.89785	0.00035621	0.00035621	0.042887	4530	tags=53%, list=27%, signal=39%	34	0.53125	Upregulated
99	BP	GO:0090307	mitotic spindle assembly	59	0.514163	1.91396	0.000361489	0.000361489	0.042887	5411	tags=58%, list=32%, signal=39%	34	0.576271	Upregulated
100	CC	GO:0032994	protein-lipid complex	19	-0.734834	-2.57068	0.000361533	0.000361533	0.042887	834	tags=42%, list=5%, signal=40%	8	0.421053	downregulated
101	BP	GO:0065005	protein-lipid complex assembly	19	-0.581765	-2.0352	0.000361533	0.000361533	0.042887	594	tags=26%, list=4%, signal=25%	5	0.263158	downregulated
102	MF	GO:0071813	lipoprotein particle binding	19	-0.626373	-2.19125	0.000361533	0.000361533	0.042887	834	tags=58%, list=5%, signal=55%	11	0.578947	downregulated
103	MF	GO:0071814	protein-lipid complex binding	19	-0.626373	-2.19125	0.000361533	0.000361533	0.042887	834	tags=58%, list=5%, signal=55%	11	0.578947	downregulated
104	BP	GO:0000381	regulation of alternative mRNA splicing, via spliceosome	53	0.522377	1.90747	0.000365854	0.000365854	0.042887	2986	tags=42%, list=18%, signal=34%	22	0.415094	Upregulated
105	BP	GO:0006026	aminoglycan catabolic process	21	-0.649871	-2.3506	0.000368053	0.000368053	0.042887	2396	tags=52%, list=14%, signal=45%	11	0.52381	downregulated
106	BP	GO:0030574	collagen catabolic process	20	-0.727444	-2.57974	0.000371471	0.000371471	0.042887	2148	tags=55%, list=13%, signal=48%	11	0.55	downregulated
107	BP	GO:0071827	plasma lipoprotein particle organization	24	-0.595255	-2.22034	0.000393082	0.000393082	0.0449579	834	tags=38%, list=5%, signal=36%	9	0.375	downregulated
108	BP	GO:0034381	plasma lipoprotein particle clearance	26	-0.580679	-2.21806	0.000402901	0.000402901	0.045185	135	tags=23%, list=1%, signal=23%	6	0.230769	downregulated
109	MF	GO:0043394	proteoglycan binding	26	-0.658773	-2.51636	0.000402901	0.000402901	0.045185	1010	tags=38%, list=6%, signal=36%	10	0.384615	downregulated
110	BP	GO:0055094	response to lipoprotein particle	27	-0.558804	-2.15328	0.000409836	0.000409836	0.045185	1942	tags=33%, list=11%, signal=30%	9	0.333333	downregulated
111	BP	GO:0071825	protein-lipid complex subunit organization	27	-0.56495	-2.17696	0.000409836	0.000409836	0.045185	834	tags=33%, list=5%, signal=32%	9	0.333333	downregulated
112	BP	GO:0071103	DNA conformation change	235	0.365223	1.59302	0.000415412	0.000415412	0.045283	5680	tags=49%, list=33%, signal=33%	114	0.485106	Upregulated
113	BP	GO:0071402	cellular response to lipoprotein particle stimulus	29	-0.566755	-2.22418	0.000420345	0.000420345	0.045283	1942	tags=34%, list=11%, signal=31%	10	0.344828	downregulated
114	BP	GO:0030195	negative regulation of blood coagulation	30	-0.629675	-2.4922	0.000426257	0.000426257	0.045283	1416	tags=33%, list=8%, signal=31%	10	0.333333	downregulated
115	BP	GO:1900047	negative regulation of hemostasis	30	-0.629675	-2.4922	0.000426257	0.000426257	0.045283	1416	tags=33%, list=8%, signal=31%	10	0.333333	downregulated
116	BP	GO:0019369	arachidonic acid metabolic process	32	-0.621144	-2.49488	0.000438596	0.000438596	0.045283	2841	tags=53%, list=17%, signal=44%	17	0.53125	downregulated
117	BP	GO:0050819	negative regulation of coagulation	32	-0.607246	-2.43905	0.000438596	0.000438596	0.045283	827	tags=31%, list=5%, signal=30%	10	0.3125	downregulated
118	BP	GO:0050951	sensory perception of temperature stimulus	11	0.75353	1.91325	0.000439625	0.000439625	0.045283	1436	tags=64%, list=8%, signal=58%	7	0.636364	Upregulated
119	BP	GO:0000723	telomere maintenance	121	0.411768	1.69208	0.000440869	0.000440869	0.045283	4535	tags=41%, list=27%, signal=30%	50	0.413223	Upregulated
120	MF	GO:0003697	single-stranded DNA binding	111	0.425317	1.73079	0.000445534	0.000445534	0.045283	5518	tags=53%, list=33%, signal=36%	59	0.531532	Upregulated
121	BP	GO:0051225	spindle assembly	106	0.432378	1.75163	0.000447728	0.000447728	0.045283	5411	tags=50%, list=32%, signal=34%	53	0.5	Upregulated
122	CC	GO:0071013	catalytic step 2 spliceosome	85	0.444993	1.74893	0.000459348	0.000459348	0.0460775	5276	tags=47%, list=31%, signal=33%	40	0.470588	Upregulated
123	BP	GO:0032508	DNA duplex unwinding	74	0.463607	1.78937	0.00046669	0.00046669	0.0464334	4480	tags=53%, list=26%, signal=39%	39	0.527027	Upregulated
124	BP	GO:0030193	regulation of blood coagulation	44	-0.523008	-2.28297	0.000503271	0.000503271	0.049164	1595	tags=25%, list=9%, signal=23%	11	0.25	downregulated
125	BP	GO:0097006	regulation of plasma lipoprotein particle levels	44	-0.54817	-2.3928	0.000503271	0.000503271	0.049164	834	tags=30%, list=5%, signal=28%	13	0.295455	downregulated
126	BP	GO:0006417	regulation of translation	350	0.332363	1.48311	0.000508078	0.000508078	0.049164	4420	tags=36%, list=26%, signal=27%	125	0.357143	Upregulated
127	BP	GO:1900046	regulation of hemostasis	45	-0.510743	-2.23372	0.000510204	0.000510204	0.049164	1595	tags=24%, list=9%, signal=22%	11	0.244444	downregulated
128	BP	GO:0050818	regulation of coagulation	47	-0.49854	-2.20112	0.000520021	0.000520021	0.0493107	1595	tags=40%, list=9%, signal=37%	19	0.404255	downregulated
129	BP	GO:0045670	regulation of osteoclast differentiation	48	-0.482873	-2.13842	0.00052521	0.00052521	0.0493107	2500	tags=40%, list=15%, signal=34%	19	0.395833	downregulated
130	MF	GO:0008061	chitin binding	5	-0.912794	-2.01895	0.000527844	0.000527844	0.0493107	600	tags=80%, list=4%, signal=77%	4	0.8	downregulated
131	MF	GO:0043120	tumor necrosis factor binding	5	-0.916851	-2.02792	0.000527844	0.000527844	0.0493107	165	tags=40%, list=1%, signal=40%	2	0.4	downregulated
132	BP	GO:0045453	bone resorption	50	-0.494798	-2.21303	0.00054407	0.00054407	0.0503223	1260	tags=30%, list=7%, signal=28%	15	0.3	downregulated
133	BP	GO:2001188	regulation of T cell activation via T cell receptor contact with antigen bound to MHC molecule on antigen presenting cell	6	-0.867304	-2.06629	0.000546896	0.000546896	0.0503223	1200	tags=67%, list=7%, signal=62%	4	0.666667	downregulated
134	BP	GO:0034103	regulation of tissue remodeling	52	-0.497503	-2.25133	0.000554939	0.000554939	0.0506812	825	tags=29%, list=5%, signal=28%	15	0.288462	downregulated
135	BP	GO:0046836	glycolipid transport	7	-0.850101	-2.13831	0.000564812	0.000564812	0.0509827	2398	tags=71%, list=14%, signal=61%	5	0.714286	downregulated
136	CC	GO:0035577	azurophil granule membrane	54	-0.442707	-2.01258	0.000566572	0.000566572	0.0509827	1728	tags=28%, list=10%, signal=25%	15	0.277778	downregulated
137	BP	GO:0032963	collagen metabolic process	56	-0.487091	-2.23837	0.000572738	0.000572738	0.0511613	2667	tags=38%, list=16%, signal=32%	21	0.375	downregulated
138	BP	GO:0060600	dichotomous subdivision of an epithelial terminal unit	8	-0.834569	-2.18981	0.000581226	0.000581226	0.0515434	2503	tags=88%, list=15%, signal=75%	7	0.875	downregulated
139	BP	GO:0098883	synapse pruning	9	-0.813484	-2.2192	0.000589449	0.000589449	0.0518965	1058	tags=67%, list=6%, signal=63%	6	0.666667	downregulated
140	BP	GO:0006259	DNA metabolic process	744	0.28916	1.32587	0.00060012	0.00060012	0.0519223	5294	tags=38%, list=31%, signal=28%	285	0.383065	Upregulated
141	BP	GO:0006974	cellular response to DNA damage stimulus	705	0.290126	1.32891	0.00060036	0.00060036	0.0519223	5426	tags=40%, list=32%, signal=28%	280	0.397163	Upregulated
142	BP	GO:0010564	regulation of cell cycle process	510	0.308542	1.39996	0.00060247	0.00060247	0.0519223	5226	tags=40%, list=31%, signal=29%	204	0.4	Upregulated
143	CC	GO:0035770	ribonucleoprotein granule	225	0.361934	1.57508	0.000624415	0.000624415	0.0534372	4322	tags=36%, list=25%, signal=27%	80	0.355556	Upregulated
144	MF	GO:0030169	low-density lipoprotein particle binding	11	-0.719444	-2.1152	0.000629327	0.000629327	0.0534836	2540	tags=82%, list=15%, signal=70%	9	0.818182	downregulated
145	BP	GO:0033559	unsaturated fatty acid metabolic process	69	-0.458792	-2.20868	0.000658762	0.000658762	0.0553841	3476	tags=49%, list=20%, signal=39%	34	0.492754	downregulated
146	CC	GO:0031091	platelet alpha granule	70	-0.400411	-1.9267	0.000668003	0.000668003	0.0553841	3103	tags=40%, list=18%, signal=33%	28	0.4	downregulated
147	BP	GO:0006690	icosanoid metabolic process	71	-0.446352	-2.14916	0.000669792	0.000669792	0.0553841	3720	tags=52%, list=22%, signal=41%	37	0.521127	downregulated
148	BP	GO:0019915	lipid storage	71	-0.405091	-1.95048	0.000669792	0.000669792	0.0553841	3476	tags=38%, list=20%, signal=30%	27	0.380282	downregulated
149	MF	GO:0120020	cholesterol transfer activity	15	-0.638793	-2.07589	0.000677966	0.000677966	0.0555082	1456	tags=47%, list=9%, signal=43%	7	0.466667	downregulated
150	BP	GO:1904666	regulation of ubiquitin protein ligase activity	22	0.613592	1.86132	0.000680365	0.000680365	0.0555082	4049	tags=59%, list=24%, signal=45%	13	0.590909	Upregulated
151	CC	GO:0043202	lysosomal lumen	73	-0.584238	-2.82835	0.000691085	0.000691085	0.0558726	1755	tags=42%, list=10%, signal=38%	31	0.424658	downregulated
152	BP	GO:0045780	positive regulation of bone resorption	16	-0.646253	-2.14334	0.000693963	0.000693963	0.0558726	1260	tags=44%, list=7%, signal=41%	7	0.4375	downregulated
153	CC	GO:0035578	azurophil granule lumen	74	-0.429885	-2.08831	0.000698812	0.000698812	0.055877	2538	tags=36%, list=15%, signal=31%	27	0.364865	downregulated
154	BP	GO:0007276	gamete generation	428	0.319629	1.44037	0.000706143	0.000706143	0.055877	4253	tags=32%, list=25%, signal=24%	135	0.315421	Upregulated
155	BP	GO:1901074	regulation of engulfment of apoptotic cell	3	-0.965227	-1.76311	0.000709891	0.000709891	0.055877	594	tags=100%, list=4%, signal=97%	2	0.666667	downregulated
156	BP	GO:0030316	osteoclast differentiation	75	-0.469557	-2.2851	0.000713776	0.000713776	0.055877	2500	tags=37%, list=15%, signal=32%	28	0.373333	downregulated
157	BP	GO:0045672	positive regulation of osteoclast differentiation	18	-0.617672	-2.12055	0.000716846	0.000716846	0.055877	2401	tags=44%, list=14%, signal=38%	8	0.444444	downregulated
158	MF	GO:0008236	serine-type peptidase activity	80	-0.378975	-1.8762	0.000730994	0.000730994	0.0566192	2730	tags=34%, list=16%, signal=28%	27	0.3375	downregulated
159	BP	GO:0017148	negative regulation of translation	154	0.382828	1.61339	0.000750429	0.000750429	0.0573025	4417	tags=42%, list=26%, signal=31%	64	0.415584	Upregulated
160	CC	GO:0000922	spindle pole	151	0.386708	1.62617	0.000752203	0.000752203	0.0573025	5110	tags=48%, list=30%, signal=34%	73	0.483444	Upregulated
161	BP	GO:0010875	positive regulation of cholesterol efflux	22	-0.567021	-2.07247	0.000753864	0.000753864	0.0573025	2394	tags=50%, list=14%, signal=43%	11	0.5	downregulated
162	MF	GO:0017171	serine hydrolase activity	82	-0.38783	-1.92131	0.000758725	0.000758725	0.0573161	2730	tags=34%, list=16%, signal=29%	28	0.341463	downregulated
163	BP	GO:0033120	positive regulation of RNA splicing	34	0.57375	1.92374	0.000769625	0.000769625	0.0577828	5259	tags=71%, list=31%, signal=49%	24	0.705882	Upregulated
164	BP	GO:0120254	olefinic compound metabolic process	84	-0.440503	-2.19696	0.000777001	0.000777001	0.0579808	2993	tags=43%, list=18%, signal=35%	36	0.428571	downregulated
165	BP	GO:0032612	interleukin-1 production	89	-0.369833	-1.86548	0.000789266	0.000789266	0.0581865	1752	tags=24%, list=10%, signal=21%	21	0.235955	downregulated
166	BP	GO:0032652	regulation of interleukin-1 production	89	-0.369833	-1.86548	0.000789266	0.000789266	0.0581865	1752	tags=24%, list=10%, signal=21%	21	0.235955	downregulated
167	BP	GO:0002761	regulation of myeloid leukocyte differentiation	92	-0.379202	-1.91787	0.000823723	0.000823723	0.0583606	1480	tags=25%, list=9%, signal=23%	23	0.25	downregulated
168	BP	GO:0006022	aminoglycan metabolic process	92	-0.337016	-1.70451	0.000823723	0.000823723	0.0583606	2830	tags=30%, list=17%, signal=25%	28	0.304348	downregulated
169	BP	GO:0019882	antigen processing and presentation	93	-0.371189	-1.89046	0.0008285	0.0008285	0.0583606	3665	tags=42%, list=22%, signal=33%	39	0.419355	downregulated
170	CC	GO:0042470	melanosome	93	-0.329743	-1.67937	0.0008285	0.0008285	0.0583606	1360	tags=22%, list=8%, signal=20%	20	0.215054	downregulated
171	CC	GO:0048770	pigment granule	93	-0.329743	-1.67937	0.0008285	0.0008285	0.0583606	1360	tags=22%, list=8%, signal=20%	20	0.215054	downregulated
172	BP	GO:0046466	membrane lipid catabolic process	28	-0.521064	-2.02583	0.000828844	0.000828844	0.0583606	545	tags=25%, list=3%, signal=24%	7	0.25	downregulated
173	BP	GO:0002495	antigen processing and presentation of peptide antigen via MHC class II	30	-0.541983	-2.14512	0.000852515	0.000852515	0.0583606	1619	tags=47%, list=10%, signal=42%	14	0.466667	downregulated
174	BP	GO:0032373	positive regulation of sterol transport	30	-0.498589	-1.97337	0.000852515	0.000852515	0.0583606	2394	tags=40%, list=14%, signal=34%	12	0.4	downregulated
175	BP	GO:0032376	positive regulation of cholesterol transport	30	-0.498589	-1.97337	0.000852515	0.000852515	0.0583606	2394	tags=40%, list=14%, signal=34%	12	0.4	downregulated
176	BP	GO:0051988	regulation of attachment of spindle microtubules to kinetochore	13	0.695169	1.85297	0.000860956	0.000860956	0.0583606	2156	tags=54%, list=13%, signal=47%	7	0.538462	Upregulated
177	MF	GO:0000285	1-phosphatidylinositol-3-phosphate 5-kinase activity	3	0.949196	1.62431	0.000865651	0.000865651	0.0583606	25	tags=33%, list=0%, signal=33%	1	0.333333	Upregulated
178	MF	GO:0052810	1-phosphatidylinositol-5-kinase activity	3	0.949196	1.62431	0.000865651	0.000865651	0.0583606	25	tags=33%, list=0%, signal=33%	1	0.333333	Upregulated
179	BP	GO:0002687	positive regulation of leukocyte migration	98	-0.371077	-1.90238	0.000873362	0.000873362	0.0583606	2452	tags=35%, list=14%, signal=30%	34	0.346939	downregulated
180	BP	GO:0002504	antigen processing and presentation of peptide or polysaccharide antigen via MHC class II	32	-0.558904	-2.24489	0.000877193	0.000877193	0.0583606	1619	tags=47%, list=10%, signal=42%	15	0.46875	downregulated
181	BP	GO:0045124	regulation of bone resorption	32	-0.559356	-2.2467	0.000877193	0.000877193	0.0583606	1260	tags=38%, list=7%, signal=35%	12	0.375	downregulated
182	BP	GO:0046596	regulation of viral entry into host cell	32	-0.464736	-1.86665	0.000877193	0.000877193	0.0583606	1024	tags=25%, list=6%, signal=24%	8	0.25	downregulated
183	BP	GO:0070741	response to interleukin-6	32	-0.502831	-2.01967	0.000877193	0.000877193	0.0583606	1605	tags=31%, list=9%, signal=28%	10	0.3125	downregulated
184	BP	GO:0045834	positive regulation of lipid metabolic process	99	-0.341477	-1.75608	0.000884956	0.000884956	0.0583606	3611	tags=40%, list=21%, signal=32%	40	0.40404	downregulated
185	BP	GO:0055067	monovalent inorganic cation homeostasis	100	-0.354588	-1.8243	0.000895255	0.000895255	0.0583606	2060	tags=28%, list=12%, signal=25%	28	0.28	downregulated
186	CC	GO:0097228	sperm principal piece	10	0.751204	1.85136	0.000896861	0.000896861	0.0583606	2932	tags=60%, list=17%, signal=50%	6	0.6	Upregulated
187	CC	GO:0034361	very-low-density lipoprotein particle	10	-0.752954	-2.14889	0.000905797	0.000905797	0.0583606	592	tags=40%, list=3%, signal=39%	4	0.4	downregulated
188	CC	GO:0034385	triglyceride-rich plasma lipoprotein particle	10	-0.752954	-2.14889	0.000905797	0.000905797	0.0583606	592	tags=40%, list=3%, signal=39%	4	0.4	downregulated
189	BP	GO:0051973	positive regulation of telomerase activity	32	0.567774	1.87741	0.000906501	0.000906501	0.0583606	3126	tags=47%, list=18%, signal=38%	15	0.46875	Upregulated
190	BP	GO:0070555	response to interleukin-1	101	-0.340955	-1.75439	0.000906618	0.000906618	0.0583606	3823	tags=40%, list=23%, signal=31%	40	0.39604	downregulated
191	MF	GO:0140678	molecular function inhibitor activity	85	0.43226	1.69888	0.000918695	0.000918695	0.0583606	3323	tags=38%, list=20%, signal=30%	32	0.376471	Upregulated
192	BP	GO:0046850	regulation of bone remodeling	36	-0.458515	-1.8942	0.000920387	0.000920387	0.0583606	825	tags=33%, list=5%, signal=32%	12	0.333333	downregulated
193	BP	GO:1905953	negative regulation of lipid localization	36	-0.488468	-2.01794	0.000920387	0.000920387	0.0583606	787	tags=19%, list=5%, signal=19%	7	0.194444	downregulated
194	BP	GO:0016125	sterol metabolic process	106	-0.362035	-1.88586	0.00093633	0.00093633	0.0587378	3310	tags=31%, list=20%, signal=25%	33	0.311321	downregulated
195	BP	GO:0002548	monocyte chemotaxis	39	-0.477427	-2.01639	0.000940734	0.000940734	0.0587378	1607	tags=41%, list=9%, signal=37%	16	0.410256	downregulated
196	BP	GO:0033344	cholesterol efflux	39	-0.510715	-2.15698	0.000940734	0.000940734	0.0587378	1146	tags=31%, list=7%, signal=29%	12	0.307692	downregulated
197	CC	GO:0031428	box C/D RNP complex	6	0.850146	1.80342	0.000945626	0.000945626	0.0587435	432	tags=50%, list=3%, signal=49%	3	0.5	Upregulated
198	BP	GO:0051321	meiotic cell cycle	161	0.3728	1.5784	0.000960205	0.000960205	0.0593479	4475	tags=38%, list=26%, signal=28%	61	0.378882	Upregulated
199	BP	GO:0042730	fibrinolysis	13	-0.673354	-2.08809	0.00098912	0.00098912	0.0603822	827	tags=54%, list=5%, signal=51%	7	0.538462	downregulated
200	BP	GO:0002763	positive regulation of myeloid leukocyte differentiation	43	-0.482043	-2.08731	0.000999001	0.000999001	0.0603822	1354	tags=33%, list=8%, signal=30%	14	0.325581	downregulated
201	BP	GO:0042445	hormone metabolic process	114	-0.347517	-1.8367	0.001	0.001	0.0603822	2285	tags=26%, list=13%, signal=23%	30	0.263158	downregulated
202	BP	GO:0048771	tissue remodeling	114	-0.441455	-2.33319	0.001	0.001	0.0603822	1260	tags=25%, list=7%, signal=24%	29	0.254386	downregulated
203	BP	GO:0032371	regulation of sterol transport	44	-0.460978	-2.0122	0.00100654	0.00100654	0.0603822	1180	tags=25%, list=7%, signal=23%	11	0.25	downregulated
204	BP	GO:0032374	regulation of cholesterol transport	44	-0.460978	-2.0122	0.00100654	0.00100654	0.0603822	1180	tags=25%, list=7%, signal=23%	11	0.25	downregulated
205	BP	GO:1905952	regulation of lipid localization	115	-0.348004	-1.84163	0.00102354	0.00102354	0.060952	2394	tags=27%, list=14%, signal=23%	31	0.269565	downregulated
206	BP	GO:0046718	viral entry into host cell	116	-0.366384	-1.94438	0.00102775	0.00102775	0.060952	1024	tags=20%, list=6%, signal=19%	23	0.198276	downregulated
207	BP	GO:0045766	positive regulation of angiogenesis	117	-0.31713	-1.68446	0.00103627	0.00103627	0.060952	2662	tags=28%, list=16%, signal=24%	33	0.282051	downregulated
208	BP	GO:1904018	positive regulation of vasculature development	117	-0.31713	-1.68446	0.00103627	0.00103627	0.060952	2662	tags=28%, list=16%, signal=24%	33	0.282051	downregulated
209	BP	GO:0034377	plasma lipoprotein particle assembly	16	-0.627179	-2.08008	0.00104094	0.00104094	0.060952	594	tags=31%, list=4%, signal=30%	5	0.3125	downregulated
210	MF	GO:0005539	glycosaminoglycan binding	121	-0.31637	-1.68808	0.00107643	0.00107643	0.0627295	2762	tags=29%, list=16%, signal=24%	35	0.289256	downregulated
211	MF	GO:0038024	cargo receptor activity	51	-0.439609	-1.98257	0.00108992	0.00108992	0.0629165	1595	tags=35%, list=9%, signal=32%	18	0.352941	downregulated
212	CC	GO:0101003	ficolin-1-rich granule membrane	51	-0.43056	-1.94177	0.00108992	0.00108992	0.0629165	1383	tags=29%, list=8%, signal=27%	15	0.294118	downregulated
213	BP	GO:0044409	entry into host	123	-0.364629	-1.9517	0.00110742	0.00110742	0.0635484	1024	tags=20%, list=6%, signal=18%	24	0.195122	downregulated
214	CC	GO:0043034	costamere	16	0.656408	1.84749	0.0011236	0.0011236	0.0635484	3570	tags=56%, list=21%, signal=44%	9	0.5625	Upregulated
215	MF	GO:0044389	ubiquitin-like protein ligase binding	285	0.335265	1.47971	0.00112797	0.00112797	0.0635484	5195	tags=40%, list=31%, signal=28%	113	0.396491	Upregulated
216	CC	GO:0031902	late endosome membrane	126	-0.303611	-1.6317	0.00112994	0.00112994	0.0635484	2613	tags=28%, list=15%, signal=24%	35	0.277778	downregulated
217	MF	GO:0004180	carboxypeptidase activity	23	-0.531214	-1.96865	0.00114854	0.00114854	0.0635484	2667	tags=52%, list=16%, signal=44%	12	0.521739	downregulated
218	BP	GO:0032392	DNA geometric change	80	0.438665	1.70956	0.00115821	0.00115821	0.0635484	5673	tags=60%, list=33%, signal=40%	48	0.6	Upregulated
219	CC	GO:0005681	spliceosomal complex	184	0.368732	1.58026	0.00116107	0.00116107	0.0635484	6473	tags=49%, list=38%, signal=31%	91	0.494565	Upregulated
220	BP	GO:0034308	primary alcohol metabolic process	59	-0.416966	-1.93655	0.0011744	0.0011744	0.0635484	3367	tags=42%, list=20%, signal=34%	25	0.423729	downregulated
221	BP	GO:1902107	positive regulation of leukocyte differentiation	128	-0.312217	-1.67842	0.00117924	0.00117924	0.0635484	1519	tags=21%, list=9%, signal=19%	27	0.210938	downregulated
222	BP	GO:1903708	positive regulation of hemopoiesis	128	-0.312217	-1.67842	0.00117924	0.00117924	0.0635484	1519	tags=21%, list=9%, signal=19%	27	0.210938	downregulated
223	CC	GO:0005775	vacuolar lumen	133	-0.470322	-2.55224	0.00119904	0.00119904	0.0635484	2538	tags=38%, list=15%, signal=32%	50	0.37594	downregulated
224	BP	GO:0032640	tumor necrosis factor production	133	-0.301846	-1.63799	0.00119904	0.00119904	0.0635484	1200	tags=21%, list=7%, signal=20%	28	0.210526	downregulated
225	BP	GO:0032680	regulation of tumor necrosis factor production	133	-0.301846	-1.63799	0.00119904	0.00119904	0.0635484	1200	tags=21%, list=7%, signal=20%	28	0.210526	downregulated
226	CC	GO:0099513	polymeric cytoskeletal fiber	490	0.308127	1.39652	0.00120639	0.00120639	0.0635484	5501	tags=41%, list=32%, signal=29%	202	0.412245	Upregulated
227	CC	GO:0033162	melanosome membrane	10	-0.743937	-2.12316	0.00120773	0.00120773	0.0635484	2353	tags=70%, list=14%, signal=60%	7	0.7	downregulated
228	CC	GO:0045009	chitosome	10	-0.743937	-2.12316	0.00120773	0.00120773	0.0635484	2353	tags=70%, list=14%, signal=60%	7	0.7	downregulated
229	CC	GO:0090741	pigment granule membrane	10	-0.743937	-2.12316	0.00120773	0.00120773	0.0635484	2353	tags=70%, list=14%, signal=60%	7	0.7	downregulated
230	BP	GO:1903035	negative regulation of response to wounding	61	-0.41875	-1.95627	0.00121139	0.00121139	0.0635484	421	tags=18%, list=2%, signal=18%	11	0.180328	downregulated
231	BP	GO:1901136	carbohydrate derivative catabolic process	132	-0.347228	-1.87765	0.00121655	0.00121655	0.0635484	2772	tags=33%, list=16%, signal=27%	43	0.325758	downregulated
232	MF	GO:0015631	tubulin binding	315	0.326662	1.44989	0.00122225	0.00122225	0.0635484	5165	tags=41%, list=30%, signal=29%	129	0.409524	Upregulated
233	CC	GO:0005766	primary lysosome	135	-0.410024	-2.22494	0.00122549	0.00122549	0.0635484	1728	tags=33%, list=10%, signal=30%	45	0.333333	downregulated
234	BP	GO:0010951	negative regulation of endopeptidase activity	135	-0.32623	-1.77024	0.00122549	0.00122549	0.0635484	1553	tags=19%, list=9%, signal=17%	25	0.185185	downregulated
235	CC	GO:0042582	azurophil granule	135	-0.410024	-2.22494	0.00122549	0.00122549	0.0635484	1728	tags=33%, list=10%, signal=30%	45	0.333333	downregulated
236	BP	GO:0070374	positive regulation of ERK1 and ERK2 cascade	135	-0.398901	-2.16458	0.00122549	0.00122549	0.0635484	2866	tags=36%, list=17%, signal=30%	49	0.362963	downregulated
237	BP	GO:0006030	chitin metabolic process	4	-0.901726	-1.82969	0.00126231	0.00126231	0.0640251	600	tags=75%, list=4%, signal=72%	3	0.75	downregulated
238	BP	GO:0006032	chitin catabolic process	4	-0.901726	-1.82969	0.00126231	0.00126231	0.0640251	600	tags=75%, list=4%, signal=72%	3	0.75	downregulated
239	BP	GO:0071706	tumor necrosis factor superfamily cytokine production	138	-0.290509	-1.58314	0.00126422	0.00126422	0.0640251	1200	tags=18%, list=7%, signal=17%	25	0.181159	downregulated
240	BP	GO:1903555	regulation of tumor necrosis factor superfamily cytokine production	138	-0.290509	-1.58314	0.00126422	0.00126422	0.0640251	1200	tags=18%, list=7%, signal=17%	25	0.181159	downregulated
241	BP	GO:0046849	bone remodeling	64	-0.401229	-1.89095	0.00126582	0.00126582	0.0640251	1260	tags=25%, list=7%, signal=23%	16	0.25	downregulated
242	MF	GO:0030295	protein kinase activator activity	83	0.432013	1.69282	0.00126655	0.00126655	0.0640251	5226	tags=48%, list=31%, signal=34%	40	0.481928	Upregulated
243	BP	GO:0010466	negative regulation of peptidase activity	139	-0.327505	-1.78224	0.00128041	0.00128041	0.0640251	1553	tags=19%, list=9%, signal=17%	26	0.18705	downregulated
244	BP	GO:0072330	monocarboxylic acid biosynthetic process	139	-0.312526	-1.70072	0.00128041	0.00128041	0.0640251	2125	tags=25%, list=13%, signal=22%	35	0.251799	downregulated
245	CC	GO:0070821	tertiary granule membrane	67	-0.416993	-1.99277	0.00128452	0.00128452	0.0640251	3578	tags=42%, list=21%, signal=33%	28	0.41791	downregulated
246	BP	GO:0071674	mononuclear cell migration	140	-0.290661	-1.58645	0.001287	0.001287	0.0640251	3285	tags=36%, list=19%, signal=30%	51	0.364286	downregulated
247	BP	GO:0006692	prostanoid metabolic process	32	-0.458879	-1.84313	0.00131579	0.00131579	0.064561	3476	tags=56%, list=20%, signal=45%	18	0.5625	downregulated
248	BP	GO:0006693	prostaglandin metabolic process	32	-0.458879	-1.84313	0.00131579	0.00131579	0.064561	3476	tags=56%, list=20%, signal=45%	18	0.5625	downregulated
249	BP	GO:0006706	steroid catabolic process	13	-0.663898	-2.05877	0.00131883	0.00131883	0.064561	1197	tags=46%, list=7%, signal=43%	6	0.461538	downregulated
250	MF	GO:0004970	ionotropic glutamate receptor activity	11	0.730722	1.85534	0.00131887	0.00131887	0.064561	1404	tags=55%, list=8%, signal=50%	6	0.545455	Upregulated
251	BP	GO:0051438	regulation of ubiquitin-protein transferase activity	49	0.494389	1.78313	0.00135085	0.00135085	0.0652855	4059	tags=51%, list=24%, signal=39%	25	0.510204	Upregulated
252	BP	GO:0042180	cellular ketone metabolic process	143	-0.298826	-1.63334	0.00135318	0.00135318	0.0652855	2334	tags=34%, list=14%, signal=30%	49	0.342657	downregulated
253	CC	GO:0042581	specific granule	144	-0.325191	-1.78229	0.00135501	0.00135501	0.0652855	1616	tags=20%, list=10%, signal=18%	29	0.201389	downregulated
254	BP	GO:0052126	movement in host environment	144	-0.325177	-1.78221	0.00135501	0.00135501	0.0652855	1024	tags=17%, list=6%, signal=16%	25	0.173611	downregulated
255	CC	GO:0070820	tertiary granule	149	-0.389295	-2.14874	0.00137363	0.00137363	0.0656953	1383	tags=24%, list=8%, signal=22%	36	0.241611	downregulated
256	BP	GO:0001523	retinoid metabolic process	35	-0.451758	-1.8479	0.00137426	0.00137426	0.0656953	2262	tags=34%, list=13%, signal=30%	12	0.342857	downregulated
257	BP	GO:0035751	regulation of lysosomal lumen pH	16	-0.62178	-2.06218	0.00138792	0.00138792	0.0660906	3324	tags=50%, list=20%, signal=40%	8	0.5	downregulated
258	BP	GO:0000910	cytokinesis	145	0.378102	1.58383	0.00140283	0.00140283	0.0663058	6398	tags=53%, list=38%, signal=33%	77	0.531034	Upregulated
259	MF	GO:0043021	ribonucleoprotein complex binding	144	0.376534	1.57676	0.00140328	0.00140328	0.0663058	5598	tags=47%, list=33%, signal=31%	67	0.465278	Upregulated
260	BP	GO:0043300	regulation of leukocyte degranulation	40	-0.470189	-2.00282	0.00143198	0.00143198	0.066601	1602	tags=28%, list=9%, signal=25%	11	0.275	downregulated
261	BP	GO:0002685	regulation of leukocyte migration	151	-0.294321	-1.62477	0.00143678	0.00143678	0.066601	2489	tags=28%, list=15%, signal=25%	43	0.284768	downregulated
262	BP	GO:0097529	myeloid leukocyte migration	151	-0.284513	-1.57062	0.00143678	0.00143678	0.066601	1409	tags=28%, list=8%, signal=26%	43	0.284768	downregulated
263	BP	GO:1905954	positive regulation of lipid localization	78	-0.3779	-1.86284	0.00143782	0.00143782	0.066601	2394	tags=32%, list=14%, signal=28%	25	0.320513	downregulated
264	BP	GO:0034433	steroid esterification	8	-0.802805	-2.10646	0.00145307	0.00145307	0.066601	787	tags=38%, list=5%, signal=36%	3	0.375	downregulated
265	BP	GO:0034434	sterol esterification	8	-0.802805	-2.10646	0.00145307	0.00145307	0.066601	787	tags=38%, list=5%, signal=36%	3	0.375	downregulated
266	BP	GO:0034435	cholesterol esterification	8	-0.802805	-2.10646	0.00145307	0.00145307	0.066601	787	tags=38%, list=5%, signal=36%	3	0.375	downregulated
267	BP	GO:0042135	neurotransmitter catabolic process	8	-0.794592	-2.08491	0.00145307	0.00145307	0.066601	608	tags=50%, list=4%, signal=48%	4	0.5	downregulated
268	CC	GO:0036464	cytoplasmic ribonucleoprotein granule	207	0.357139	1.54566	0.00146535	0.00146535	0.0669137	4322	tags=36%, list=25%, signal=27%	74	0.357488	Upregulated
269	BP	GO:2000425	regulation of apoptotic cell clearance	9	-0.761377	-2.07705	0.00147362	0.00147362	0.0669788	1679	tags=78%, list=10%, signal=70%	7	0.777778	downregulated
270	BP	GO:0031396	regulation of protein ubiquitination	184	0.362585	1.55392	0.00147773	0.00147773	0.0669788	4059	tags=37%, list=24%, signal=28%	68	0.369565	Upregulated
271	BP	GO:0071222	cellular response to lipopolysaccharide	155	-0.283297	-1.56916	0.00148588	0.00148588	0.0671	1705	tags=21%, list=10%, signal=19%	33	0.212903	downregulated
272	MF	GO:0004866	endopeptidase inhibitor activity	81	-0.359133	-1.7797	0.00149142	0.00149142	0.0671025	1553	tags=21%, list=9%, signal=19%	17	0.209877	downregulated
273	BP	GO:0032204	regulation of telomere maintenance	77	0.444575	1.72577	0.001509	0.001509	0.06758	4417	tags=44%, list=26%, signal=33%	34	0.441558	Upregulated
274	BP	GO:0042116	macrophage activation	82	-0.364339	-1.80493	0.00151745	0.00151745	0.06758	2401	tags=32%, list=14%, signal=27%	26	0.317073	downregulated
275	BP	GO:0015918	sterol transport	83	-0.363559	-1.81058	0.0015186	0.0015186	0.06758	2193	tags=27%, list=13%, signal=23%	22	0.26506	downregulated
276	BP	GO:0046395	carboxylic acid catabolic process	157	-0.31676	-1.75831	0.00152672	0.00152672	0.067695	3455	tags=36%, list=20%, signal=29%	57	0.363057	downregulated
277	BP	GO:0050817	coagulation	163	-0.283121	-1.57874	0.00156006	0.00156006	0.0684098	1597	tags=18%, list=9%, signal=17%	30	0.184049	downregulated
278	BP	GO:0071219	cellular response to molecule of bacterial origin	163	-0.297112	-1.65676	0.00156006	0.00156006	0.0684098	1705	tags=22%, list=10%, signal=20%	36	0.220859	downregulated
279	BP	GO:0044242	cellular lipid catabolic process	158	-0.333511	-1.846	0.00156986	0.00156986	0.0684098	3720	tags=39%, list=22%, signal=30%	61	0.386076	downregulated
280	BP	GO:0002573	myeloid leukocyte differentiation	164	-0.321811	-1.79459	0.0015748	0.0015748	0.0684098	1354	tags=20%, list=8%, signal=19%	33	0.20122	downregulated
281	BP	GO:0050866	negative regulation of cell activation	159	-0.325316	-1.79966	0.00158228	0.00158228	0.0684098	1416	tags=18%, list=8%, signal=17%	29	0.18239	downregulated
282	BP	GO:0016054	organic acid catabolic process	161	-0.313156	-1.73698	0.00158983	0.00158983	0.0684098	3455	tags=35%, list=20%, signal=28%	57	0.354037	downregulated
283	MF	GO:1901681	sulfur compound binding	161	-0.306749	-1.70144	0.00158983	0.00158983	0.0684098	2798	tags=29%, list=16%, signal=25%	47	0.291925	downregulated
284	BP	GO:0007596	blood coagulation	162	-0.284513	-1.57991	0.0015949	0.0015949	0.0684098	1597	tags=19%, list=9%, signal=17%	30	0.185185	downregulated
285	BP	GO:0007599	hemostasis	166	-0.276297	-1.54171	0.0016	0.0016	0.0684098	1597	tags=18%, list=9%, signal=17%	30	0.180723	downregulated
286	BP	GO:0051701	biological process involved in interaction with host	170	-0.298761	-1.67994	0.00160772	0.00160772	0.0684098	1024	tags=15%, list=6%, signal=15%	26	0.152941	downregulated
287	BP	GO:0071356	cellular response to tumor necrosis factor	169	-0.283357	-1.59128	0.00160772	0.00160772	0.0684098	3440	tags=35%, list=20%, signal=28%	59	0.349112	downregulated
288	BP	GO:0019886	antigen processing and presentation of exogenous peptide antigen via MHC class II	26	-0.505981	-1.93273	0.0016116	0.0016116	0.0684098	1619	tags=46%, list=10%, signal=42%	12	0.461538	downregulated
289	BP	GO:0015850	organic hydroxy compound transport	168	-0.305771	-1.71531	0.00161551	0.00161551	0.0684098	2285	tags=31%, list=13%, signal=27%	52	0.309524	downregulated
290	MF	GO:0031625	ubiquitin protein ligase binding	269	0.332575	1.46291	0.00164643	0.00164643	0.0692663	5955	tags=45%, list=35%, signal=30%	122	0.453532	Upregulated
291	BP	GO:0051028	mRNA transport	121	0.392285	1.61202	0.00165326	0.00165326	0.0692663	6591	tags=60%, list=39%, signal=37%	72	0.595041	Upregulated
292	BP	GO:0006401	RNA catabolic process	247	0.335463	1.46749	0.00165666	0.00165666	0.0692663	5120	tags=38%, list=30%, signal=27%	94	0.380567	Upregulated
293	CC	GO:0101002	ficolin-1-rich granule	172	-0.302166	-1.69928	0.00165837	0.00165837	0.0692663	1734	tags=22%, list=10%, signal=20%	38	0.22093	downregulated
294	CC	GO:1904724	tertiary granule lumen	52	-0.417722	-1.8903	0.00166482	0.00166482	0.0692988	1112	tags=25%, list=7%, signal=23%	13	0.25	downregulated
295	CC	GO:0035580	specific granule lumen	54	-0.396494	-1.80249	0.00169972	0.00169972	0.0702735	1270	tags=22%, list=7%, signal=21%	12	0.222222	downregulated
296	BP	GO:0046889	positive regulation of lipid biosynthetic process	54	-0.398055	-1.80959	0.00169972	0.00169972	0.0702735	3611	tags=50%, list=21%, signal=39%	27	0.5	downregulated
297	MF	GO:0008134	transcription factor binding	498	0.301281	1.36625	0.00170751	0.00170751	0.0703581	4266	tags=32%, list=25%, signal=24%	158	0.317269	Upregulated
298	MF	GO:0032396	inhibitory MHC class I receptor activity	8	-0.779876	-2.0463	0.00174368	0.00174368	0.0716073	2094	tags=62%, list=12%, signal=55%	5	0.625	downregulated
299	BP	GO:0010543	regulation of platelet activation	32	-0.449883	-1.80699	0.00175439	0.00175439	0.071806	1544	tags=22%, list=9%, signal=20%	7	0.21875	downregulated
300	MF	GO:0030246	carbohydrate binding	178	-0.30974	-1.74753	0.00176367	0.00176367	0.0719453	3649	tags=39%, list=22%, signal=31%	70	0.393258	downregulated
301	BP	GO:0033634	positive regulation of cell-cell adhesion mediated by integrin	5	0.86152	1.72653	0.00177048	0.00177048	0.0719833	1169	tags=60%, list=7%, signal=56%	3	0.6	Upregulated
302	BP	GO:0002577	regulation of antigen processing and presentation	18	-0.582832	-2.00094	0.00179211	0.00179211	0.0726216	1383	tags=39%, list=8%, signal=36%	7	0.388889	downregulated
303	CC	GO:0000775	chromosome, centromeric region	175	0.360811	1.53861	0.0018041	0.0018041	0.0727449	6383	tags=53%, list=38%, signal=33%	92	0.525714	Upregulated
304	BP	GO:0019953	sexual reproduction	516	0.297695	1.35139	0.00180705	0.00180705	0.0727449	4350	tags=31%, list=26%, signal=24%	159	0.30814	Upregulated
305	BP	GO:0034470	ncRNA processing	366	0.317929	1.42231	0.00182463	0.00182463	0.073147	4551	tags=34%, list=27%, signal=26%	125	0.34153	Upregulated
306	MF	GO:1990948	ubiquitin ligase inhibitor activity	8	0.771168	1.78078	0.00182899	0.00182899	0.073147	3048	tags=88%, list=18%, signal=72%	7	0.875	Upregulated
307	BP	GO:1902652	secondary alcohol metabolic process	102	-0.314551	-1.61978	0.00183655	0.00183655	0.07321	3310	tags=29%, list=20%, signal=24%	30	0.294118	downregulated
308	BP	GO:0050994	regulation of lipid catabolic process	38	-0.444016	-1.86366	0.00187003	0.00187003	0.0736867	3664	tags=50%, list=22%, signal=39%	19	0.5	downregulated
309	MF	GO:0016798	hydrolase activity, acting on glycosyl bonds	106	-0.316378	-1.64803	0.00187266	0.00187266	0.0736867	2654	tags=29%, list=16%, signal=25%	31	0.292453	downregulated
310	BP	GO:0016101	diterpenoid metabolic process	39	-0.465504	-1.96604	0.00188147	0.00188147	0.0736867	2262	tags=33%, list=13%, signal=29%	13	0.333333	downregulated
311	BP	GO:0030225	macrophage differentiation	39	-0.42908	-1.8122	0.00188147	0.00188147	0.0736867	1206	tags=23%, list=7%, signal=21%	9	0.230769	downregulated
312	CC	GO:0030956	glutamyl-tRNA(Gln) amidotransferase complex	3	-0.94225	-1.72114	0.00189304	0.00189304	0.0736867	305	tags=100%, list=2%, signal=98%	2	0.666667	downregulated
313	MF	GO:0050567	glutaminyl-tRNA synthase (glutamine-hydrolyzing) activity	3	-0.94225	-1.72114	0.00189304	0.00189304	0.0736867	305	tags=100%, list=2%, signal=98%	2	0.666667	downregulated
314	BP	GO:0070681	glutaminyl-tRNAGln biosynthesis via transamidation	3	-0.94225	-1.72114	0.00189304	0.00189304	0.0736867	305	tags=100%, list=2%, signal=98%	2	0.666667	downregulated
315	MF	GO:0004553	hydrolase activity, hydrolyzing O-glycosyl compounds	64	-0.388045	-1.82881	0.00189873	0.00189873	0.0736867	2654	tags=39%, list=16%, signal=33%	25	0.390625	downregulated
316	BP	GO:0006885	regulation of pH	65	-0.368669	-1.74799	0.00190961	0.00190961	0.0736867	3324	tags=37%, list=20%, signal=30%	24	0.369231	downregulated
317	MF	GO:0003678	DNA helicase activity	62	0.451275	1.69659	0.0019109	0.0019109	0.0736867	5673	tags=61%, list=33%, signal=41%	38	0.612903	Upregulated
318	MF	GO:0005178	integrin binding	109	-0.32183	-1.68847	0.00192308	0.00192308	0.0736867	1228	tags=18%, list=7%, signal=17%	20	0.183486	downregulated
319	BP	GO:0006633	fatty acid biosynthetic process	108	-0.332706	-1.73698	0.00192678	0.00192678	0.0736867	1920	tags=24%, list=11%, signal=21%	26	0.240741	downregulated
320	BP	GO:0034754	cellular hormone metabolic process	67	-0.390864	-1.8679	0.00192678	0.00192678	0.0736867	3313	tags=40%, list=20%, signal=33%	27	0.402985	downregulated
321	BP	GO:0048232	male gamete generation	330	0.319545	1.42116	0.00193345	0.00193345	0.0737113	5000	tags=36%, list=29%, signal=26%	119	0.360606	Upregulated
322	CC	GO:0098803	respiratory chain complex	78	0.432919	1.68182	0.00197422	0.00197422	0.0750319	1474	tags=24%, list=9%, signal=22%	19	0.24359	Upregulated
323	BP	GO:0045591	positive regulation of regulatory T cell differentiation	14	-0.630618	-2.00154	0.00199933	0.00199933	0.0755703	3475	tags=71%, list=20%, signal=57%	10	0.714286	downregulated
324	BP	GO:0001676	long-chain fatty acid metabolic process	70	-0.386129	-1.85797	0.00200401	0.00200401	0.0755703	2125	tags=34%, list=13%, signal=30%	24	0.342857	downregulated
325	MF	GO:0008235	metalloexopeptidase activity	44	-0.425425	-1.85701	0.00201308	0.00201308	0.0755703	3265	tags=43%, list=19%, signal=35%	19	0.431818	downregulated
326	BP	GO:0008347	glial cell migration	44	-0.426579	-1.86205	0.00201308	0.00201308	0.0755703	1282	tags=30%, list=8%, signal=27%	13	0.295455	downregulated
327	BP	GO:0030301	cholesterol transport	72	-0.387664	-1.87319	0.00202703	0.00202703	0.075861	1180	tags=28%, list=7%, signal=26%	20	0.277778	downregulated
328	BP	GO:0010883	regulation of lipid storage	46	-0.421987	-1.85415	0.00205973	0.00205973	0.0766164	3450	tags=41%, list=20%, signal=33%	19	0.413043	downregulated
329	BP	GO:0070613	regulation of protein processing	46	-0.429499	-1.88716	0.00205973	0.00205973	0.0766164	1270	tags=20%, list=7%, signal=18%	9	0.195652	downregulated
330	BP	GO:2001252	positive regulation of chromosome organization	78	0.432005	1.67827	0.00209035	0.00209035	0.0772068	4525	tags=45%, list=27%, signal=33%	35	0.448718	Upregulated
331	BP	GO:0006721	terpenoid metabolic process	48	-0.397729	-1.76136	0.00210084	0.00210084	0.0772068	1103	tags=29%, list=6%, signal=27%	14	0.291667	downregulated
332	BP	GO:0061045	negative regulation of wound healing	48	-0.435424	-1.92829	0.00210084	0.00210084	0.0772068	827	tags=19%, list=5%, signal=18%	9	0.1875	downregulated
333	BP	GO:1903317	regulation of protein maturation	48	-0.424121	-1.87824	0.00210084	0.00210084	0.0772068	239	tags=19%, list=1%, signal=19%	9	0.1875	downregulated
334	BP	GO:0043301	negative regulation of leukocyte degranulation	10	-0.726078	-2.07219	0.00211353	0.00211353	0.0774405	1342	tags=40%, list=8%, signal=37%	4	0.4	downregulated
335	MF	GO:0017089	glycolipid transfer activity	3	-0.939303	-1.71575	0.00212967	0.00212967	0.0775301	834	tags=100%, list=5%, signal=95%	2	0.666667	downregulated
336	MF	GO:0030226	apolipoprotein receptor activity	3	-0.940708	-1.71832	0.00212967	0.00212967	0.0775301	1010	tags=100%, list=6%, signal=94%	2	0.666667	downregulated
337	BP	GO:0007004	telomere maintenance via telomerase	65	0.445091	1.68583	0.00213498	0.00213498	0.0775301	4207	tags=40%, list=25%, signal=30%	26	0.4	Upregulated
338	BP	GO:0032611	interleukin-1 beta production	76	-0.366944	-1.79568	0.00215054	0.00215054	0.0776211	592	tags=39%, list=3%, signal=38%	30	0.394737	downregulated
339	BP	GO:0032651	regulation of interleukin-1 beta production	76	-0.366944	-1.79568	0.00215054	0.00215054	0.0776211	592	tags=39%, list=3%, signal=38%	30	0.394737	downregulated
340	BP	GO:0071347	cellular response to interleukin-1	78	-0.353759	-1.74384	0.00215672	0.00215672	0.0776211	3823	tags=42%, list=23%, signal=33%	33	0.423077	downregulated
341	BP	GO:0070372	regulation of ERK1 and ERK2 cascade	203	-0.342765	-1.96311	0.0021645	0.0021645	0.0776211	2728	tags=32%, list=16%, signal=27%	64	0.315271	downregulated
342	BP	GO:0008202	steroid metabolic process	204	-0.312502	-1.79366	0.0021692	0.0021692	0.0776211	1197	tags=18%, list=7%, signal=17%	36	0.176471	downregulated
343	MF	GO:0005518	collagen binding	50	-0.383282	-1.71426	0.00217628	0.00217628	0.0776474	1079	tags=22%, list=6%, signal=21%	11	0.22	downregulated
344	BP	GO:0000724	double-strand break repair via homologous recombination	118	0.383741	1.57205	0.00221337	0.00221337	0.0783269	5868	tags=52%, list=35%, signal=34%	61	0.516949	Upregulated
345	BP	GO:0042130	negative regulation of T cell proliferation	52	-0.382483	-1.73084	0.00221976	0.00221976	0.0783269	3151	tags=38%, list=19%, signal=31%	20	0.384615	downregulated
346	MF	GO:0140657	ATP-dependent activity	417	0.304802	1.37182	0.00221998	0.00221998	0.0783269	5797	tags=45%, list=34%, signal=30%	186	0.446043	Upregulated
347	MF	GO:0003727	single-stranded RNA binding	73	0.439436	1.69383	0.00222092	0.00222092	0.0783269	5624	tags=49%, list=33%, signal=33%	36	0.493151	Upregulated
348	BP	GO:0046697	decidualization	20	-0.540588	-1.91709	0.00222883	0.00222883	0.0783797	2125	tags=35%, list=13%, signal=31%	7	0.35	downregulated
349	BP	GO:1905162	regulation of phagosome maturation	3	0.936429	1.60246	0.00225069	0.00225069	0.0788377	619	tags=33%, list=4%, signal=32%	1	0.333333	Upregulated
350	BP	GO:0007035	vacuolar acidification	22	-0.518309	-1.89443	0.00226159	0.00226159	0.0788377	3324	tags=45%, list=20%, signal=37%	10	0.454545	downregulated
351	MF	GO:0036002	pre-mRNA binding	42	0.505586	1.76593	0.00226729	0.00226729	0.0788377	6382	tags=69%, list=38%, signal=43%	29	0.690476	Upregulated
352	BP	GO:0010757	negative regulation of plasminogen activation	4	-0.893726	-1.81345	0.00227215	0.00227215	0.0788377	1270	tags=75%, list=7%, signal=69%	3	0.75	downregulated
353	MF	GO:0030414	peptidase inhibitor activity	83	-0.357813	-1.78196	0.0022779	0.0022779	0.0788377	1553	tags=20%, list=9%, signal=19%	17	0.204819	downregulated
354	BP	GO:0048002	antigen processing and presentation of peptide antigen	55	-0.389347	-1.78126	0.0022805	0.0022805	0.0788377	1703	tags=31%, list=10%, signal=28%	17	0.309091	downregulated
355	MF	GO:0042393	histone binding	211	0.344413	1.49268	0.00230005	0.00230005	0.079071	6238	tags=49%, list=37%, signal=32%	104	0.492891	Upregulated
356	MF	GO:0048029	monosaccharide binding	57	-0.376207	-1.73826	0.00230017	0.00230017	0.079071	3649	tags=40%, list=22%, signal=32%	23	0.403509	downregulated
357	CC	GO:0000793	condensed chromosome	195	0.352079	1.51598	0.0023153	0.0023153	0.0793681	6447	tags=51%, list=38%, signal=32%	100	0.512821	Upregulated
358	BP	GO:0061298	retina vasculature development in camera-type eye	14	-0.621943	-1.974	0.00233256	0.00233256	0.0797362	3746	tags=64%, list=22%, signal=50%	9	0.642857	downregulated
359	BP	GO:0000028	ribosomal small subunit assembly	19	0.610172	1.79033	0.00234936	0.00234936	0.0797647	2372	tags=47%, list=14%, signal=41%	9	0.473684	Upregulated
360	BP	GO:0016042	lipid catabolic process	215	-0.339213	-1.95297	0.00235294	0.00235294	0.0797647	3720	tags=39%, list=22%, signal=31%	84	0.390698	downregulated
361	BP	GO:0016053	organic acid biosynthetic process	215	-0.279208	-1.6075	0.00235294	0.00235294	0.0797647	2887	tags=28%, list=17%, signal=24%	61	0.283721	downregulated
362	CC	GO:0099572	postsynaptic specialization	269	0.328557	1.44524	0.00236674	0.00236674	0.0800109	4526	tags=33%, list=27%, signal=25%	89	0.330855	Upregulated
363	BP	GO:1903557	positive regulation of tumor necrosis factor superfamily cytokine production	88	-0.320048	-1.60632	0.00238663	0.00238663	0.0804611	1200	tags=22%, list=7%, signal=20%	19	0.215909	downregulated
364	BP	GO:0070371	ERK1 and ERK2 cascade	219	-0.336171	-1.93222	0.00240964	0.00240964	0.0806046	2728	tags=31%, list=16%, signal=26%	68	0.310502	downregulated
365	MF	GO:0003712	transcription coregulator activity	431	0.302702	1.36505	0.00241862	0.00241862	0.0806046	6290	tags=43%, list=37%, signal=28%	187	0.433875	Upregulated
366	CC	GO:0071753	IgM immunoglobulin complex	3	0.935635	1.6011	0.00242382	0.00242382	0.0806046	431	tags=67%, list=3%, signal=65%	2	0.666667	Upregulated
367	CC	GO:0071754	IgM immunoglobulin complex, circulating	3	0.935635	1.6011	0.00242382	0.00242382	0.0806046	431	tags=67%, list=3%, signal=65%	2	0.666667	Upregulated
368	CC	GO:0071756	pentameric IgM immunoglobulin complex	3	0.935635	1.6011	0.00242382	0.00242382	0.0806046	431	tags=67%, list=3%, signal=65%	2	0.666667	Upregulated
369	BP	GO:0032368	regulation of lipid transport	90	-0.329379	-1.66035	0.00243507	0.00243507	0.080759	2394	tags=26%, list=14%, signal=22%	23	0.255556	downregulated
370	BP	GO:0030641	regulation of cellular pH	62	-0.388394	-1.82002	0.00245549	0.00245549	0.0808206	3324	tags=39%, list=20%, signal=31%	24	0.387097	downregulated
371	MF	GO:0008199	ferric iron binding	6	-0.830686	-1.97905	0.00246103	0.00246103	0.0808206	37	tags=67%, list=0%, signal=67%	4	0.666667	downregulated
372	BP	GO:0006027	glycosaminoglycan catabolic process	17	-0.582153	-1.96685	0.00248227	0.00248227	0.0808206	2396	tags=47%, list=14%, signal=40%	8	0.470588	downregulated
373	BP	GO:0010885	regulation of cholesterol storage	17	-0.583757	-1.97227	0.00248227	0.00248227	0.0808206	1595	tags=41%, list=9%, signal=37%	7	0.411765	downregulated
374	BP	GO:1900739	regulation of protein insertion into mitochondrial membrane involved in apoptotic signaling pathway	4	0.881881	1.64951	0.00248303	0.00248303	0.0808206	2008	tags=100%, list=12%, signal=88%	4	1	Upregulated
375	BP	GO:1900740	positive regulation of protein insertion into mitochondrial membrane involved in apoptotic signaling pathway	4	0.881881	1.64951	0.00248303	0.00248303	0.0808206	2008	tags=100%, list=12%, signal=88%	4	1	Upregulated
376	BP	GO:0006278	RNA-dependent DNA biosynthetic process	66	0.441726	1.67568	0.00248315	0.00248315	0.0808206	4207	tags=39%, list=25%, signal=30%	26	0.393939	Upregulated
377	BP	GO:0001893	maternal placenta development	29	-0.456531	-1.79162	0.00252207	0.00252207	0.0818695	2125	tags=28%, list=13%, signal=24%	8	0.275862	downregulated
378	BP	GO:0051304	chromosome separation	81	0.426851	1.66755	0.00254012	0.00254012	0.0820522	4208	tags=42%, list=25%, signal=32%	34	0.419753	Upregulated
379	BP	GO:0060368	regulation of Fc receptor mediated stimulatory signaling pathway	10	0.731032	1.80165	0.00254111	0.00254111	0.0820522	3254	tags=60%, list=19%, signal=49%	6	0.6	Upregulated
380	CC	GO:0062023	collagen-containing extracellular matrix	227	-0.28992	-1.67823	0.00257069	0.00257069	0.0827892	2719	tags=27%, list=16%, signal=23%	62	0.273128	downregulated
381	BP	GO:0070542	response to fatty acid	48	-0.389286	-1.72397	0.00262605	0.00262605	0.0843302	3430	tags=42%, list=20%, signal=33%	20	0.416667	downregulated
382	BP	GO:0015914	phospholipid transport	69	-0.355264	-1.71028	0.00263505	0.00263505	0.0843302	1180	tags=22%, list=7%, signal=20%	15	0.217391	downregulated
383	BP	GO:0060666	dichotomous subdivision of terminal units involved in salivary gland branching	5	-0.863719	-1.9104	0.00263922	0.00263922	0.0843302	2318	tags=100%, list=14%, signal=86%	4	0.8	downregulated
384	BP	GO:1902644	tertiary alcohol metabolic process	14	-0.620071	-1.96806	0.00266578	0.00266578	0.0847145	2993	tags=64%, list=18%, signal=53%	9	0.642857	downregulated
385	MF	GO:0001540	amyloid-beta binding	70	-0.350922	-1.68857	0.00267201	0.00267201	0.0847145	1595	tags=26%, list=9%, signal=23%	18	0.257143	downregulated
386	MF	GO:0008238	exopeptidase activity	70	-0.377233	-1.81517	0.00267201	0.00267201	0.0847145	2999	tags=37%, list=18%, signal=31%	26	0.371429	downregulated
387	BP	GO:0010887	negative regulation of cholesterol storage	10	-0.709328	-2.02438	0.00271739	0.00271739	0.0856828	787	tags=40%, list=5%, signal=38%	4	0.4	downregulated
388	BP	GO:0045657	positive regulation of monocyte differentiation	10	-0.714752	-2.03986	0.00271739	0.00271739	0.0856828	775	tags=60%, list=5%, signal=57%	6	0.6	downregulated
389	MF	GO:0055105	ubiquitin-protein transferase inhibitor activity	9	0.742666	1.77471	0.00272356	0.00272356	0.0856828	3048	tags=78%, list=18%, signal=64%	7	0.777778	Upregulated
390	BP	GO:0015931	nucleobase-containing compound transport	197	0.350575	1.5115	0.00273224	0.00273224	0.0857356	6591	tags=54%, list=39%, signal=34%	107	0.543147	Upregulated
391	BP	GO:0019646	aerobic electron transport chain	79	0.425792	1.65614	0.00278746	0.00278746	0.0872445	1474	tags=24%, list=9%, signal=22%	19	0.240506	Upregulated
392	BP	GO:0045445	myoblast differentiation	53	0.46724	1.70613	0.00280488	0.00280488	0.0875658	4328	tags=43%, list=26%, signal=32%	23	0.433962	Upregulated
393	BP	GO:2001244	positive regulation of intrinsic apoptotic signaling pathway	49	0.478109	1.72441	0.00282451	0.00282451	0.0879544	4827	tags=51%, list=28%, signal=37%	25	0.510204	Upregulated
394	BP	GO:1905517	macrophage migration	37	-0.430377	-1.7884	0.00283554	0.00283554	0.0880737	441	tags=43%, list=3%, signal=42%	16	0.432432	downregulated
395	CC	GO:0015030	Cajal body	65	0.4409	1.66996	0.00284664	0.00284664	0.0881946	1914	tags=26%, list=11%, signal=23%	17	0.261538	Upregulated
396	BP	GO:0006066	alcohol metabolic process	245	-0.287838	-1.68963	0.00288184	0.00288184	0.0886762	3367	tags=29%, list=20%, signal=24%	71	0.289796	downregulated
397	MF	GO:0008047	enzyme activator activity	77	-0.342214	-1.67821	0.00288392	0.00288392	0.0886762	1353	tags=22%, list=8%, signal=20%	17	0.220779	downregulated
398	BP	GO:0030004	cellular monovalent inorganic cation homeostasis	77	-0.355987	-1.74575	0.00288392	0.00288392	0.0886762	3150	tags=35%, list=19%, signal=29%	27	0.350649	downregulated
399	BP	GO:0010878	cholesterol storage	19	-0.560314	-1.96016	0.00289226	0.00289226	0.0887098	1595	tags=37%, list=9%, signal=33%	7	0.368421	downregulated
400	CC	GO:0005643	nuclear pore	76	0.43266	1.67621	0.00290461	0.00290461	0.0888659	5153	tags=49%, list=30%, signal=34%	37	0.486842	Upregulated
401	MF	GO:0019209	kinase activator activity	88	0.411264	1.62597	0.00297313	0.00297313	0.0906091	3512	tags=36%, list=21%, signal=29%	32	0.363636	Upregulated
402	BP	GO:0010874	regulation of cholesterol efflux	30	-0.455709	-1.80366	0.0029838	0.0029838	0.0906091	2394	tags=37%, list=14%, signal=32%	11	0.366667	downregulated
403	BP	GO:0055081	anion homeostasis	30	-0.45203	-1.7891	0.0029838	0.0029838	0.0906091	746	tags=30%, list=4%, signal=29%	9	0.3	downregulated
404	BP	GO:0043030	regulation of macrophage activation	44	-0.402191	-1.75559	0.00301963	0.00301963	0.0909887	1342	tags=34%, list=8%, signal=31%	15	0.340909	downregulated
405	BP	GO:0043954	cellular component maintenance	44	-0.411992	-1.79838	0.00301963	0.00301963	0.0909887	1685	tags=27%, list=10%, signal=25%	12	0.272727	downregulated
406	BP	GO:0010833	telomere maintenance via telomere lengthening	76	0.432281	1.67475	0.0030208	0.0030208	0.0909887	3624	tags=37%, list=21%, signal=29%	28	0.368421	Upregulated
407	BP	GO:0045639	positive regulation of myeloid cell differentiation	82	-0.326193	-1.61595	0.0030349	0.0030349	0.0909887	1354	tags=20%, list=8%, signal=18%	16	0.195122	downregulated
408	CC	GO:0035579	specific granule membrane	83	-0.31578	-1.57263	0.00303721	0.00303721	0.0909887	3723	tags=37%, list=22%, signal=29%	31	0.373494	downregulated
409	BP	GO:0006617	SRP-dependent cotranslational protein targeting to membrane, signal sequence recognition	8	0.760376	1.75586	0.00304832	0.00304832	0.0909887	1912	tags=50%, list=11%, signal=44%	4	0.5	Upregulated
410	BP	GO:0030258	lipid modification	157	-0.282734	-1.56943	0.00305344	0.00305344	0.0909887	3664	tags=32%, list=22%, signal=26%	51	0.324841	downregulated
411	BP	GO:1903034	regulation of response to wounding	115	-0.29613	-1.56711	0.00307062	0.00307062	0.0909887	1637	tags=17%, list=10%, signal=16%	20	0.173913	downregulated
412	BP	GO:0000027	ribosomal large subunit assembly	25	0.564738	1.766	0.00307158	0.00307158	0.0909887	2833	tags=44%, list=17%, signal=37%	11	0.44	Upregulated
413	BP	GO:0010873	positive regulation of cholesterol esterification	3	-0.933498	-1.70515	0.00307619	0.00307619	0.0909887	9	tags=67%, list=0%, signal=67%	2	0.666667	downregulated
414	BP	GO:0000725	recombinational repair	119	0.381023	1.56255	0.00309529	0.00309529	0.0909887	5419	tags=48%, list=32%, signal=33%	57	0.478992	Upregulated
415	BP	GO:0034375	high-density lipoprotein particle remodeling	7	-0.78943	-1.9857	0.00310647	0.00310647	0.0909887	834	tags=57%, list=5%, signal=54%	4	0.571429	downregulated
416	BP	GO:1901072	glucosamine-containing compound catabolic process	7	-0.791591	-1.99114	0.00310647	0.00310647	0.0909887	600	tags=43%, list=4%, signal=41%	3	0.428571	downregulated
417	BP	GO:0032760	positive regulation of tumor necrosis factor production	84	-0.331453	-1.65308	0.003108	0.003108	0.0909887	1200	tags=21%, list=7%, signal=20%	18	0.214286	downregulated
418	BP	GO:0071675	regulation of mononuclear cell migration	86	-0.31991	-1.60205	0.00311526	0.00311526	0.0909887	2682	tags=35%, list=16%, signal=30%	30	0.348837	downregulated
419	BP	GO:0072329	monocarboxylic acid catabolic process	86	-0.319872	-1.60186	0.00311526	0.00311526	0.0909887	3664	tags=40%, list=22%, signal=31%	34	0.395349	downregulated
420	BP	GO:0010713	negative regulation of collagen metabolic process	8	-0.76614	-2.01026	0.00319674	0.00319674	0.092925	441	tags=38%, list=3%, signal=37%	3	0.375	downregulated
421	BP	GO:0019371	cyclooxygenase pathway	8	-0.75933	-1.99239	0.00319674	0.00319674	0.092925	2125	tags=88%, list=13%, signal=77%	7	0.875	downregulated
422	MF	GO:0004252	serine-type endopeptidase activity	67	-0.365665	-1.74748	0.0032113	0.0032113	0.093127	2730	tags=33%, list=16%, signal=28%	22	0.328358	downregulated
423	CC	GO:0031093	platelet alpha granule lumen	49	-0.376404	-1.67373	0.00322754	0.00322754	0.0933766	3285	tags=39%, list=19%, signal=31%	19	0.387755	downregulated
424	BP	GO:0010867	positive regulation of triglyceride biosynthetic process	12	-0.661067	-1.9883	0.00324886	0.00324886	0.0937718	3532	tags=67%, list=21%, signal=53%	8	0.666667	downregulated
425	BP	GO:0032731	positive regulation of interleukin-1 beta production	50	-0.376134	-1.68229	0.00326442	0.00326442	0.0939991	592	tags=18%, list=3%, signal=17%	9	0.18	downregulated
426	BP	GO:0050685	positive regulation of mRNA processing	29	0.540812	1.7491	0.00327955	0.00327955	0.0940861	4466	tags=62%, list=26%, signal=46%	18	0.62069	Upregulated
427	MF	GO:0061135	endopeptidase regulator activity	94	-0.31226	-1.59683	0.00328407	0.00328407	0.0940861	1553	tags=18%, list=9%, signal=17%	17	0.180851	downregulated
428	CC	GO:0030667	secretory granule membrane	259	-0.283979	-1.67679	0.00331126	0.00331126	0.0940861	3925	tags=36%, list=23%, signal=28%	94	0.362934	downregulated
429	BP	GO:0044282	small molecule catabolic process	259	-0.290849	-1.71736	0.00331126	0.00331126	0.0940861	3500	tags=33%, list=21%, signal=27%	86	0.332046	downregulated
430	BP	GO:0008203	cholesterol metabolic process	95	-0.319285	-1.6325	0.003314	0.003314	0.0940861	3310	tags=31%, list=20%, signal=25%	29	0.305263	downregulated
431	BP	GO:0045637	regulation of myeloid cell differentiation	172	-0.264057	-1.48496	0.00331675	0.00331675	0.0940861	2900	tags=26%, list=17%, signal=22%	45	0.261628	downregulated
432	BP	GO:1903054	negative regulation of extracellular matrix organization	10	-0.698973	-1.99483	0.00332126	0.00332126	0.0940861	441	tags=40%, list=3%, signal=39%	4	0.4	downregulated
433	CC	GO:0005874	microtubule	353	0.31075	1.38738	0.00334991	0.00334991	0.0944528	4705	tags=37%, list=28%, signal=27%	130	0.368272	Upregulated
434	BP	GO:1903313	positive regulation of mRNA metabolic process	105	0.392321	1.58794	0.00336323	0.00336323	0.0944528	5046	tags=46%, list=30%, signal=32%	48	0.457143	Upregulated
435	BP	GO:0006631	fatty acid metabolic process	264	-0.319012	-1.89039	0.003367	0.003367	0.0944528	2125	tags=25%, list=13%, signal=22%	66	0.25	downregulated
436	CC	GO:0034774	secretory granule lumen	264	-0.303882	-1.80074	0.003367	0.003367	0.0944528	2549	tags=27%, list=15%, signal=23%	70	0.265152	downregulated
437	MF	GO:0019842	vitamin binding	96	-0.316257	-1.62146	0.00338983	0.00338983	0.0944528	3321	tags=31%, list=20%, signal=25%	30	0.3125	downregulated
438	BP	GO:2001267	regulation of cysteine-type endopeptidase activity involved in apoptotic signaling pathway	15	-0.612644	-1.99091	0.00338983	0.00338983	0.0944528	2160	tags=47%, list=13%, signal=41%	7	0.466667	downregulated
439	BP	GO:0042572	retinol metabolic process	22	-0.515391	-1.88376	0.00339239	0.00339239	0.0944528	2725	tags=45%, list=16%, signal=38%	10	0.454545	downregulated
440	BP	GO:0051054	positive regulation of DNA metabolic process	175	0.350941	1.49652	0.00339595	0.00339595	0.0944528	4475	tags=42%, list=26%, signal=31%	73	0.417143	Upregulated
441	BP	GO:0072656	maintenance of protein location in mitochondrion	5	-0.85263	-1.88587	0.00343098	0.00343098	0.0952109	1942	tags=80%, list=11%, signal=71%	4	0.8	downregulated
442	CC	GO:0060205	cytoplasmic vesicle lumen	267	-0.304659	-1.80376	0.00348432	0.00348432	0.0959054	2549	tags=27%, list=15%, signal=23%	71	0.265918	downregulated
443	CC	GO:0034362	low-density lipoprotein particle	8	-0.746602	-1.95899	0.00348736	0.00348736	0.0959054	97	tags=38%, list=1%, signal=37%	3	0.375	downregulated
444	BP	GO:0097113	AMPA glutamate receptor clustering	8	-0.748247	-1.96331	0.00348736	0.00348736	0.0959054	1288	tags=50%, list=8%, signal=46%	4	0.5	downregulated
445	BP	GO:0097688	glutamate receptor clustering	8	-0.748247	-1.96331	0.00348736	0.00348736	0.0959054	1288	tags=50%, list=8%, signal=46%	4	0.5	downregulated
446	CC	GO:0031983	vesicle lumen	269	-0.299357	-1.77819	0.00352113	0.00352113	0.096617	2549	tags=26%, list=15%, signal=23%	71	0.263941	downregulated
447	BP	GO:0003105	negative regulation of glomerular filtration	3	-0.929396	-1.69766	0.00354946	0.00354946	0.0971764	294	tags=67%, list=2%, signal=66%	2	0.666667	downregulated
448	BP	GO:0002275	myeloid cell activation involved in immune response	78	-0.329391	-1.62372	0.00359454	0.00359454	0.098191	1819	tags=26%, list=11%, signal=23%	20	0.25641	downregulated
449	CC	GO:0032279	asymmetric synapse	260	0.325619	1.42945	0.00360974	0.00360974	0.0983866	4526	tags=33%, list=27%, signal=25%	86	0.330769	Upregulated
450	BP	GO:0050728	negative regulation of inflammatory response	101	-0.306127	-1.57519	0.00362647	0.00362647	0.0986231	751	tags=19%, list=4%, signal=18%	19	0.188119	downregulated
451	BP	GO:0030198	extracellular matrix organization	180	-0.247932	-1.39432	0.00368324	0.00368324	0.0995509	1683	tags=20%, list=10%, signal=18%	36	0.2	downregulated
452	BP	GO:0002274	myeloid leukocyte activation	179	-0.269213	-1.51137	0.00369686	0.00369686	0.0995509	2636	tags=26%, list=16%, signal=22%	47	0.26257	downregulated
453	MF	GO:0016614	oxidoreductase activity, acting on CH-OH group of donors	81	-0.322011	-1.59574	0.00372856	0.00372856	0.0995509	3628	tags=38%, list=21%, signal=30%	31	0.382716	downregulated
454	BP	GO:0032102	negative regulation of response to external stimulus	276	-0.252321	-1.49701	0.00373134	0.00373134	0.0995509	827	tags=12%, list=5%, signal=12%	34	0.123188	downregulated
455	BP	GO:0043062	extracellular structure organization	181	-0.247686	-1.3948	0.00373134	0.00373134	0.0995509	1683	tags=20%, list=10%, signal=18%	36	0.198895	downregulated
456	BP	GO:0045229	external encapsulating structure organization	181	-0.244983	-1.37958	0.00373134	0.00373134	0.0995509	1683	tags=20%, list=10%, signal=18%	36	0.198895	downregulated
457	BP	GO:0016570	histone modification	406	0.301468	1.3554	0.00373813	0.00373813	0.0995509	5431	tags=39%, list=32%, signal=27%	159	0.391626	Upregulated
458	BP	GO:0042129	regulation of T cell proliferation	136	-0.273131	-1.48236	0.00374532	0.00374532	0.0995509	1776	tags=21%, list=10%, signal=19%	28	0.205882	downregulated
459	BP	GO:1903320	regulation of protein modification by small protein conjugation or removal	215	0.336642	1.46068	0.00375901	0.00375901	0.0995509	4059	tags=35%, list=24%, signal=27%	75	0.348837	Upregulated
460	BP	GO:0048010	vascular endothelial growth factor receptor signaling pathway	39	-0.407399	-1.72063	0.00376293	0.00376293	0.0995509	3476	tags=46%, list=20%, signal=37%	18	0.461538	downregulated
461	BP	GO:0042773	ATP synthesis coupled electron transport	87	0.40777	1.60733	0.00378527	0.00378527	0.0995509	1474	tags=23%, list=9%, signal=21%	20	0.229885	Upregulated
462	BP	GO:0042775	mitochondrial ATP synthesis coupled electron transport	87	0.40777	1.60733	0.00378527	0.00378527	0.0995509	1474	tags=23%, list=9%, signal=21%	20	0.229885	Upregulated
463	BP	GO:0006720	isoprenoid metabolic process	64	-0.360032	-1.69679	0.00379747	0.00379747	0.0995509	1103	tags=27%, list=6%, signal=25%	17	0.265625	downregulated
464	BP	GO:0070925	organelle assembly	691	0.278094	1.27316	0.00380342	0.00380342	0.0995509	5089	tags=36%, list=30%, signal=26%	247	0.357453	Upregulated
465	BP	GO:0010825	positive regulation of centrosome duplication	4	0.868148	1.62382	0.00380732	0.00380732	0.0995509	2241	tags=100%, list=13%, signal=87%	4	1	Upregulated
466	MF	GO:0120015	sterol transfer activity	16	-0.588325	-1.95122	0.00381679	0.00381679	0.0995509	1456	tags=44%, list=9%, signal=40%	7	0.4375	downregulated
467	BP	GO:0034660	ncRNA metabolic process	442	0.29799	1.34544	0.0038291	0.0038291	0.0995509	4801	tags=34%, list=28%, signal=25%	150	0.339367	Upregulated
468	BP	GO:0006898	receptor-mediated endocytosis	188	-0.253993	-1.44224	0.00383142	0.00383142	0.0995509	1787	tags=18%, list=11%, signal=16%	33	0.175532	downregulated
469	BP	GO:0034612	response to tumor necrosis factor	188	-0.278293	-1.58022	0.00383142	0.00383142	0.0995509	3440	tags=32%, list=20%, signal=26%	61	0.324468	downregulated
470	MF	GO:0048018	receptor ligand activity	188	-0.243314	-1.3816	0.00383142	0.00383142	0.0995509	1306	tags=16%, list=8%, signal=15%	30	0.159574	downregulated
471	BP	GO:0071216	cellular response to biotic stimulus	188	-0.273687	-1.55406	0.00383142	0.00383142	0.0995509	1734	tags=21%, list=10%, signal=19%	40	0.212766	downregulated
472	BP	GO:0007040	lysosome organization	67	-0.345374	-1.65051	0.00385357	0.00385357	0.099703	3489	tags=42%, list=21%, signal=33%	28	0.41791	downregulated
473	BP	GO:0080171	lytic vacuole organization	67	-0.345374	-1.65051	0.00385357	0.00385357	0.099703	3489	tags=42%, list=21%, signal=33%	28	0.41791	downregulated
474	MF	GO:0001098	basal transcription machinery binding	55	0.455206	1.67257	0.00387973	0.00387973	0.0998829	4384	tags=44%, list=26%, signal=32%	24	0.436364	Upregulated
475	MF	GO:0001099	basal RNA polymerase II transcription machinery binding	55	0.455206	1.67257	0.00387973	0.00387973	0.0998829	4384	tags=44%, list=26%, signal=32%	24	0.436364	Upregulated
476	MF	GO:0008201	heparin binding	84	-0.314165	-1.56686	0.003885	0.003885	0.0998829	2762	tags=30%, list=16%, signal=25%	25	0.297619	downregulated
477	BP	GO:0150077	regulation of neuroinflammatory response	24	-0.485888	-1.81239	0.00393082	0.00393082	0.100849	2387	tags=38%, list=14%, signal=32%	9	0.375	downregulated
478	BP	GO:0016048	detection of temperature stimulus	10	0.718105	1.76979	0.00403587	0.00403587	0.103328	1436	tags=60%, list=8%, signal=55%	6	0.6	Upregulated
479	BP	GO:0051156	glucose 6-phosphate metabolic process	21	-0.516231	-1.86723	0.00404858	0.00404858	0.103437	2524	tags=43%, list=15%, signal=37%	9	0.428571	downregulated
480	MF	GO:0005149	interleukin-1 receptor binding	11	-0.664983	-1.95508	0.00409062	0.00409062	0.10386	5147	tags=82%, list=30%, signal=57%	9	0.818182	downregulated
481	BP	GO:0034368	protein-lipid complex remodeling	11	-0.659492	-1.93894	0.00409062	0.00409062	0.10386	834	tags=55%, list=5%, signal=52%	6	0.545455	downregulated
482	BP	GO:0034369	plasma lipoprotein particle remodeling	11	-0.659492	-1.93894	0.00409062	0.00409062	0.10386	834	tags=55%, list=5%, signal=52%	6	0.545455	downregulated
483	BP	GO:0032370	positive regulation of lipid transport	59	-0.357126	-1.65863	0.00411039	0.00411039	0.104053	1180	tags=31%, list=7%, signal=28%	18	0.305085	downregulated
484	MF	GO:0030546	signaling receptor activator activity	196	-0.245124	-1.39714	0.00411523	0.00411523	0.104053	1306	tags=16%, list=8%, signal=15%	32	0.163265	downregulated
485	CC	GO:0014069	postsynaptic density	255	0.323158	1.41726	0.00412414	0.00412414	0.104063	4526	tags=33%, list=27%, signal=25%	84	0.329412	Upregulated
486	BP	GO:0006325	chromatin organization	346	0.308103	1.37414	0.00416624	0.00416624	0.104705	6600	tags=50%, list=39%, signal=31%	173	0.5	Upregulated
487	CC	GO:0030312	external encapsulating structure	291	-0.263334	-1.57028	0.00416667	0.00416667	0.104705	2719	tags=25%, list=16%, signal=21%	72	0.247423	downregulated
488	BP	GO:0046890	regulation of lipid biosynthetic process	119	-0.294433	-1.57263	0.0041841	0.0041841	0.104927	3611	tags=37%, list=21%, signal=29%	44	0.369748	downregulated
489	MF	GO:0043395	heparan sulfate proteoglycan binding	10	-0.685908	-1.95754	0.00422705	0.00422705	0.105612	1010	tags=40%, list=6%, signal=38%	4	0.4	downregulated
490	BP	GO:0016052	carbohydrate catabolic process	120	-0.28756	-1.53605	0.0042328	0.0042328	0.105612	3549	tags=32%, list=21%, signal=25%	38	0.316667	downregulated
491	CC	GO:0031012	extracellular matrix	290	-0.263439	-1.56211	0.00423729	0.00423729	0.105612	2719	tags=25%, list=16%, signal=21%	72	0.248276	downregulated
492	BP	GO:0055088	lipid homeostasis	97	-0.309617	-1.59088	0.00426621	0.00426621	0.106022	1524	tags=20%, list=9%, signal=18%	19	0.195876	downregulated
493	MF	GO:0001618	virus receptor activity	62	-0.362884	-1.70048	0.00429711	0.00429711	0.106022	1024	tags=37%, list=6%, signal=35%	23	0.370968	downregulated
494	MF	GO:0140272	exogenous protein binding	62	-0.362884	-1.70048	0.00429711	0.00429711	0.106022	1024	tags=37%, list=6%, signal=35%	23	0.370968	downregulated
495	BP	GO:0095500	acetylcholine receptor signaling pathway	18	-0.54436	-1.86886	0.00430107	0.00430107	0.106022	1572	tags=50%, list=9%, signal=45%	9	0.5	downregulated
496	BP	GO:0031529	ruffle organization	49	-0.367808	-1.63551	0.00430339	0.00430339	0.106022	3268	tags=39%, list=19%, signal=31%	19	0.387755	downregulated
497	MF	GO:0061134	peptidase regulator activity	121	-0.290374	-1.54937	0.0043057	0.0043057	0.106022	1734	tags=17%, list=10%, signal=16%	21	0.173554	downregulated
498	BP	GO:0045765	regulation of angiogenesis	204	-0.27228	-1.56279	0.0043384	0.0043384	0.106186	1415	tags=18%, list=8%, signal=16%	36	0.176471	downregulated
499	MF	GO:0120227	acyl-CoA binding	19	-0.525114	-1.83702	0.0043384	0.0043384	0.106186	2558	tags=47%, list=15%, signal=40%	9	0.473684	downregulated
500	BP	GO:1901071	glucosamine-containing compound metabolic process	19	-0.525509	-1.8384	0.0043384	0.0043384	0.106186	600	tags=21%, list=4%, signal=20%	4	0.210526	downregulated
501	BP	GO:0051170	import into nucleus	132	0.36735	1.5255	0.0043573	0.0043573	0.106435	6819	tags=53%, list=40%, signal=32%	70	0.530303	Upregulated
502	MF	GO:0045296	cadherin binding	299	0.314705	1.39255	0.00440078	0.00440078	0.107283	5171	tags=37%, list=30%, signal=26%	111	0.371237	Upregulated
503	MF	GO:0003730	mRNA 3'-UTR binding	74	0.421938	1.62854	0.00443355	0.00443355	0.107868	5147	tags=46%, list=30%, signal=32%	34	0.459459	Upregulated
504	BP	GO:0002690	positive regulation of leukocyte chemotaxis	65	-0.352498	-1.67131	0.00445576	0.00445576	0.107971	2452	tags=35%, list=14%, signal=30%	23	0.353846	downregulated
505	BP	GO:0010888	negative regulation of lipid storage	20	-0.522833	-1.85413	0.00445765	0.00445765	0.107971	787	tags=25%, list=5%, signal=24%	5	0.25	downregulated
506	BP	GO:1901342	regulation of vasculature development	207	-0.265581	-1.52422	0.00446429	0.00446429	0.107971	1415	tags=17%, list=8%, signal=16%	36	0.173913	downregulated
507	CC	GO:0097431	mitotic spindle pole	35	0.513841	1.7355	0.00447628	0.00447628	0.108028	5306	tags=60%, list=31%, signal=41%	21	0.6	Upregulated
508	CC	GO:0005788	endoplasmic reticulum lumen	209	-0.258157	-1.48263	0.00448431	0.00448431	0.108028	2387	tags=22%, list=14%, signal=19%	46	0.220096	downregulated
509	BP	GO:0045861	negative regulation of proteolysis	208	-0.271296	-1.55445	0.00451467	0.00451467	0.108546	1553	tags=17%, list=9%, signal=16%	36	0.173077	downregulated
510	BP	GO:0006636	unsaturated fatty acid biosynthetic process	35	-0.418701	-1.71268	0.00458085	0.00458085	0.109517	2125	tags=37%, list=13%, signal=33%	13	0.371429	downregulated
511	BP	GO:0036230	granulocyte activation	35	-0.41701	-1.70576	0.00458085	0.00458085	0.109517	2560	tags=34%, list=15%, signal=29%	12	0.342857	downregulated
512	BP	GO:0050766	positive regulation of phagocytosis	56	-0.355736	-1.63474	0.0045819	0.0045819	0.109517	1595	tags=27%, list=9%, signal=24%	15	0.267857	downregulated
513	MF	GO:0003954	NADH dehydrogenase activity	44	0.47612	1.67785	0.00461634	0.00461634	0.109609	1430	tags=30%, list=8%, signal=27%	13	0.295455	Upregulated
514	BP	GO:0032720	negative regulation of tumor necrosis factor production	46	-0.377531	-1.65882	0.0046344	0.0046344	0.109609	3285	tags=35%, list=19%, signal=28%	16	0.347826	downregulated
515	BP	GO:0006909	phagocytosis	212	-0.259199	-1.49188	0.00464037	0.00464037	0.109609	1794	tags=21%, list=11%, signal=19%	45	0.212264	downregulated
516	MF	GO:0030545	signaling receptor regulator activity	212	-0.254591	-1.46536	0.00464037	0.00464037	0.109609	1306	tags=17%, list=8%, signal=16%	36	0.169811	downregulated
517	BP	GO:0010872	regulation of cholesterol esterification	6	-0.81744	-1.94749	0.00464862	0.00464862	0.109609	787	tags=50%, list=5%, signal=48%	3	0.5	downregulated
518	CC	GO:0034364	high-density lipoprotein particle	8	-0.725027	-1.90238	0.00464981	0.00464981	0.109609	834	tags=50%, list=5%, signal=48%	4	0.5	downregulated
519	BP	GO:0046394	carboxylic acid biosynthetic process	214	-0.271934	-1.56786	0.00465116	0.00465116	0.109609	2887	tags=28%, list=17%, signal=24%	60	0.280374	downregulated
520	MF	GO:0008137	NADH dehydrogenase (ubiquinone) activity	42	0.48493	1.69379	0.00466054	0.00466054	0.109609	1430	tags=31%, list=8%, signal=28%	13	0.309524	Upregulated
521	BP	GO:0022617	extracellular matrix disassembly	38	-0.405042	-1.70007	0.00467508	0.00467508	0.109609	235	tags=18%, list=1%, signal=18%	7	0.184211	downregulated
522	MF	GO:0016887	ATP hydrolysis activity	231	0.329185	1.43466	0.00467533	0.00467533	0.109609	5897	tags=47%, list=35%, signal=31%	108	0.467532	Upregulated
523	MF	GO:0140097	catalytic activity, acting on DNA	197	0.339189	1.46241	0.00472888	0.00472888	0.110653	5007	tags=41%, list=30%, signal=29%	81	0.411168	Upregulated
524	BP	GO:0048143	astrocyte activation	21	-0.504947	-1.82641	0.00478469	0.00478469	0.111745	2133	tags=38%, list=13%, signal=33%	8	0.380952	downregulated
525	BP	GO:0038145	macrophage colony-stimulating factor signaling pathway	7	-0.779565	-1.96089	0.0048009	0.0048009	0.111759	241	tags=71%, list=1%, signal=70%	5	0.714286	downregulated
526	MF	GO:0055106	ubiquitin-protein transferase regulator activity	21	0.577515	1.72996	0.00480439	0.00480439	0.111759	4348	tags=62%, list=26%, signal=46%	13	0.619048	Upregulated
527	BP	GO:0090162	establishment of epithelial cell polarity	24	0.55609	1.72472	0.00482703	0.00482703	0.111759	3622	tags=42%, list=21%, signal=33%	10	0.416667	Upregulated
528	BP	GO:0046598	positive regulation of viral entry into host cell	10	-0.671627	-1.91679	0.00483092	0.00483092	0.111759	775	tags=40%, list=5%, signal=38%	4	0.4	downregulated
529	BP	GO:0075294	positive regulation by symbiont of entry into host	10	-0.671627	-1.91679	0.00483092	0.00483092	0.111759	775	tags=40%, list=5%, signal=38%	4	0.4	downregulated
530	BP	GO:0002532	production of molecular mediator involved in inflammatory response	61	-0.358769	-1.67606	0.00484555	0.00484555	0.111885	1595	tags=25%, list=9%, signal=22%	15	0.245902	downregulated
531	MF	GO:0015453	oxidoreduction-driven active transmembrane transporter activity	67	0.428007	1.62667	0.00485494	0.00485494	0.111891	1430	tags=25%, list=8%, signal=23%	17	0.253731	Upregulated
532	MF	GO:0050136	NADH dehydrogenase (quinone) activity	43	0.478055	1.67986	0.004875	0.004875	0.112142	1430	tags=30%, list=8%, signal=28%	13	0.302326	Upregulated
533	BP	GO:0007162	negative regulation of cell adhesion	222	-0.24209	-1.39737	0.0049505	0.0049505	0.113665	1383	tags=14%, list=8%, signal=13%	31	0.13964	downregulated
534	BP	GO:0009409	response to cold	35	0.509071	1.71939	0.00498785	0.00498785	0.114309	4443	tags=46%, list=26%, signal=34%	16	0.457143	Upregulated
535	CC	GO:0072562	blood microparticle	76	-0.319266	-1.56237	0.00501792	0.00501792	0.114783	1545	tags=18%, list=9%, signal=17%	14	0.184211	downregulated
536	BP	GO:1904667	negative regulation of ubiquitin protein ligase activity	12	0.672109	1.75154	0.00505488	0.00505488	0.115413	3048	tags=67%, list=18%, signal=55%	8	0.666667	Upregulated
537	BP	GO:1902105	regulation of leukocyte differentiation	225	-0.244683	-1.4156	0.00508906	0.00508906	0.115835	1519	tags=18%, list=9%, signal=16%	40	0.177778	downregulated
538	BP	GO:0006641	triglyceride metabolic process	65	-0.336463	-1.59528	0.0050923	0.0050923	0.115835	1519	tags=23%, list=9%, signal=21%	15	0.230769	downregulated
539	BP	GO:0035249	synaptic transmission, glutamatergic	63	0.433255	1.63297	0.00512149	0.00512149	0.116282	2100	tags=30%, list=12%, signal=27%	19	0.301587	Upregulated
540	BP	GO:0051346	negative regulation of hydrolase activity	227	-0.249358	-1.44344	0.00514139	0.00514139	0.116518	1566	tags=15%, list=9%, signal=14%	34	0.14978	downregulated
541	MF	GO:0030170	pyridoxal phosphate binding	39	-0.398502	-1.68305	0.00517404	0.00517404	0.117041	2523	tags=36%, list=15%, signal=31%	14	0.358974	downregulated
542	BP	GO:0009268	response to pH	26	-0.463715	-1.77129	0.00523771	0.00523771	0.118263	3532	tags=62%, list=21%, signal=49%	16	0.615385	downregulated
543	BP	GO:0042126	nitrate metabolic process	4	-0.867636	-1.76051	0.00530169	0.00530169	0.119479	1686	tags=75%, list=10%, signal=68%	3	0.75	downregulated
544	MF	GO:0016298	lipase activity	82	-0.310382	-1.53763	0.00531108	0.00531108	0.119479	3782	tags=40%, list=22%, signal=31%	33	0.402439	downregulated
545	CC	GO:0005770	late endosome	239	-0.262644	-1.53976	0.00536193	0.00536193	0.120401	2613	tags=24%, list=15%, signal=21%	58	0.242678	downregulated
546	BP	GO:0044403	biological process involved in symbiotic interaction	233	-0.254298	-1.47845	0.00537634	0.00537634	0.120504	1692	tags=17%, list=10%, signal=15%	39	0.167382	downregulated
547	BP	GO:0043410	positive regulation of MAPK cascade	324	-0.275711	-1.66829	0.00540541	0.00540541	0.12084	2476	tags=24%, list=15%, signal=21%	79	0.243827	downregulated
548	BP	GO:0002695	negative regulation of leukocyte activation	143	-0.264475	-1.44558	0.00541272	0.00541272	0.12084	1383	tags=17%, list=8%, signal=16%	25	0.174825	downregulated
549	BP	GO:1904356	regulation of telomere maintenance via telomere lengthening	58	0.440545	1.63319	0.00542888	0.00542888	0.12084	4207	tags=41%, list=25%, signal=31%	24	0.413793	Upregulated
550	BP	GO:0033540	fatty acid beta-oxidation using acyl-CoA oxidase	10	-0.669426	-1.91051	0.00543478	0.00543478	0.12084	3602	tags=70%, list=21%, signal=55%	7	0.7	downregulated
551	BP	GO:0060135	maternal process involved in female pregnancy	50	-0.356344	-1.59378	0.0054407	0.0054407	0.12084	2125	tags=28%, list=13%, signal=25%	14	0.28	downregulated
552	BP	GO:0042119	neutrophil activation	29	-0.443696	-1.74125	0.00546448	0.00546448	0.121148	2560	tags=38%, list=15%, signal=32%	11	0.37931	downregulated
553	BP	GO:0001516	prostaglandin biosynthetic process	21	-0.5016	-1.8143	0.0055208	0.0055208	0.121955	3844	tags=62%, list=23%, signal=48%	13	0.619048	downregulated
554	BP	GO:0046457	prostanoid biosynthetic process	21	-0.5016	-1.8143	0.0055208	0.0055208	0.121955	3844	tags=62%, list=23%, signal=48%	13	0.619048	downregulated
555	CC	GO:0033093	Weibel-Palade body	5	-0.829571	-1.83487	0.00554236	0.00554236	0.12221	1602	tags=60%, list=9%, signal=54%	3	0.6	downregulated
556	BP	GO:0034367	protein-containing complex remodeling	13	-0.61616	-1.91073	0.00560501	0.00560501	0.12337	834	tags=46%, list=5%, signal=44%	6	0.461538	downregulated
557	MF	GO:0008237	metallopeptidase activity	106	-0.299168	-1.55839	0.00561798	0.00561798	0.123433	3265	tags=33%, list=19%, signal=27%	35	0.330189	downregulated
558	BP	GO:0032692	negative regulation of interleukin-1 production	26	-0.463151	-1.76913	0.00564061	0.00564061	0.123595	135	tags=42%, list=1%, signal=42%	11	0.423077	downregulated
559	BP	GO:1905049	negative regulation of metallopeptidase activity	7	-0.775292	-1.95014	0.00564812	0.00564812	0.123595	1010	tags=57%, list=6%, signal=54%	4	0.571429	downregulated
560	BP	GO:0006402	mRNA catabolic process	205	0.334174	1.44524	0.00565564	0.00565564	0.123595	4936	tags=37%, list=29%, signal=27%	76	0.370732	Upregulated
561	BP	GO:0051444	negative regulation of ubiquitin-protein transferase activity	19	0.590158	1.7316	0.00566611	0.00566611	0.123603	3048	tags=53%, list=18%, signal=43%	10	0.526316	Upregulated
562	BP	GO:0007283	spermatogenesis	319	0.308446	1.37043	0.00569685	0.00569685	0.124052	5000	tags=35%, list=29%, signal=25%	112	0.351097	Upregulated
563	MF	GO:0070279	vitamin B6 binding	40	-0.392917	-1.67367	0.00572792	0.00572792	0.124508	2523	tags=35%, list=15%, signal=30%	14	0.35	downregulated
564	BP	GO:0051453	regulation of intracellular pH	57	-0.353151	-1.63173	0.00575043	0.00575043	0.124775	3324	tags=37%, list=20%, signal=30%	21	0.368421	downregulated
565	BP	GO:1903319	positive regulation of protein maturation	19	-0.513698	-1.79708	0.00578453	0.00578453	0.12528	116	tags=16%, list=1%, signal=16%	3	0.157895	downregulated
566	BP	GO:0033047	regulation of mitotic sister chromatid segregation	42	0.478609	1.67171	0.00579418	0.00579418	0.12528	4441	tags=45%, list=26%, signal=33%	19	0.452381	Upregulated
567	BP	GO:0150062	complement-mediated synapse pruning	4	-0.864673	-1.7545	0.00580661	0.00580661	0.125328	1058	tags=75%, list=6%, signal=70%	3	0.75	downregulated
568	BP	GO:1904872	regulation of telomerase RNA localization to Cajal body	18	0.59534	1.72493	0.00582363	0.00582363	0.125381	4055	tags=56%, list=24%, signal=42%	10	0.555556	Upregulated
569	CC	GO:0032009	early phagosome	10	0.702456	1.73122	0.0058296	0.0058296	0.125381	769	tags=40%, list=5%, signal=38%	4	0.4	Upregulated
570	BP	GO:0002604	regulation of dendritic cell antigen processing and presentation	9	-0.683761	-1.86531	0.00589449	0.00589449	0.126202	1342	tags=44%, list=8%, signal=41%	4	0.444444	downregulated
571	BP	GO:0051895	negative regulation of focal adhesion assembly	16	-0.573844	-1.90319	0.00589868	0.00589868	0.126202	1142	tags=31%, list=7%, signal=29%	5	0.3125	downregulated
572	BP	GO:0150118	negative regulation of cell-substrate junction organization	16	-0.573844	-1.90319	0.00589868	0.00589868	0.126202	1142	tags=31%, list=7%, signal=29%	5	0.3125	downregulated
573	BP	GO:0007420	brain development	554	0.283425	1.28958	0.00591835	0.00591835	0.126402	4542	tags=33%, list=27%, signal=25%	183	0.330325	Upregulated
574	CC	GO:0098984	neuron to neuron synapse	276	0.315561	1.39065	0.0059585	0.0059585	0.126989	4526	tags=33%, list=27%, signal=24%	90	0.326087	Upregulated
575	CC	GO:0036019	endolysosome	25	-0.463368	-1.7523	0.00596659	0.00596659	0.126989	3320	tags=44%, list=20%, signal=35%	11	0.44	downregulated
576	BP	GO:0006643	membrane lipid metabolic process	156	-0.256654	-1.42174	0.00603318	0.00603318	0.128183	3626	tags=33%, list=21%, signal=26%	51	0.326923	downregulated
577	BP	GO:1901166	neural crest cell migration involved in autonomic nervous system development	4	-0.863669	-1.75247	0.00605908	0.00605908	0.128488	2318	tags=100%, list=14%, signal=86%	3	0.75	downregulated
578	BP	GO:0032496	response to lipopolysaccharide	249	-0.244667	-1.4451	0.00607903	0.00607903	0.128488	1705	tags=18%, list=10%, signal=17%	46	0.184739	downregulated
579	BP	GO:0050727	regulation of inflammatory response	252	-0.260404	-1.53991	0.00607903	0.00607903	0.128488	1693	tags=17%, list=10%, signal=16%	44	0.174603	downregulated
580	BP	GO:1904874	positive regulation of telomerase RNA localization to Cajal body	15	0.621524	1.71571	0.00609756	0.00609756	0.128657	4055	tags=67%, list=24%, signal=51%	10	0.666667	Upregulated
581	CC	GO:0005833	hemoglobin complex	4	0.852858	1.59523	0.00612481	0.00612481	0.128705	70	tags=50%, list=0%, signal=50%	2	0.5	Upregulated
582	BP	GO:0019042	viral latency	4	0.852201	1.594	0.00612481	0.00612481	0.128705	688	tags=50%, list=4%, signal=48%	2	0.5	Upregulated
583	MF	GO:0015247	aminophospholipid flippase activity	6	0.791837	1.67973	0.00614657	0.00614657	0.128705	803	tags=50%, list=5%, signal=48%	3	0.5	Upregulated
584	BP	GO:0140331	aminophospholipid translocation	6	0.791837	1.67973	0.00614657	0.00614657	0.128705	803	tags=50%, list=5%, signal=48%	3	0.5	Upregulated
585	BP	GO:2001189	negative regulation of T cell activation via T cell receptor contact with antigen bound to MHC molecule on antigen presenting cell	3	-0.913785	-1.66914	0.00615239	0.00615239	0.128705	1200	tags=100%, list=7%, signal=93%	2	0.666667	downregulated
586	CC	GO:0016010	dystrophin-associated glycoprotein complex	12	0.659325	1.71823	0.00621028	0.00621028	0.129016	3570	tags=58%, list=21%, signal=46%	7	0.583333	Upregulated
587	CC	GO:0090665	glycoprotein complex	12	0.659325	1.71823	0.00621028	0.00621028	0.129016	3570	tags=58%, list=21%, signal=46%	7	0.583333	Upregulated
588	BP	GO:0071447	cellular response to hydroperoxide	7	-0.766291	-1.9275	0.00621293	0.00621293	0.129016	1607	tags=71%, list=9%, signal=65%	5	0.714286	downregulated
589	MF	GO:1902936	phosphatidylinositol bisphosphate binding	84	-0.303798	-1.51516	0.00621601	0.00621601	0.129016	2848	tags=30%, list=17%, signal=25%	25	0.297619	downregulated
590	BP	GO:0006606	protein import into nucleus	128	0.365046	1.5104	0.00622679	0.00622679	0.129016	7046	tags=55%, list=42%, signal=33%	71	0.554688	Upregulated
591	BP	GO:0002688	regulation of leukocyte chemotaxis	87	-0.297284	-1.49438	0.00623053	0.00623053	0.129016	2452	tags=32%, list=14%, signal=28%	28	0.321839	downregulated
592	BP	GO:0019221	cytokine-mediated signaling pathway	341	-0.241725	-1.46347	0.00625	0.00625	0.129201	1392	tags=16%, list=8%, signal=15%	54	0.158358	downregulated
593	BP	GO:0045006	DNA deamination	10	0.696745	1.71714	0.00627803	0.00627803	0.129561	535	tags=40%, list=3%, signal=39%	4	0.4	Upregulated
594	BP	GO:0010884	positive regulation of lipid storage	20	-0.515998	-1.82989	0.00631501	0.00631501	0.130105	3450	tags=55%, list=20%, signal=44%	11	0.55	downregulated
595	BP	GO:1905521	regulation of macrophage migration	30	-0.431498	-1.70783	0.00639386	0.00639386	0.130617	2452	tags=47%, list=14%, signal=40%	14	0.466667	downregulated
596	MF	GO:0070699	type II activin receptor binding	3	0.900995	1.54182	0.00640582	0.00640582	0.130617	1628	tags=67%, list=10%, signal=60%	2	0.666667	Upregulated
597	MF	GO:0016628	oxidoreductase activity, acting on the CH-CH group of donors, NAD or NADP as acceptor	22	-0.47664	-1.74213	0.00640784	0.00640784	0.130617	1630	tags=36%, list=10%, signal=33%	8	0.363636	downregulated
598	MF	GO:0140444	cytoskeleton-nuclear membrane anchor activity	5	0.815003	1.63331	0.00643811	0.00643811	0.130617	871	tags=40%, list=5%, signal=38%	2	0.4	Upregulated
599	BP	GO:0009595	detection of biotic stimulus	26	-0.456343	-1.74313	0.00644641	0.00644641	0.130617	3830	tags=42%, list=23%, signal=33%	11	0.423077	downregulated
600	BP	GO:0030638	polyketide metabolic process	7	-0.762828	-1.91879	0.00649534	0.00649534	0.130617	2334	tags=71%, list=14%, signal=62%	5	0.714286	downregulated
601	BP	GO:0030647	aminoglycoside antibiotic metabolic process	7	-0.762828	-1.91879	0.00649534	0.00649534	0.130617	2334	tags=71%, list=14%, signal=62%	5	0.714286	downregulated
602	BP	GO:0044597	daunorubicin metabolic process	7	-0.762828	-1.91879	0.00649534	0.00649534	0.130617	2334	tags=71%, list=14%, signal=62%	5	0.714286	downregulated
603	BP	GO:0044598	doxorubicin metabolic process	7	-0.762828	-1.91879	0.00649534	0.00649534	0.130617	2334	tags=71%, list=14%, signal=62%	5	0.714286	downregulated
604	BP	GO:0036005	response to macrophage colony-stimulating factor	12	-0.633598	-1.90568	0.00649773	0.00649773	0.130617	241	tags=58%, list=1%, signal=58%	7	0.583333	downregulated
605	BP	GO:0036006	cellular response to macrophage colony-stimulating factor stimulus	12	-0.633598	-1.90568	0.00649773	0.00649773	0.130617	241	tags=58%, list=1%, signal=58%	7	0.583333	downregulated
606	BP	GO:0033365	protein localization to organelle	753	0.27396	1.25667	0.00650195	0.00650195	0.130617	5119	tags=36%, list=30%, signal=26%	268	0.35591	Upregulated
607	BP	GO:0032757	positive regulation of interleukin-8 production	50	-0.350494	-1.56761	0.00652884	0.00652884	0.130617	1009	tags=20%, list=6%, signal=19%	10	0.2	downregulated
608	BP	GO:0002237	response to molecule of bacterial origin	260	-0.24982	-1.47772	0.00653595	0.00653595	0.130617	1705	tags=19%, list=10%, signal=17%	49	0.188462	downregulated
609	BP	GO:0006869	lipid transport	260	-0.241057	-1.42588	0.00653595	0.00653595	0.130617	2398	tags=22%, list=14%, signal=19%	57	0.219231	downregulated
610	MF	GO:0016829	lyase activity	141	-0.262853	-1.43569	0.00653595	0.00653595	0.130617	2704	tags=28%, list=16%, signal=24%	40	0.283688	downregulated
611	MF	GO:0008017	microtubule binding	231	0.324681	1.41503	0.00654546	0.00654546	0.130617	5165	tags=41%, list=30%, signal=29%	95	0.411255	Upregulated
612	BP	GO:0150076	neuroinflammatory response	27	-0.450546	-1.73612	0.00655738	0.00655738	0.130617	2387	tags=33%, list=14%, signal=29%	9	0.333333	downregulated
613	BP	GO:0006689	ganglioside catabolic process	6	-0.796026	-1.89647	0.00656276	0.00656276	0.130617	2538	tags=33%, list=15%, signal=28%	2	0.333333	downregulated
614	BP	GO:0106104	regulation of glutamate receptor clustering	4	-0.861239	-1.74754	0.006564	0.006564	0.130617	746	tags=75%, list=4%, signal=72%	3	0.75	downregulated
615	BP	GO:1904717	regulation of AMPA glutamate receptor clustering	4	-0.861239	-1.74754	0.006564	0.006564	0.130617	746	tags=75%, list=4%, signal=72%	3	0.75	downregulated
616	MF	GO:0070034	telomerase RNA binding	21	0.568669	1.70346	0.00658888	0.00658888	0.130899	2805	tags=29%, list=17%, signal=24%	6	0.285714	Upregulated
617	BP	GO:0002309	T cell proliferation involved in immune response	4	0.849996	1.58987	0.00662142	0.00662142	0.130978	569	tags=25%, list=3%, signal=24%	1	0.25	Upregulated
618	BP	GO:0006775	fat-soluble vitamin metabolic process	21	-0.487656	-1.76387	0.00662495	0.00662495	0.130978	1017	tags=38%, list=6%, signal=36%	8	0.380952	downregulated
619	BP	GO:0090382	phagosome maturation	21	-0.490679	-1.7748	0.00662495	0.00662495	0.130978	1394	tags=43%, list=8%, signal=39%	9	0.428571	downregulated
620	BP	GO:1901615	organic hydroxy compound metabolic process	354	-0.26495	-1.61314	0.00666667	0.00666667	0.131089	3319	tags=29%, list=20%, signal=24%	102	0.288136	downregulated
621	BP	GO:0006787	porphyrin-containing compound catabolic process	8	-0.709869	-1.86261	0.0066841	0.0066841	0.131089	1067	tags=62%, list=6%, signal=59%	5	0.625	downregulated
622	BP	GO:0033015	tetrapyrrole catabolic process	8	-0.709869	-1.86261	0.0066841	0.0066841	0.131089	1067	tags=62%, list=6%, signal=59%	5	0.625	downregulated
623	BP	GO:0042167	heme catabolic process	8	-0.709869	-1.86261	0.0066841	0.0066841	0.131089	1067	tags=62%, list=6%, signal=59%	5	0.625	downregulated
624	BP	GO:0046149	pigment catabolic process	8	-0.709869	-1.86261	0.0066841	0.0066841	0.131089	1067	tags=62%, list=6%, signal=59%	5	0.625	downregulated
625	CC	GO:0009897	external side of plasma membrane	258	-0.222841	-1.31709	0.00673401	0.00673401	0.131468	1776	tags=19%, list=10%, signal=18%	50	0.193798	downregulated
626	BP	GO:0050878	regulation of body fluid levels	264	-0.230295	-1.36467	0.00673401	0.00673401	0.131468	1629	tags=16%, list=10%, signal=15%	42	0.159091	downregulated
627	BP	GO:0051983	regulation of chromosome segregation	79	0.403096	1.56786	0.00673635	0.00673635	0.131468	4535	tags=42%, list=27%, signal=31%	33	0.417722	Upregulated
628	BP	GO:0033979	box H/ACA RNA metabolic process	3	0.899136	1.53864	0.00675208	0.00675208	0.131468	422	tags=33%, list=2%, signal=33%	1	0.333333	Upregulated
629	BP	GO:0022412	cellular process involved in reproduction in multicellular organism	227	0.324675	1.41369	0.00676168	0.00676168	0.131468	4232	tags=32%, list=25%, signal=24%	72	0.317181	Upregulated
630	BP	GO:0060075	regulation of resting membrane potential	7	-0.758476	-1.90784	0.00677775	0.00677775	0.131468	905	tags=57%, list=5%, signal=54%	4	0.571429	downregulated
631	BP	GO:0031652	positive regulation of heat generation	9	-0.682188	-1.86102	0.00677866	0.00677866	0.131468	4190	tags=67%, list=25%, signal=50%	6	0.666667	downregulated
632	BP	GO:0009395	phospholipid catabolic process	34	-0.411465	-1.67523	0.00679964	0.00679964	0.131667	3718	tags=44%, list=22%, signal=35%	15	0.441176	downregulated
633	BP	GO:0043299	leukocyte degranulation	63	-0.341958	-1.61073	0.00684931	0.00684931	0.132287	1819	tags=25%, list=11%, signal=23%	16	0.253968	downregulated
634	MF	GO:0031701	angiotensin receptor binding	5	-0.822812	-1.81992	0.00686197	0.00686197	0.132287	3012	tags=100%, list=18%, signal=82%	4	0.8	downregulated
635	CC	GO:0030669	clathrin-coated endocytic vesicle membrane	56	-0.342881	-1.57567	0.00687285	0.00687285	0.132287	839	tags=20%, list=5%, signal=19%	11	0.196429	downregulated
636	BP	GO:0001731	formation of translation preinitiation complex	11	0.683818	1.73625	0.00688746	0.00688746	0.132287	3412	tags=64%, list=20%, signal=51%	7	0.636364	Upregulated
637	CC	GO:0005765	lysosomal membrane	359	-0.284547	-1.73462	0.00689655	0.00689655	0.132287	1728	tags=19%, list=10%, signal=18%	70	0.194986	downregulated
638	CC	GO:0098852	lytic vacuole membrane	359	-0.284547	-1.73462	0.00689655	0.00689655	0.132287	1728	tags=19%, list=10%, signal=18%	70	0.194986	downregulated
639	BP	GO:0006639	acylglycerol metabolic process	85	-0.301501	-1.50689	0.00695518	0.00695518	0.132915	1519	tags=21%, list=9%, signal=19%	18	0.211765	downregulated
640	BP	GO:0043154	negative regulation of cysteine-type endopeptidase activity involved in apoptotic process	64	-0.335724	-1.58223	0.00696203	0.00696203	0.132915	2160	tags=22%, list=13%, signal=19%	14	0.21875	downregulated
641	CC	GO:0005915	zonula adherens	8	-0.706287	-1.85321	0.00697472	0.00697472	0.132915	3857	tags=75%, list=23%, signal=58%	6	0.75	downregulated
642	BP	GO:0032732	positive regulation of interleukin-1 production	58	-0.344759	-1.59853	0.00700525	0.00700525	0.132915	1595	tags=22%, list=9%, signal=20%	13	0.224138	downregulated
643	BP	GO:0006638	neutral lipid metabolic process	86	-0.298996	-1.49732	0.00700935	0.00700935	0.132915	1519	tags=21%, list=9%, signal=19%	18	0.209302	downregulated
644	CC	GO:0032588	trans-Golgi network membrane	86	-0.29796	-1.49213	0.00700935	0.00700935	0.132915	2978	tags=27%, list=18%, signal=22%	23	0.267442	downregulated
645	BP	GO:0030261	chromosome condensation	36	0.493207	1.67356	0.00702516	0.00702516	0.132915	4159	tags=47%, list=25%, signal=36%	17	0.472222	Upregulated
646	BP	GO:0010755	regulation of plasminogen activation	7	-0.753281	-1.89478	0.00706015	0.00706015	0.132915	1270	tags=71%, list=7%, signal=66%	5	0.714286	downregulated
647	BP	GO:0043376	regulation of CD8-positive, alpha-beta T cell differentiation	7	-0.751254	-1.88968	0.00706015	0.00706015	0.132915	239	tags=43%, list=1%, signal=42%	3	0.428571	downregulated
648	BP	GO:0043382	positive regulation of memory T cell differentiation	7	-0.754746	-1.89846	0.00706015	0.00706015	0.132915	3475	tags=71%, list=20%, signal=57%	5	0.714286	downregulated
649	BP	GO:0002767	immune response-inhibiting cell surface receptor signaling pathway	4	-0.859706	-1.74443	0.00706892	0.00706892	0.132915	1383	tags=100%, list=8%, signal=92%	3	0.75	downregulated
650	BP	GO:0002774	Fc receptor mediated inhibitory signaling pathway	4	-0.859706	-1.74443	0.00706892	0.00706892	0.132915	1383	tags=100%, list=8%, signal=92%	3	0.75	downregulated
651	MF	GO:0005543	phospholipid binding	363	-0.234872	-1.43626	0.0070922	0.0070922	0.132915	2595	tags=23%, list=15%, signal=20%	82	0.225895	downregulated
652	BP	GO:0050900	leukocyte migration	270	-0.230217	-1.36939	0.0070922	0.0070922	0.132915	2489	tags=23%, list=15%, signal=20%	61	0.225926	downregulated
653	BP	GO:1900016	negative regulation of cytokine production involved in inflammatory response	17	-0.547052	-1.84826	0.0070922	0.0070922	0.132915	1287	tags=41%, list=8%, signal=38%	7	0.411765	downregulated
654	BP	GO:0006739	NADP metabolic process	29	-0.434946	-1.70691	0.00714586	0.00714586	0.133716	2622	tags=41%, list=15%, signal=35%	12	0.413793	downregulated
655	BP	GO:0010960	magnesium ion homeostasis	8	0.732588	1.69169	0.00716354	0.00716354	0.133738	3806	tags=88%, list=22%, signal=68%	7	0.875	Upregulated
656	BP	GO:0032465	regulation of cytokinesis	71	0.411951	1.58075	0.00716888	0.00716888	0.133738	5539	tags=49%, list=33%, signal=33%	35	0.492958	Upregulated
657	CC	GO:0070469	respirasome	88	0.394288	1.55885	0.00720412	0.00720412	0.134191	1474	tags=23%, list=9%, signal=21%	20	0.227273	Upregulated
658	BP	GO:0031639	plasminogen activation	11	-0.643848	-1.89294	0.00723726	0.00723726	0.134568	1270	tags=45%, list=7%, signal=42%	5	0.454545	downregulated
659	BP	GO:0006002	fructose 6-phosphate metabolic process	10	-0.658422	-1.8791	0.00724638	0.00724638	0.134568	3447	tags=50%, list=20%, signal=40%	5	0.5	downregulated
660	BP	GO:0034248	regulation of cellular amide metabolic process	400	0.295567	1.32787	0.00727787	0.00727787	0.134906	4420	tags=34%, list=26%, signal=25%	134	0.335	Upregulated
661	BP	GO:0006206	pyrimidine nucleobase metabolic process	16	-0.559972	-1.85719	0.00728661	0.00728661	0.134906	4055	tags=62%, list=24%, signal=48%	10	0.625	downregulated
662	CC	GO:0030666	endocytic vesicle membrane	152	-0.251456	-1.38729	0.00730994	0.00730994	0.135133	1595	tags=25%, list=9%, signal=23%	38	0.25	downregulated
663	BP	GO:0016458	gene silencing	165	0.344497	1.4606	0.00736078	0.00736078	0.135868	4904	tags=39%, list=29%, signal=28%	64	0.387879	Upregulated
664	BP	GO:0006302	double-strand break repair	221	0.324737	1.41111	0.007402	0.007402	0.136423	5426	tags=43%, list=32%, signal=30%	95	0.429864	Upregulated
665	MF	GO:0004111	creatine kinase activity	3	0.897778	1.53632	0.0074446	0.0074446	0.136903	9	tags=33%, list=0%, signal=33%	1	0.333333	Upregulated
666	BP	GO:0050868	negative regulation of T cell activation	95	-0.290331	-1.48446	0.0074565	0.0074565	0.136903	2272	tags=22%, list=13%, signal=19%	21	0.221053	downregulated
667	CC	GO:0045263	proton-transporting ATP synthase complex, coupling factor F(o)	13	0.642588	1.71281	0.00746162	0.00746162	0.136903	3147	tags=46%, list=19%, signal=38%	6	0.461538	Upregulated
668	BP	GO:0045198	establishment of epithelial cell apical/basal polarity	12	0.652496	1.70043	0.00751011	0.00751011	0.137587	4573	tags=67%, list=27%, signal=49%	8	0.666667	Upregulated
669	BP	GO:0046460	neutral lipid biosynthetic process	33	-0.413518	-1.67398	0.00756228	0.00756228	0.138129	3532	tags=45%, list=21%, signal=36%	15	0.454545	downregulated
670	BP	GO:0046463	acylglycerol biosynthetic process	33	-0.413518	-1.67398	0.00756228	0.00756228	0.138129	3532	tags=45%, list=21%, signal=36%	15	0.454545	downregulated
671	BP	GO:1903046	meiotic cell cycle process	123	0.364388	1.50071	0.00758325	0.00758325	0.138278	4475	tags=39%, list=26%, signal=29%	48	0.390244	Upregulated
672	BP	GO:0034440	lipid oxidation	83	-0.2994	-1.49105	0.00759301	0.00759301	0.138278	3664	tags=36%, list=22%, signal=28%	30	0.361446	downregulated
673	BP	GO:0071481	cellular response to X-ray	10	0.688738	1.69741	0.00762332	0.00762332	0.138604	5289	tags=100%, list=31%, signal=69%	10	1	Upregulated
674	BP	GO:0045940	positive regulation of steroid metabolic process	16	-0.55902	-1.85403	0.00763359	0.00763359	0.138604	894	tags=25%, list=5%, signal=24%	4	0.25	downregulated
675	BP	GO:0030317	flagellated sperm motility	53	0.44161	1.61255	0.00768293	0.00768293	0.139087	4035	tags=43%, list=24%, signal=33%	23	0.433962	Upregulated
676	BP	GO:0097722	sperm motility	53	0.44161	1.61255	0.00768293	0.00768293	0.139087	4035	tags=43%, list=24%, signal=33%	23	0.433962	Upregulated
677	MF	GO:0070180	large ribosomal subunit rRNA binding	6	0.785844	1.66702	0.00772262	0.00772262	0.139599	3290	tags=83%, list=19%, signal=67%	5	0.833333	Upregulated
678	BP	GO:0044839	cell cycle G2/M phase transition	129	0.360334	1.49136	0.00776465	0.00776465	0.140152	6597	tags=56%, list=39%, signal=34%	72	0.55814	Upregulated
679	BP	GO:0090208	positive regulation of triglyceride metabolic process	15	-0.569945	-1.85215	0.00779661	0.00779661	0.140521	3532	tags=53%, list=21%, signal=42%	8	0.533333	downregulated
680	MF	GO:0102545	phosphatidyl phospholipase B activity	8	-0.702939	-1.84443	0.00784656	0.00784656	0.141081	3611	tags=88%, list=21%, signal=69%	7	0.875	downregulated
681	BP	GO:0006281	DNA repair	462	0.288673	1.30575	0.00785499	0.00785499	0.141081	5426	tags=40%, list=32%, signal=28%	184	0.398268	Upregulated
682	BP	GO:0072578	neurotransmitter-gated ion channel clustering	11	-0.631564	-1.85683	0.00786658	0.00786658	0.141081	1288	tags=36%, list=8%, signal=34%	4	0.363636	downregulated
683	BP	GO:0001525	angiogenesis	367	-0.222767	-1.36049	0.00787402	0.00787402	0.141081	1499	tags=14%, list=9%, signal=13%	53	0.144414	downregulated
684	MF	GO:0004683	calmodulin-dependent protein kinase activity	18	-0.525003	-1.80241	0.00788531	0.00788531	0.141081	3884	tags=44%, list=23%, signal=34%	8	0.444444	downregulated
685	BP	GO:0060831	smoothened signaling pathway involved in dorsal/ventral neural tube patterning	10	0.686231	1.69123	0.00792227	0.00792227	0.141536	5027	tags=80%, list=30%, signal=56%	8	0.8	Upregulated
686	MF	GO:0017111	nucleoside-triphosphatase activity	491	0.286546	1.29897	0.0079389	0.0079389	0.141626	6034	tags=43%, list=36%, signal=29%	211	0.429735	Upregulated
687	BP	GO:0070198	protein localization to chromosome, telomeric region	28	0.517495	1.66171	0.00803795	0.00803795	0.142902	4782	tags=57%, list=28%, signal=41%	16	0.571429	Upregulated
688	CC	GO:0005577	fibrinogen complex	3	-0.901524	-1.64674	0.00804543	0.00804543	0.142902	27	tags=67%, list=0%, signal=67%	2	0.666667	downregulated
689	MF	GO:0034189	very-low-density lipoprotein particle binding	3	-0.900495	-1.64486	0.00804543	0.00804543	0.142902	834	tags=100%, list=5%, signal=95%	2	0.666667	downregulated
690	BP	GO:1905818	regulation of chromosome separation	65	0.417111	1.57985	0.00806547	0.00806547	0.14305	4441	tags=42%, list=26%, signal=31%	27	0.415385	Upregulated
691	MF	GO:0019887	protein kinase regulator activity	167	0.341491	1.44988	0.0080963	0.0080963	0.143389	6251	tags=49%, list=37%, signal=31%	82	0.491018	Upregulated
692	BP	GO:0060841	venous blood vessel development	10	-0.653539	-1.86517	0.00815217	0.00815217	0.144097	1142	tags=70%, list=7%, signal=65%	7	0.7	downregulated
693	BP	GO:0019884	antigen processing and presentation of exogenous antigen	41	-0.383888	-1.64449	0.00818094	0.00818094	0.144097	1619	tags=32%, list=10%, signal=29%	13	0.317073	downregulated
694	BP	GO:0015705	iodide transport	5	-0.818832	-1.81112	0.00818158	0.00818158	0.144097	1203	tags=80%, list=7%, signal=74%	4	0.8	downregulated
695	CC	GO:0005876	spindle microtubule	65	0.416745	1.57847	0.00818408	0.00818408	0.144097	4502	tags=43%, list=27%, signal=32%	28	0.430769	Upregulated
696	BP	GO:0032206	positive regulation of telomere maintenance	50	0.448158	1.62146	0.00820676	0.00820676	0.144097	4417	tags=46%, list=26%, signal=34%	23	0.46	Upregulated
697	MF	GO:0003955	NAD(P)H dehydrogenase (quinone) activity	45	0.456994	1.61904	0.00820691	0.00820691	0.144097	1430	tags=29%, list=8%, signal=27%	13	0.288889	Upregulated
698	BP	GO:0045851	pH reduction	35	-0.408303	-1.67015	0.00824553	0.00824553	0.144458	3324	tags=43%, list=20%, signal=35%	15	0.428571	downregulated
699	MF	GO:0005546	phosphatidylinositol-4,5-bisphosphate binding	65	-0.329326	-1.56145	0.00827498	0.00827498	0.144458	3064	tags=32%, list=18%, signal=27%	21	0.323077	downregulated
700	BP	GO:0032914	positive regulation of transforming growth factor beta1 production	3	-0.899762	-1.64353	0.00828206	0.00828206	0.144458	27	tags=100%, list=0%, signal=100%	2	0.666667	downregulated
701	BP	GO:1903614	negative regulation of protein tyrosine phosphatase activity	3	-0.899947	-1.64386	0.00828206	0.00828206	0.144458	126	tags=100%, list=1%, signal=99%	2	0.666667	downregulated
702	BP	GO:0090083	regulation of inclusion body assembly	16	0.602703	1.69633	0.00828652	0.00828652	0.144458	5387	tags=81%, list=32%, signal=56%	13	0.8125	Upregulated
703	BP	GO:0071466	cellular response to xenobiotic stimulus	105	-0.292089	-1.51685	0.00831793	0.00831793	0.144594	1842	tags=19%, list=11%, signal=17%	20	0.190476	downregulated
704	BP	GO:1903305	regulation of regulated secretory pathway	105	-0.28466	-1.47826	0.00831793	0.00831793	0.144594	1944	tags=22%, list=11%, signal=20%	23	0.219048	downregulated
705	BP	GO:1904816	positive regulation of protein localization to chromosome, telomeric region	12	0.646754	1.68547	0.00837666	0.00837666	0.145408	4055	tags=75%, list=24%, signal=57%	9	0.75	Upregulated
706	BP	GO:0052372	modulation by symbiont of entry into host	39	-0.386171	-1.63097	0.0084666	0.0084666	0.146761	1024	tags=21%, list=6%, signal=19%	8	0.205128	downregulated
707	BP	GO:1902994	regulation of phospholipid efflux	3	-0.899326	-1.64273	0.00851869	0.00851869	0.147151	594	tags=67%, list=4%, signal=64%	2	0.666667	downregulated
708	BP	GO:1902995	positive regulation of phospholipid efflux	3	-0.899326	-1.64273	0.00851869	0.00851869	0.147151	594	tags=67%, list=4%, signal=64%	2	0.666667	downregulated
709	BP	GO:0071354	cellular response to interleukin-6	30	-0.424674	-1.68082	0.00852515	0.00852515	0.147151	1605	tags=27%, list=9%, signal=24%	8	0.266667	downregulated
710	BP	GO:0043380	regulation of memory T cell differentiation	9	-0.676124	-1.84448	0.00854701	0.00854701	0.14732	3475	tags=67%, list=20%, signal=53%	6	0.666667	downregulated
711	BP	GO:0098581	detection of external biotic stimulus	18	-0.522984	-1.79547	0.00860215	0.00860215	0.147864	3830	tags=50%, list=23%, signal=39%	9	0.5	downregulated
712	MF	GO:0015248	sterol transporter activity	27	-0.442701	-1.70589	0.00860656	0.00860656	0.147864	1456	tags=30%, list=9%, signal=27%	8	0.296296	downregulated
713	BP	GO:0050777	negative regulation of immune response	151	-0.252375	-1.39321	0.00862069	0.00862069	0.147864	1392	tags=15%, list=8%, signal=14%	23	0.152318	downregulated
714	BP	GO:0050764	regulation of phagocytosis	78	-0.310637	-1.53127	0.00862689	0.00862689	0.147864	1679	tags=24%, list=10%, signal=22%	19	0.24359	downregulated
715	BP	GO:0032212	positive regulation of telomere maintenance via telomerase	32	0.502761	1.66244	0.00867651	0.00867651	0.148506	4207	tags=50%, list=25%, signal=38%	16	0.5	Upregulated
716	BP	GO:0052547	regulation of peptidase activity	302	-0.23027	-1.38307	0.00869565	0.00869565	0.148506	1605	tags=15%, list=9%, signal=14%	46	0.152318	downregulated
717	CC	GO:0010494	cytoplasmic stress granule	70	0.407046	1.55882	0.00870076	0.00870076	0.148506	5813	tags=54%, list=34%, signal=36%	38	0.542857	Upregulated
718	BP	GO:0061640	cytoskeleton-dependent cytokinesis	90	0.388383	1.54032	0.00877993	0.00877993	0.149427	3248	tags=31%, list=19%, signal=25%	28	0.311111	Upregulated
719	CC	GO:1902562	H4 histone acetyltransferase complex	29	0.513555	1.66095	0.00878919	0.00878919	0.149427	4018	tags=45%, list=24%, signal=34%	13	0.448276	Upregulated
720	BP	GO:0090715	immunological memory formation process	11	-0.622106	-1.82902	0.00881057	0.00881057	0.149427	3475	tags=64%, list=20%, signal=51%	7	0.636364	downregulated
721	BP	GO:0032944	regulation of mononuclear cell proliferation	178	-0.241181	-1.36072	0.00881834	0.00881834	0.149427	1397	tags=17%, list=8%, signal=16%	30	0.168539	downregulated
722	BP	GO:2001020	regulation of response to DNA damage stimulus	195	0.328301	1.41359	0.00884024	0.00884024	0.149427	5426	tags=45%, list=32%, signal=31%	88	0.451282	Upregulated
723	BP	GO:0010876	lipid localization	300	-0.240009	-1.43724	0.00884956	0.00884956	0.149427	2398	tags=22%, list=14%, signal=19%	65	0.216667	downregulated
724	BP	GO:2000371	regulation of DNA topoisomerase (ATP-hydrolyzing) activity	5	0.805057	1.61338	0.00885241	0.00885241	0.149427	2954	tags=80%, list=17%, signal=66%	4	0.8	Upregulated
725	BP	GO:2000373	positive regulation of DNA topoisomerase (ATP-hydrolyzing) activity	5	0.805057	1.61338	0.00885241	0.00885241	0.149427	2954	tags=80%, list=17%, signal=66%	4	0.8	Upregulated
726	BP	GO:1903307	positive regulation of regulated secretory pathway	38	-0.385603	-1.61848	0.00888265	0.00888265	0.149731	4916	tags=50%, list=29%, signal=36%	19	0.5	downregulated
727	CC	GO:0030136	clathrin-coated vesicle	155	-0.24548	-1.35969	0.00891531	0.00891531	0.149854	1660	tags=17%, list=10%, signal=15%	26	0.167742	downregulated
728	MF	GO:0002162	dystroglycan binding	9	0.696207	1.66369	0.00892722	0.00892722	0.149854	4300	tags=78%, list=25%, signal=58%	7	0.777778	Upregulated
729	BP	GO:0015015	heparan sulfate proteoglycan biosynthetic process, enzymatic modification	4	0.843164	1.57709	0.00893892	0.00893892	0.149854	151	tags=25%, list=1%, signal=25%	1	0.25	Upregulated
730	BP	GO:0032532	regulation of microvillus length	4	0.842691	1.57621	0.00893892	0.00893892	0.149854	100	tags=25%, list=1%, signal=25%	1	0.25	Upregulated
731	CC	GO:0070161	anchoring junction	654	0.273742	1.25119	0.00901262	0.00901262	0.150883	4085	tags=28%, list=24%, signal=22%	186	0.284404	Upregulated
732	BP	GO:1900029	positive regulation of ruffle assembly	11	-0.619829	-1.82232	0.00912524	0.00912524	0.151939	1637	tags=55%, list=10%, signal=49%	6	0.545455	downregulated
733	BP	GO:0030575	nuclear body organization	14	0.616895	1.67364	0.00914155	0.00914155	0.151939	3182	tags=50%, list=19%, signal=41%	7	0.5	Upregulated
734	BP	GO:0007018	microtubule-based movement	261	0.313187	1.37539	0.00917431	0.00917431	0.151939	4035	tags=33%, list=24%, signal=25%	85	0.32567	Upregulated
735	BP	GO:0009611	response to wounding	402	-0.211658	-1.31028	0.00917431	0.00917431	0.151939	1637	tags=16%, list=10%, signal=15%	63	0.156716	downregulated
736	BP	GO:0030335	positive regulation of cell migration	402	-0.200546	-1.24149	0.00917431	0.00917431	0.151939	2452	tags=20%, list=14%, signal=18%	81	0.201493	downregulated
737	BP	GO:0001834	trophectodermal cell proliferation	3	0.892792	1.52778	0.0091759	0.0091759	0.151939	1822	tags=100%, list=11%, signal=89%	3	1	Upregulated
738	BP	GO:0120009	intermembrane lipid transfer	36	-0.401157	-1.65725	0.00920387	0.00920387	0.151939	1752	tags=28%, list=10%, signal=25%	10	0.277778	downregulated
739	MF	GO:0120013	lipid transfer activity	36	-0.401157	-1.65725	0.00920387	0.00920387	0.151939	1752	tags=28%, list=10%, signal=25%	10	0.277778	downregulated
740	BP	GO:0043586	tongue development	12	0.643943	1.67814	0.00924321	0.00924321	0.151939	3740	tags=50%, list=22%, signal=39%	6	0.5	Upregulated
741	BP	GO:0019432	triglyceride biosynthetic process	29	-0.427831	-1.67898	0.00924758	0.00924758	0.151939	3532	tags=48%, list=21%, signal=38%	14	0.482759	downregulated
742	BP	GO:1901661	quinone metabolic process	29	-0.42614	-1.67235	0.00924758	0.00924758	0.151939	2334	tags=34%, list=14%, signal=30%	10	0.344828	downregulated
743	MF	GO:0030911	TPR domain binding	7	0.749047	1.65806	0.00928649	0.00928649	0.151939	3696	tags=86%, list=22%, signal=67%	6	0.857143	Upregulated
744	CC	GO:0034992	microtubule organizing center attachment site	7	0.749145	1.65828	0.00928649	0.00928649	0.151939	2202	tags=43%, list=13%, signal=37%	3	0.428571	Upregulated
745	CC	GO:0034993	meiotic nuclear membrane microtubule tethering complex	7	0.749145	1.65828	0.00928649	0.00928649	0.151939	2202	tags=43%, list=13%, signal=37%	3	0.428571	Upregulated
746	CC	GO:0106083	nuclear membrane protein complex	7	0.749145	1.65828	0.00928649	0.00928649	0.151939	2202	tags=43%, list=13%, signal=37%	3	0.428571	Upregulated
747	CC	GO:0106094	nuclear membrane microtubule tethering complex	7	0.749145	1.65828	0.00928649	0.00928649	0.151939	2202	tags=43%, list=13%, signal=37%	3	0.428571	Upregulated
748	MF	GO:0048020	CCR chemokine receptor binding	20	-0.491509	-1.74304	0.00928678	0.00928678	0.151939	2374	tags=40%, list=14%, signal=34%	8	0.4	downregulated
749	BP	GO:0032945	negative regulation of mononuclear cell proliferation	63	-0.333089	-1.56896	0.00933998	0.00933998	0.151972	3151	tags=32%, list=19%, signal=26%	20	0.31746	downregulated
750	BP	GO:0050672	negative regulation of lymphocyte proliferation	63	-0.333089	-1.56896	0.00933998	0.00933998	0.151972	3151	tags=32%, list=19%, signal=26%	20	0.31746	downregulated
751	CC	GO:0005774	vacuolar membrane	399	-0.270218	-1.67291	0.00934579	0.00934579	0.151972	1728	tags=19%, list=10%, signal=18%	76	0.190476	downregulated
752	BP	GO:0006766	vitamin metabolic process	70	-0.321138	-1.54525	0.00935204	0.00935204	0.151972	2725	tags=30%, list=16%, signal=25%	21	0.3	downregulated
753	BP	GO:0010165	response to X-ray	28	0.513907	1.65019	0.00935565	0.00935565	0.151972	5542	tags=71%, list=33%, signal=48%	20	0.714286	Upregulated
754	BP	GO:0015748	organophosphate ester transport	106	-0.282483	-1.47147	0.0093633	0.0093633	0.151972	1180	tags=16%, list=7%, signal=15%	17	0.160377	downregulated
755	BP	GO:1905666	regulation of protein localization to endosome	10	0.682397	1.68178	0.00941704	0.00941704	0.152512	4573	tags=80%, list=27%, signal=58%	8	0.8	Upregulated
756	BP	GO:0032787	monocarboxylic acid metabolic process	394	-0.300131	-1.85389	0.00943396	0.00943396	0.152512	3476	tags=33%, list=20%, signal=27%	130	0.329949	downregulated
757	BP	GO:0044283	small molecule biosynthetic process	398	-0.247453	-1.52706	0.00943396	0.00943396	0.152512	2887	tags=26%, list=17%, signal=22%	102	0.256281	downregulated
758	BP	GO:0051052	regulation of DNA metabolic process	303	0.304611	1.34909	0.00950726	0.00950726	0.153494	4912	tags=39%, list=29%, signal=28%	118	0.389439	Upregulated
759	BP	GO:0010712	regulation of collagen metabolic process	28	-0.435202	-1.69201	0.0095317	0.0095317	0.153686	441	tags=18%, list=3%, signal=17%	5	0.178571	downregulated
760	MF	GO:0008066	glutamate receptor activity	16	0.598135	1.68348	0.00955056	0.00955056	0.153788	2100	tags=50%, list=12%, signal=44%	8	0.5	Upregulated
761	CC	GO:0042627	chylomicron	6	-0.76927	-1.83273	0.00957069	0.00957069	0.153834	592	tags=50%, list=3%, signal=48%	3	0.5	downregulated
762	BP	GO:0070663	regulation of leukocyte proliferation	188	-0.240496	-1.36559	0.00957854	0.00957854	0.153834	1397	tags=17%, list=8%, signal=16%	32	0.170213	downregulated
763	BP	GO:0031348	negative regulation of defense response	166	-0.24745	-1.38075	0.0096	0.0096	0.153976	1610	tags=14%, list=9%, signal=13%	24	0.144578	downregulated
764	BP	GO:0097028	dendritic cell differentiation	35	-0.397904	-1.62761	0.00961979	0.00961979	0.154081	1612	tags=26%, list=9%, signal=23%	9	0.257143	downregulated
765	BP	GO:0006956	complement activation	54	-0.337847	-1.53588	0.00963173	0.00963173	0.154081	373	tags=39%, list=2%, signal=38%	21	0.388889	downregulated
766	BP	GO:0001975	response to amphetamine	25	0.530897	1.66018	0.00974893	0.00974893	0.155566	1937	tags=36%, list=11%, signal=32%	9	0.36	Upregulated
767	BP	GO:0051972	regulation of telomerase activity	43	0.458782	1.61214	0.00975	0.00975	0.155566	3126	tags=35%, list=18%, signal=29%	15	0.348837	Upregulated
768	BP	GO:0000281	mitotic cytokinesis	64	0.415667	1.57167	0.00985514	0.00985514	0.156967	3248	tags=34%, list=19%, signal=28%	22	0.34375	Upregulated
769	BP	GO:0002698	negative regulation of immune effector process	82	-0.296348	-1.4681	0.00986343	0.00986343	0.156967	1342	tags=17%, list=8%, signal=16%	14	0.170732	downregulated
770	BP	GO:0010954	positive regulation of protein processing	17	-0.529631	-1.7894	0.00992908	0.00992908	0.157326	116	tags=18%, list=1%, signal=18%	3	0.176471	downregulated
771	BP	GO:0090670	RNA localization to Cajal body	19	0.566344	1.66173	0.00995025	0.00995025	0.157326	4055	tags=53%, list=24%, signal=40%	10	0.526316	Upregulated
772	BP	GO:0090671	telomerase RNA localization to Cajal body	19	0.566344	1.66173	0.00995025	0.00995025	0.157326	4055	tags=53%, list=24%, signal=40%	10	0.526316	Upregulated
773	BP	GO:0090672	telomerase RNA localization	19	0.566344	1.66173	0.00995025	0.00995025	0.157326	4055	tags=53%, list=24%, signal=40%	10	0.526316	Upregulated
774	BP	GO:0090685	RNA localization to nucleus	19	0.566344	1.66173	0.00995025	0.00995025	0.157326	4055	tags=53%, list=24%, signal=40%	10	0.526316	Upregulated
775	MF	GO:0010856	adenylate cyclase activator activity	5	0.802332	1.60791	0.00997908	0.00997908	0.157578	3107	tags=80%, list=18%, signal=65%	4	0.8	Upregulated
776	BP	GO:1902992	negative regulation of amyloid precursor protein catabolic process	20	-0.488534	-1.7325	0.0100297	0.0100297	0.158173	1505	tags=25%, list=9%, signal=23%	5	0.25	downregulated
777	BP	GO:0030449	regulation of complement activation	15	-0.560606	-1.8218	0.0101695	0.0101695	0.160171	3476	tags=60%, list=20%, signal=48%	9	0.6	downregulated
778	MF	GO:0004528	phosphodiesterase I activity	4	0.839561	1.57035	0.0102632	0.0102632	0.161112	2726	tags=100%, list=16%, signal=84%	4	1	Upregulated
779	BP	GO:0051823	regulation of synapse structural plasticity	4	0.838178	1.56777	0.0102632	0.0102632	0.161112	2000	tags=75%, list=12%, signal=66%	3	0.75	Upregulated
780	CC	GO:0000779	condensed chromosome, centromeric region	128	0.355348	1.47028	0.0102687	0.0102687	0.161112	6383	tags=53%, list=38%, signal=33%	68	0.53125	Upregulated
781	BP	GO:0060627	regulation of vesicle-mediated transport	412	-0.202311	-1.25998	0.0103093	0.0103093	0.161541	1794	tags=17%, list=11%, signal=15%	68	0.165049	downregulated
782	BP	GO:0050670	regulation of lymphocyte proliferation	177	-0.242911	-1.37013	0.010327	0.010327	0.161581	1397	tags=17%, list=8%, signal=16%	30	0.169492	downregulated
783	BP	GO:0031123	RNA 3'-end processing	101	0.37105	1.496	0.0103382	0.0103382	0.161581	4801	tags=42%, list=28%, signal=30%	42	0.415842	Upregulated
784	BP	GO:0039694	viral RNA genome replication	32	0.494913	1.63649	0.01036	0.01036	0.161715	6090	tags=59%, list=36%, signal=38%	19	0.59375	Upregulated
785	BP	GO:2000286	receptor internalization involved in canonical Wnt signaling pathway	3	0.889602	1.52233	0.0103878	0.0103878	0.161943	798	tags=67%, list=5%, signal=64%	2	0.666667	Upregulated
786	BP	GO:0090068	positive regulation of cell cycle process	177	0.333955	1.42511	0.0104023	0.0104023	0.161962	4995	tags=44%, list=29%, signal=31%	77	0.435028	Upregulated
787	BP	GO:0045663	positive regulation of myoblast differentiation	14	0.613566	1.66461	0.0104271	0.0104271	0.162142	5466	tags=86%, list=32%, signal=58%	12	0.857143	Upregulated
788	MF	GO:0019955	cytokine binding	98	-0.2811	-1.4411	0.0104803	0.0104803	0.162571	1290	tags=16%, list=8%, signal=15%	16	0.163265	downregulated
789	MF	GO:0022824	transmitter-gated ion channel activity	29	0.508805	1.64558	0.0104946	0.0104946	0.162571	2122	tags=31%, list=13%, signal=27%	9	0.310345	Upregulated
790	MF	GO:0022835	transmitter-gated channel activity	29	0.508805	1.64558	0.0104946	0.0104946	0.162571	2122	tags=31%, list=13%, signal=27%	9	0.310345	Upregulated
791	BP	GO:0072594	establishment of protein localization to organelle	367	0.294349	1.31742	0.0105316	0.0105316	0.162922	5188	tags=37%, list=31%, signal=26%	135	0.367847	Upregulated
792	MF	GO:0016627	oxidoreductase activity, acting on the CH-CH group of donors	52	-0.341706	-1.54631	0.0105438	0.0105438	0.162922	2526	tags=29%, list=15%, signal=25%	15	0.288462	downregulated
793	BP	GO:0010565	regulation of cellular ketone metabolic process	91	-0.29193	-1.47328	0.0105949	0.0105949	0.163505	3476	tags=35%, list=20%, signal=28%	32	0.351648	downregulated
794	BP	GO:0050729	positive regulation of inflammatory response	99	-0.284139	-1.46121	0.0106195	0.0106195	0.163678	1693	tags=20%, list=10%, signal=18%	20	0.20202	downregulated
795	BP	GO:0016137	glycoside metabolic process	17	-0.527014	-1.78056	0.0106383	0.0106383	0.163761	3597	tags=65%, list=21%, signal=51%	11	0.647059	downregulated
796	BP	GO:0070383	DNA cytosine deamination	7	0.740875	1.63997	0.0106795	0.0106795	0.164189	535	tags=43%, list=3%, signal=42%	3	0.428571	Upregulated
797	BP	GO:0034249	negative regulation of cellular amide metabolic process	175	0.33436	1.42581	0.0107185	0.0107185	0.164574	4417	tags=39%, list=26%, signal=29%	68	0.388571	Upregulated
798	BP	GO:0032471	negative regulation of endoplasmic reticulum calcium ion concentration	7	-0.732443	-1.84236	0.0107314	0.0107314	0.164574	1833	tags=43%, list=11%, signal=38%	3	0.428571	downregulated
799	BP	GO:0031663	lipopolysaccharide-mediated signaling pathway	54	-0.334502	-1.52067	0.0107649	0.0107649	0.16488	3476	tags=44%, list=20%, signal=35%	24	0.444444	downregulated
800	CC	GO:0060187	cell pole	7	0.740805	1.63982	0.0108342	0.0108342	0.165524	2100	tags=43%, list=12%, signal=38%	3	0.428571	Upregulated
801	BP	GO:0055064	chloride ion homeostasis	15	-0.557997	-1.81333	0.0108475	0.0108475	0.165524	580	tags=40%, list=3%, signal=39%	6	0.4	downregulated
802	BP	GO:0055083	monovalent inorganic anion homeostasis	15	-0.557997	-1.81333	0.0108475	0.0108475	0.165524	580	tags=40%, list=3%, signal=39%	6	0.4	downregulated
803	BP	GO:0070278	extracellular matrix constituent secretion	10	-0.640883	-1.82905	0.0108696	0.0108696	0.165599	165	tags=40%, list=1%, signal=40%	4	0.4	downregulated
804	BP	GO:1903038	negative regulation of leukocyte cell-cell adhesion	101	-0.28586	-1.4709	0.0108794	0.0108794	0.165599	2272	tags=22%, list=13%, signal=19%	22	0.217822	downregulated
805	BP	GO:0006405	RNA export from nucleus	77	0.395886	1.53677	0.0109112	0.0109112	0.165876	5869	tags=49%, list=35%, signal=32%	38	0.493506	Upregulated
806	BP	GO:0002478	antigen processing and presentation of exogenous peptide antigen	35	-0.392128	-1.60399	0.010994	0.010994	0.166848	1619	tags=54%, list=10%, signal=49%	19	0.542857	downregulated
807	BP	GO:0010918	positive regulation of mitochondrial membrane potential	11	-0.613757	-1.80447	0.0110132	0.0110132	0.166848	3439	tags=73%, list=20%, signal=58%	8	0.727273	downregulated
808	MF	GO:0019864	IgG binding	8	-0.690115	-1.81078	0.0110433	0.0110433	0.166848	1342	tags=62%, list=8%, signal=58%	5	0.625	downregulated
809	BP	GO:0042447	hormone catabolic process	8	-0.690872	-1.81276	0.0110433	0.0110433	0.166848	1703	tags=50%, list=10%, signal=45%	4	0.5	downregulated
810	BP	GO:0043691	reverse cholesterol transport	8	-0.690422	-1.81158	0.0110433	0.0110433	0.166848	787	tags=38%, list=5%, signal=36%	3	0.375	downregulated
811	BP	GO:0032489	regulation of Cdc42 protein signal transduction	5	-0.800124	-1.76974	0.0110847	0.0110847	0.167267	2264	tags=80%, list=13%, signal=69%	4	0.8	downregulated
812	MF	GO:0004771	sterol esterase activity	4	-0.845888	-1.71639	0.0111083	0.0111083	0.167411	2262	tags=75%, list=13%, signal=65%	3	0.75	downregulated
813	BP	GO:1903553	positive regulation of extracellular exosome assembly	3	-0.893703	-1.63246	0.0111216	0.0111216	0.167411	634	tags=100%, list=4%, signal=96%	2	0.666667	downregulated
814	BP	GO:1905462	regulation of DNA duplex unwinding	6	0.766978	1.627	0.0111899	0.0111899	0.168232	3301	tags=67%, list=19%, signal=54%	4	0.666667	Upregulated
815	BP	GO:0046164	alcohol catabolic process	38	-0.382023	-1.60345	0.0112202	0.0112202	0.16848	1405	tags=18%, list=8%, signal=17%	7	0.184211	downregulated
816	MF	GO:0005402	carbohydrate:cation symporter activity	7	-0.728653	-1.83283	0.0112962	0.0112962	0.169139	3218	tags=57%, list=19%, signal=46%	4	0.571429	downregulated
817	MF	GO:0030297	transmembrane receptor protein tyrosine kinase activator activity	7	0.738095	1.63382	0.0112986	0.0112986	0.169139	2386	tags=71%, list=14%, signal=61%	5	0.714286	Upregulated
818	BP	GO:0001818	negative regulation of cytokine production	210	-0.22582	-1.29829	0.0113379	0.0113379	0.169139	1362	tags=21%, list=8%, signal=20%	44	0.209524	downregulated
819	CC	GO:0002102	podosome	29	-0.420578	-1.65052	0.0113493	0.0113493	0.169139	1096	tags=28%, list=6%, signal=26%	8	0.275862	downregulated
820	BP	GO:0032642	regulation of chemokine production	70	-0.31576	-1.51938	0.011356	0.011356	0.169139	1607	tags=21%, list=9%, signal=19%	15	0.214286	downregulated
821	CC	GO:1990130	GATOR1 complex	3	-0.893167	-1.63148	0.0113583	0.0113583	0.169139	391	tags=100%, list=2%, signal=98%	2	0.666667	downregulated
822	BP	GO:2001206	positive regulation of osteoclast development	4	-0.844511	-1.71359	0.0113608	0.0113608	0.169139	2401	tags=75%, list=14%, signal=64%	3	0.75	downregulated
823	BP	GO:0006672	ceramide metabolic process	82	-0.295312	-1.46297	0.0113809	0.0113809	0.169232	1351	tags=30%, list=8%, signal=28%	25	0.304878	downregulated
824	BP	GO:0001844	protein insertion into mitochondrial membrane involved in apoptotic signaling pathway	6	0.766012	1.62495	0.0115051	0.0115051	0.170872	2008	tags=67%, list=12%, signal=59%	4	0.666667	Upregulated
825	CC	GO:0036021	endolysosome lumen	5	-0.797273	-1.76343	0.0116126	0.0116126	0.172259	1619	tags=80%, list=10%, signal=72%	4	0.8	downregulated
826	BP	GO:1902285	semaphorin-plexin signaling pathway involved in neuron projection guidance	11	-0.612158	-1.79977	0.0116425	0.0116425	0.172488	2318	tags=64%, list=14%, signal=55%	7	0.636364	downregulated
827	CC	GO:0000781	chromosome, telomeric region	142	0.346568	1.44946	0.0116668	0.0116668	0.172488	5317	tags=42%, list=31%, signal=29%	59	0.415493	Upregulated
828	MF	GO:0000062	fatty-acyl-CoA binding	17	-0.521062	-1.76045	0.0117021	0.0117021	0.172488	2558	tags=47%, list=15%, signal=40%	8	0.470588	downregulated
829	BP	GO:0002283	neutrophil activation involved in immune response	17	-0.52297	-1.76689	0.0117021	0.0117021	0.172488	2401	tags=41%, list=14%, signal=35%	7	0.411765	downregulated
830	MF	GO:1901567	fatty acid derivative binding	17	-0.521062	-1.76045	0.0117021	0.0117021	0.172488	2558	tags=47%, list=15%, signal=40%	8	0.470588	downregulated
831	CC	GO:0030014	CCR4-NOT complex	14	0.609443	1.65343	0.0117126	0.0117126	0.172488	4107	tags=57%, list=24%, signal=43%	8	0.571429	Upregulated
832	MF	GO:0016308	1-phosphatidylinositol-4-phosphate 5-kinase activity	8	0.70748	1.63371	0.011736	0.011736	0.172625	2876	tags=38%, list=17%, signal=31%	3	0.375	Upregulated
833	MF	GO:0140640	catalytic activity, acting on a nucleic acid	531	0.279371	1.26882	0.0118438	0.0118438	0.174002	5726	tags=40%, list=34%, signal=27%	212	0.399247	Upregulated
834	BP	GO:0035087	siRNA loading onto RISC involved in RNA interference	4	-0.843304	-1.71114	0.0118657	0.0118657	0.174114	908	tags=75%, list=5%, signal=71%	3	0.75	downregulated
835	BP	GO:0048609	multicellular organismal reproductive process	513	0.280056	1.2711	0.0119466	0.0119466	0.175037	4350	tags=30%, list=26%, signal=23%	156	0.304094	Upregulated
836	BP	GO:0032494	response to peptidoglycan	11	-0.611365	-1.79744	0.0119572	0.0119572	0.175037	2133	tags=45%, list=13%, signal=40%	5	0.454545	downregulated
837	BP	GO:0006805	xenobiotic metabolic process	55	-0.324912	-1.48647	0.0119726	0.0119726	0.175054	2902	tags=29%, list=17%, signal=24%	16	0.290909	downregulated
838	MF	GO:0033218	amide binding	285	-0.227784	-1.3552	0.012	0.012	0.17523	2636	tags=23%, list=16%, signal=20%	66	0.231579	downregulated
839	BP	GO:0090084	negative regulation of inclusion body assembly	11	0.655024	1.66314	0.0120164	0.0120164	0.17523	5259	tags=91%, list=31%, signal=63%	10	0.909091	Upregulated
840	BP	GO:0046638	positive regulation of alpha-beta T cell differentiation	41	-0.370375	-1.58661	0.0120308	0.0120308	0.17523	751	tags=17%, list=4%, signal=16%	7	0.170732	downregulated
841	MF	GO:0003714	transcription corepressor activity	161	0.337995	1.43104	0.0120559	0.0120559	0.17523	6627	tags=49%, list=39%, signal=30%	79	0.490683	Upregulated
842	BP	GO:0032602	chemokine production	71	-0.30811	-1.48353	0.0120563	0.0120563	0.17523	1607	tags=21%, list=9%, signal=19%	15	0.211268	downregulated
843	BP	GO:1902563	regulation of neutrophil activation	10	-0.634034	-1.8095	0.0120773	0.0120773	0.175327	2340	tags=50%, list=14%, signal=43%	5	0.5	downregulated
844	CC	GO:0002947	tumor necrosis factor receptor superfamily complex	4	-0.842983	-1.71049	0.0121182	0.0121182	0.175712	1652	tags=50%, list=10%, signal=45%	2	0.5	downregulated
845	BP	GO:0051783	regulation of nuclear division	107	0.365143	1.4805	0.0121829	0.0121829	0.176224	4207	tags=41%, list=25%, signal=31%	44	0.411215	Upregulated
846	CC	GO:0005802	trans-Golgi network	221	-0.225626	-1.30193	0.0121951	0.0121951	0.176224	2683	tags=22%, list=16%, signal=19%	48	0.217195	downregulated
847	MF	GO:0016801	hydrolase activity, acting on ether bonds	8	-0.68334	-1.793	0.0122058	0.0122058	0.176224	3648	tags=88%, list=21%, signal=69%	7	0.875	downregulated
848	BP	GO:0033045	regulation of sister chromatid segregation	64	0.408465	1.54444	0.0122299	0.0122299	0.176224	4441	tags=41%, list=26%, signal=30%	26	0.40625	Upregulated
849	BP	GO:2001022	positive regulation of response to DNA damage stimulus	95	0.37426	1.49482	0.0122797	0.0122797	0.176224	5426	tags=52%, list=32%, signal=35%	49	0.515789	Upregulated
850	BP	GO:0007088	regulation of mitotic nuclear division	92	0.376508	1.49753	0.0122895	0.0122895	0.176224	4207	tags=42%, list=25%, signal=32%	39	0.423913	Upregulated
851	BP	GO:0051987	positive regulation of attachment of spindle microtubules to kinetochore	6	0.762727	1.61798	0.0122931	0.0122931	0.176224	2156	tags=50%, list=13%, signal=44%	3	0.5	Upregulated
852	BP	GO:1905449	regulation of Fc-gamma receptor signaling pathway involved in phagocytosis	6	0.760427	1.6131	0.0122931	0.0122931	0.176224	3254	tags=67%, list=19%, signal=54%	4	0.666667	Upregulated
853	BP	GO:0031999	negative regulation of fatty acid beta-oxidation	6	-0.753419	-1.79497	0.0123052	0.0123052	0.176224	4190	tags=100%, list=25%, signal=75%	5	0.833333	downregulated
854	BP	GO:0051917	regulation of fibrinolysis	6	-0.752539	-1.79287	0.0123052	0.0123052	0.176224	827	tags=50%, list=5%, signal=48%	3	0.5	downregulated
855	MF	GO:0001091	RNA polymerase II general transcription initiation factor binding	20	0.553642	1.647	0.0123119	0.0123119	0.176224	1859	tags=35%, list=11%, signal=31%	7	0.35	Upregulated
856	BP	GO:0009617	response to bacterium	448	-0.226035	-1.42156	0.0123457	0.0123457	0.176334	1659	tags=17%, list=10%, signal=16%	75	0.167411	downregulated
857	BP	GO:0043113	receptor clustering	49	-0.345884	-1.53802	0.0123722	0.0123722	0.176334	1288	tags=20%, list=8%, signal=19%	10	0.204082	downregulated
858	BP	GO:0071677	positive regulation of mononuclear cell migration	49	-0.343988	-1.52959	0.0123722	0.0123722	0.176334	2452	tags=35%, list=14%, signal=30%	17	0.346939	downregulated
859	BP	GO:0045917	positive regulation of complement activation	5	-0.795461	-1.75942	0.0124043	0.0124043	0.176334	3476	tags=100%, list=20%, signal=80%	4	0.8	downregulated
860	MF	GO:0035033	histone deacetylase regulator activity	4	0.832227	1.55664	0.0124152	0.0124152	0.176334	2393	tags=50%, list=14%, signal=43%	2	0.5	Upregulated
861	CC	GO:0016363	nuclear matrix	106	0.364303	1.47585	0.0124244	0.0124244	0.176334	4876	tags=38%, list=29%, signal=27%	40	0.377358	Upregulated
862	BP	GO:0043615	astrocyte cell migration	7	-0.723162	-1.81902	0.0124259	0.0124259	0.176334	384	tags=57%, list=2%, signal=56%	4	0.571429	downregulated
863	CC	GO:0045259	proton-transporting ATP synthase complex	20	0.552095	1.64239	0.0124487	0.0124487	0.176334	3147	tags=45%, list=19%, signal=37%	9	0.45	Upregulated
864	BP	GO:0070076	histone lysine demethylation	23	0.534043	1.63837	0.0124493	0.0124493	0.176334	2778	tags=35%, list=16%, signal=29%	8	0.347826	Upregulated
865	BP	GO:0048514	blood vessel morphogenesis	434	-0.21379	-1.327	0.0125	0.0125	0.176848	1499	tags=14%, list=9%, signal=13%	59	0.135945	downregulated
866	BP	GO:0050957	equilibrioception	3	-0.890375	-1.62638	0.0125414	0.0125414	0.177207	1864	tags=100%, list=11%, signal=89%	2	0.666667	downregulated
867	BP	GO:0048254	snoRNA localization	5	0.794169	1.59156	0.0125543	0.0125543	0.177207	1141	tags=60%, list=7%, signal=56%	3	0.6	Upregulated
868	MF	GO:0090554	phosphatidylcholine floppase activity	5	-0.79287	-1.75369	0.0126683	0.0126683	0.178609	787	tags=60%, list=5%, signal=57%	3	0.6	downregulated
869	BP	GO:0045132	meiotic chromosome segregation	52	0.428548	1.5609	0.0126829	0.0126829	0.17861	4253	tags=40%, list=25%, signal=30%	21	0.403846	Upregulated
870	BP	GO:0043968	histone H2A acetylation	16	0.589249	1.65846	0.0127809	0.0127809	0.179545	4018	tags=50%, list=24%, signal=38%	8	0.5	Upregulated
871	BP	GO:0042742	defense response to bacterium	166	-0.245729	-1.37115	0.0128	0.0128	0.179545	2133	tags=19%, list=13%, signal=16%	31	0.186747	downregulated
872	CC	GO:0010008	endosome membrane	444	-0.199813	-1.24169	0.0128205	0.0128205	0.179545	2683	tags=21%, list=16%, signal=18%	94	0.211712	downregulated
873	BP	GO:0060322	head development	586	0.275695	1.25627	0.0128308	0.0128308	0.179545	4542	tags=33%, list=27%, signal=25%	191	0.325939	Upregulated
874	BP	GO:0006707	cholesterol catabolic process	6	-0.750732	-1.78856	0.0128521	0.0128521	0.179545	3310	tags=83%, list=20%, signal=67%	5	0.833333	downregulated
875	BP	GO:0016127	sterol catabolic process	6	-0.750732	-1.78856	0.0128521	0.0128521	0.179545	3310	tags=83%, list=20%, signal=67%	5	0.833333	downregulated
876	CC	GO:0051286	cell tip	5	0.793016	1.58924	0.0128762	0.0128762	0.179545	2100	tags=60%, list=12%, signal=53%	3	0.6	Upregulated
877	MF	GO:0008525	phosphatidylcholine transporter activity	15	-0.548314	-1.78186	0.0128814	0.0128814	0.179545	1677	tags=33%, list=10%, signal=30%	5	0.333333	downregulated
878	MF	GO:0140103	catalytic activity, acting on a glycoprotein	15	-0.548204	-1.7815	0.0128814	0.0128814	0.179545	3826	tags=53%, list=23%, signal=41%	8	0.533333	downregulated
879	MF	GO:0003725	double-stranded RNA binding	71	0.396754	1.52243	0.0129275	0.0129275	0.179983	5598	tags=54%, list=33%, signal=36%	38	0.535211	Upregulated
880	BP	GO:0002694	regulation of leukocyte activation	455	-0.207916	-1.31227	0.012987	0.012987	0.180401	1397	tags=16%, list=8%, signal=16%	75	0.164835	downregulated
881	BP	GO:0031347	regulation of defense response	443	-0.203301	-1.26601	0.012987	0.012987	0.180401	1406	tags=14%, list=8%, signal=13%	61	0.137698	downregulated
882	MF	GO:0008449	N-acetylglucosamine-6-sulfatase activity	3	-0.888907	-1.6237	0.0130147	0.0130147	0.180581	936	tags=67%, list=6%, signal=63%	2	0.666667	downregulated
883	BP	GO:0005975	carbohydrate metabolic process	450	-0.237033	-1.48364	0.0131579	0.0131579	0.182361	3626	tags=30%, list=21%, signal=24%	134	0.297778	downregulated
884	BP	GO:1904358	positive regulation of telomere maintenance via telomere lengthening	35	0.478453	1.61598	0.013173	0.013173	0.182365	4207	tags=49%, list=25%, signal=37%	17	0.485714	Upregulated
885	BP	GO:0032210	regulation of telomere maintenance via telomerase	50	0.430989	1.55934	0.0132288	0.0132288	0.182716	4207	tags=40%, list=25%, signal=30%	20	0.4	Upregulated
886	BP	GO:0061771	response to caloric restriction	3	-0.886679	-1.61963	0.0132513	0.0132513	0.182716	4	tags=67%, list=0%, signal=67%	2	0.666667	downregulated
887	BP	GO:0034341	response to interferon-gamma	107	-0.27756	-1.45082	0.0132701	0.0132701	0.182716	803	tags=15%, list=5%, signal=14%	16	0.149533	downregulated
888	MF	GO:0016176	superoxide-generating NADPH oxidase activator activity	7	-0.718003	-1.80604	0.0132731	0.0132731	0.182716	2399	tags=86%, list=14%, signal=74%	6	0.857143	downregulated
889	BP	GO:1900426	positive regulation of defense response to bacterium	7	-0.71531	-1.79927	0.0132731	0.0132731	0.182716	2710	tags=57%, list=16%, signal=48%	4	0.571429	downregulated
890	BP	GO:0045921	positive regulation of exocytosis	65	-0.314645	-1.49184	0.0133673	0.0133673	0.183806	2464	tags=28%, list=15%, signal=24%	18	0.276923	downregulated
891	BP	GO:0009311	oligosaccharide metabolic process	46	-0.347617	-1.52738	0.0133883	0.0133883	0.183888	3626	tags=41%, list=21%, signal=33%	19	0.413043	downregulated
892	BP	GO:0019216	regulation of lipid metabolic process	233	-0.224711	-1.30644	0.0134409	0.0134409	0.184403	3664	tags=32%, list=22%, signal=26%	75	0.321888	downregulated
893	BP	GO:0106380	purine ribonucleotide salvage	5	-0.791689	-1.75108	0.01346	0.01346	0.184451	3540	tags=100%, list=21%, signal=79%	4	0.8	downregulated
894	BP	GO:0031638	zymogen activation	41	-0.366664	-1.57071	0.0134745	0.0134745	0.184451	1270	tags=22%, list=7%, signal=20%	9	0.219512	downregulated
895	BP	GO:1905048	regulation of metallopeptidase activity	13	-0.580275	-1.79945	0.013518	0.013518	0.184463	1010	tags=46%, list=6%, signal=43%	6	0.461538	downregulated
896	MF	GO:0070697	activin receptor binding	5	0.792309	1.58783	0.01352	0.01352	0.184463	3495	tags=80%, list=21%, signal=64%	4	0.8	Upregulated
897	BP	GO:1901616	organic hydroxy compound catabolic process	47	-0.348633	-1.53926	0.0135205	0.0135205	0.184463	2286	tags=23%, list=13%, signal=20%	11	0.234043	downregulated
898	BP	GO:0043320	natural killer cell degranulation	7	-0.711074	-1.78861	0.0135555	0.0135555	0.184573	1602	tags=57%, list=9%, signal=52%	4	0.571429	downregulated
899	BP	GO:0048679	regulation of axon regeneration	22	-0.451335	-1.64964	0.0135695	0.0135695	0.184573	2687	tags=36%, list=16%, signal=31%	8	0.363636	downregulated
900	MF	GO:0005344	oxygen carrier activity	4	0.829019	1.55064	0.0135739	0.0135739	0.184573	70	tags=50%, list=0%, signal=50%	2	0.5	Upregulated
901	MF	GO:0030235	nitric-oxide synthase regulator activity	9	0.680922	1.62717	0.0136178	0.0136178	0.184965	4148	tags=89%, list=24%, signal=67%	8	0.888889	Upregulated
902	BP	GO:0007492	endoderm development	55	-0.322537	-1.4756	0.013683	0.013683	0.185644	997	tags=16%, list=6%, signal=15%	9	0.163636	downregulated
903	BP	GO:1990173	protein localization to nucleoplasm	14	0.604587	1.64025	0.0137123	0.0137123	0.185753	4055	tags=79%, list=24%, signal=60%	11	0.785714	Upregulated
904	BP	GO:0019079	viral genome replication	117	0.355718	1.45631	0.0137214	0.0137214	0.185753	5751	tags=48%, list=34%, signal=32%	56	0.478632	Upregulated
905	BP	GO:0043487	regulation of RNA stability	147	0.34065	1.42888	0.0137916	0.0137916	0.186088	4417	tags=34%, list=26%, signal=25%	50	0.340136	Upregulated
906	CC	GO:0031965	nuclear membrane	256	0.307159	1.34749	0.0138102	0.0138102	0.186088	5947	tags=44%, list=35%, signal=29%	113	0.441406	Upregulated
907	BP	GO:1905906	regulation of amyloid fibril formation	13	-0.578452	-1.7938	0.0138477	0.0138477	0.186088	460	tags=23%, list=3%, signal=22%	3	0.230769	downregulated
908	BP	GO:0090224	regulation of spindle organization	34	0.478781	1.60532	0.0138533	0.0138533	0.186088	6550	tags=68%, list=39%, signal=42%	23	0.676471	Upregulated
909	BP	GO:0019730	antimicrobial humoral response	58	0.418569	1.55172	0.0138738	0.0138738	0.186088	2352	tags=26%, list=14%, signal=22%	15	0.258621	Upregulated
910	MF	GO:0019207	kinase regulator activity	192	0.323284	1.39059	0.0138787	0.0138787	0.186088	6060	tags=45%, list=36%, signal=29%	87	0.453125	Upregulated
911	BP	GO:0010748	negative regulation of long-chain fatty acid import across plasma membrane	4	-0.838759	-1.70192	0.0138854	0.0138854	0.186088	2226	tags=75%, list=13%, signal=65%	3	0.75	downregulated
912	BP	GO:0140213	negative regulation of long-chain fatty acid import into cell	4	-0.838759	-1.70192	0.0138854	0.0138854	0.186088	2226	tags=75%, list=13%, signal=65%	3	0.75	downregulated
913	BP	GO:1903334	positive regulation of protein folding	4	-0.83822	-1.70083	0.0138854	0.0138854	0.186088	1836	tags=75%, list=11%, signal=67%	3	0.75	downregulated
914	BP	GO:0006740	NADPH regeneration	15	-0.546215	-1.77504	0.0138983	0.0138983	0.186088	2622	tags=53%, list=15%, signal=45%	8	0.533333	downregulated
915	BP	GO:1903147	negative regulation of autophagy of mitochondrion	6	-0.747791	-1.78156	0.0139459	0.0139459	0.186088	3230	tags=67%, list=19%, signal=54%	4	0.666667	downregulated
916	BP	GO:0001832	blastocyst growth	19	0.556313	1.6323	0.013958	0.013958	0.186088	5923	tags=74%, list=35%, signal=48%	14	0.736842	Upregulated
917	BP	GO:0007062	sister chromatid cohesion	51	0.427596	1.55096	0.0139586	0.0139586	0.186088	4227	tags=37%, list=25%, signal=28%	19	0.372549	Upregulated
918	BP	GO:0048016	inositol phosphate-mediated signaling	41	0.453507	1.57654	0.0140081	0.0140081	0.186088	6268	tags=63%, list=37%, signal=40%	26	0.634146	Upregulated
919	BP	GO:0030203	glycosaminoglycan metabolic process	86	-0.28536	-1.42903	0.0140187	0.0140187	0.186088	2830	tags=34%, list=17%, signal=28%	29	0.337209	downregulated
920	CC	GO:0005747	mitochondrial respiratory chain complex I	46	0.440677	1.567	0.0140199	0.0140199	0.186088	1430	tags=26%, list=8%, signal=24%	12	0.26087	Upregulated
921	CC	GO:0030964	NADH dehydrogenase complex	46	0.440677	1.567	0.0140199	0.0140199	0.186088	1430	tags=26%, list=8%, signal=24%	12	0.26087	Upregulated
922	CC	GO:0045271	respiratory chain complex I	46	0.440677	1.567	0.0140199	0.0140199	0.186088	1430	tags=26%, list=8%, signal=24%	12	0.26087	Upregulated
923	MF	GO:0031698	beta-2 adrenergic receptor binding	5	0.789304	1.5818	0.0141639	0.0141639	0.187617	3322	tags=80%, list=20%, signal=64%	4	0.8	Upregulated
924	CC	GO:0005581	collagen trimer	51	-0.33645	-1.51734	0.0141689	0.0141689	0.187617	1213	tags=35%, list=7%, signal=33%	18	0.352941	downregulated
925	BP	GO:1902511	negative regulation of apoptotic DNA fragmentation	3	-0.884621	-1.61587	0.0141978	0.0141978	0.187617	432	tags=100%, list=3%, signal=97%	2	0.666667	downregulated
926	BP	GO:1903625	negative regulation of DNA catabolic process	3	-0.884621	-1.61587	0.0141978	0.0141978	0.187617	432	tags=100%, list=3%, signal=97%	2	0.666667	downregulated
927	BP	GO:0044770	cell cycle phase transition	419	0.285832	1.28684	0.0142237	0.0142237	0.187617	6520	tags=48%, list=38%, signal=31%	203	0.484487	Upregulated
928	BP	GO:0044703	multi-organism reproductive process	630	0.271796	1.24116	0.014227	0.014227	0.187617	4253	tags=29%, list=25%, signal=23%	185	0.293651	Upregulated
929	BP	GO:0033006	regulation of mast cell activation involved in immune response	25	-0.433706	-1.64013	0.0143198	0.0143198	0.188435	1602	tags=28%, list=9%, signal=25%	7	0.28	downregulated
930	BP	GO:0043304	regulation of mast cell degranulation	25	-0.433706	-1.64013	0.0143198	0.0143198	0.188435	1602	tags=28%, list=9%, signal=25%	7	0.28	downregulated
931	BP	GO:0051754	meiotic sister chromatid cohesion, centromeric	3	0.879875	1.50568	0.0143698	0.0143698	0.18889	1110	tags=67%, list=7%, signal=62%	2	0.666667	Upregulated
932	BP	GO:0050921	positive regulation of chemotaxis	96	-0.276815	-1.41924	0.0144068	0.0144068	0.189172	2452	tags=29%, list=14%, signal=25%	28	0.291667	downregulated
933	BP	GO:0050867	positive regulation of cell activation	307	-0.224525	-1.34751	0.0144231	0.0144231	0.189183	1614	tags=18%, list=10%, signal=17%	55	0.179153	downregulated
934	BP	GO:0043408	regulation of MAPK cascade	471	-0.218473	-1.37451	0.0144928	0.0144928	0.189894	2582	tags=21%, list=15%, signal=19%	101	0.214437	downregulated
935	BP	GO:1905668	positive regulation of protein localization to endosome	9	0.676917	1.6176	0.0145256	0.0145256	0.190103	4573	tags=78%, list=27%, signal=57%	7	0.777778	Upregulated
936	BP	GO:0060236	regulation of mitotic spindle organization	31	0.491349	1.61512	0.0145398	0.0145398	0.190103	6550	tags=68%, list=39%, signal=42%	21	0.677419	Upregulated
937	BP	GO:0007346	regulation of mitotic cell cycle	367	0.291081	1.3028	0.0145823	0.0145823	0.190259	5226	tags=39%, list=31%, signal=27%	142	0.386921	Upregulated
938	MF	GO:0005230	extracellular ligand-gated ion channel activity	37	0.465749	1.58974	0.0145828	0.0145828	0.190259	1404	tags=27%, list=8%, signal=25%	10	0.27027	Upregulated
939	CC	GO:0005815	microtubule organizing center	689	0.268675	1.22979	0.0146161	0.0146161	0.19049	4995	tags=35%, list=29%, signal=26%	241	0.349782	Upregulated
940	MF	GO:0005534	galactose binding	4	-0.836302	-1.69694	0.0146428	0.0146428	0.190533	140	tags=75%, list=1%, signal=74%	3	0.75	downregulated
941	BP	GO:0048678	response to axon injury	59	-0.318776	-1.48052	0.01468	0.01468	0.190533	2401	tags=27%, list=14%, signal=23%	16	0.271186	downregulated
942	BP	GO:1902510	regulation of apoptotic DNA fragmentation	7	-0.705281	-1.77404	0.0146851	0.0146851	0.190533	1833	tags=57%, list=11%, signal=51%	4	0.571429	downregulated
943	BP	GO:1903624	regulation of DNA catabolic process	7	-0.705281	-1.77404	0.0146851	0.0146851	0.190533	1833	tags=57%, list=11%, signal=51%	4	0.571429	downregulated
944	CC	GO:0097729	9+2 motile cilium	70	0.395261	1.51369	0.0146972	0.0146972	0.190533	4817	tags=47%, list=28%, signal=34%	33	0.471429	Upregulated
945	BP	GO:1902339	positive regulation of apoptotic process involved in morphogenesis	5	-0.77992	-1.72505	0.0147796	0.0147796	0.190994	1833	tags=80%, list=11%, signal=71%	4	0.8	downregulated
946	BP	GO:1904747	positive regulation of apoptotic process involved in development	5	-0.77992	-1.72505	0.0147796	0.0147796	0.190994	1833	tags=80%, list=11%, signal=71%	4	0.8	downregulated
947	BP	GO:1990791	dorsal root ganglion development	5	-0.779908	-1.72502	0.0147796	0.0147796	0.190994	2264	tags=60%, list=13%, signal=52%	3	0.6	downregulated
948	BP	GO:0072344	rescue of stalled ribosome	9	0.676115	1.61568	0.0148283	0.0148283	0.191421	3395	tags=56%, list=20%, signal=44%	5	0.555556	Upregulated
949	CC	GO:0008023	transcription elongation factor complex	44	0.440909	1.55377	0.0149719	0.0149719	0.193072	5445	tags=48%, list=32%, signal=32%	21	0.477273	Upregulated
950	BP	GO:0009074	aromatic amino acid family catabolic process	9	-0.650755	-1.77527	0.0150309	0.0150309	0.193537	2317	tags=78%, list=14%, signal=67%	7	0.777778	downregulated
951	BP	GO:0045762	positive regulation of adenylate cyclase activity	6	-0.743831	-1.77212	0.0150396	0.0150396	0.193537	816	tags=50%, list=5%, signal=48%	3	0.5	downregulated
952	MF	GO:0072582	17-beta-hydroxysteroid dehydrogenase (NADP+) activity	8	-0.67318	-1.76634	0.0151119	0.0151119	0.193693	988	tags=38%, list=6%, signal=35%	3	0.375	downregulated
953	BP	GO:0071346	cellular response to interferon-gamma	88	-0.280581	-1.40824	0.0151154	0.0151154	0.193693	803	tags=15%, list=5%, signal=14%	13	0.147727	downregulated
954	CC	GO:0031429	box H/ACA snoRNP complex	5	0.78517	1.57352	0.0151296	0.0151296	0.193693	816	tags=40%, list=5%, signal=38%	2	0.4	Upregulated
955	MF	GO:0034513	box H/ACA snoRNA binding	5	0.78517	1.57352	0.0151296	0.0151296	0.193693	816	tags=40%, list=5%, signal=38%	2	0.4	Upregulated
956	BP	GO:0050961	detection of temperature stimulus involved in sensory perception	9	0.674963	1.61293	0.0151309	0.0151309	0.193693	1436	tags=56%, list=8%, signal=51%	5	0.555556	Upregulated
957	BP	GO:0043316	cytotoxic T cell degranulation	4	-0.834609	-1.6935	0.0151477	0.0151477	0.193705	1342	tags=100%, list=8%, signal=92%	3	0.75	downregulated
958	BP	GO:0002579	positive regulation of antigen processing and presentation	7	-0.702295	-1.76653	0.0152499	0.0152499	0.194403	775	tags=43%, list=5%, signal=41%	3	0.428571	downregulated
959	MF	GO:0005138	interleukin-6 receptor binding	7	-0.7026	-1.76729	0.0152499	0.0152499	0.194403	490	tags=43%, list=3%, signal=42%	3	0.428571	downregulated
960	BP	GO:0034380	high-density lipoprotein particle assembly	7	-0.703424	-1.76937	0.0152499	0.0152499	0.194403	594	tags=43%, list=4%, signal=41%	3	0.428571	downregulated
961	BP	GO:0034334	adherens junction maintenance	6	-0.741912	-1.76755	0.0153131	0.0153131	0.195005	1622	tags=83%, list=10%, signal=75%	5	0.833333	downregulated
962	BP	GO:0140013	meiotic nuclear division	110	0.357347	1.45235	0.0154121	0.0154121	0.196062	4475	tags=38%, list=26%, signal=28%	42	0.381818	Upregulated
963	BP	GO:0070507	regulation of microtubule cytoskeleton organization	124	0.348329	1.43659	0.0154639	0.0154639	0.196517	5259	tags=48%, list=31%, signal=33%	59	0.475806	Upregulated
964	BP	GO:0070664	negative regulation of leukocyte proliferation	66	-0.308845	-1.46858	0.015534	0.015534	0.197167	3151	tags=32%, list=19%, signal=26%	21	0.318182	downregulated
965	CC	GO:0005938	cell cortex	241	0.308597	1.34821	0.0155473	0.0155473	0.197167	4091	tags=29%, list=24%, signal=22%	70	0.290456	Upregulated
966	BP	GO:0003018	vascular process in circulatory system	163	-0.238062	-1.32748	0.0156006	0.0156006	0.197444	2280	tags=23%, list=13%, signal=20%	37	0.226994	downregulated
967	MF	GO:0033293	monocarboxylic acid binding	44	-0.357176	-1.5591	0.0156014	0.0156014	0.197444	1370	tags=20%, list=8%, signal=19%	9	0.204545	downregulated
968	BP	GO:0034164	negative regulation of toll-like receptor 9 signaling pathway	3	-0.882301	-1.61163	0.0156176	0.0156176	0.197445	2001	tags=100%, list=12%, signal=88%	2	0.666667	downregulated
969	BP	GO:0045841	negative regulation of mitotic metaphase/anaphase transition	38	0.460511	1.57695	0.0156429	0.0156429	0.19756	4441	tags=45%, list=26%, signal=33%	17	0.447368	Upregulated
970	CC	GO:0000228	nuclear chromosome	189	0.322546	1.38518	0.0156991	0.0156991	0.198066	5291	tags=38%, list=31%, signal=27%	72	0.380952	Upregulated
971	BP	GO:0097118	neuroligin clustering involved in postsynaptic membrane assembly	3	0.876582	1.50005	0.0157548	0.0157548	0.198379	539	tags=67%, list=3%, signal=65%	2	0.666667	Upregulated
972	BP	GO:1903556	negative regulation of tumor necrosis factor superfamily cytokine production	48	-0.339697	-1.50436	0.0157563	0.0157563	0.198379	1659	tags=33%, list=10%, signal=30%	16	0.333333	downregulated
973	BP	GO:0015669	gas transport	7	0.726167	1.60742	0.015787	0.015787	0.198537	3259	tags=71%, list=19%, signal=58%	5	0.714286	Upregulated
974	BP	GO:0031349	positive regulation of defense response	208	-0.221712	-1.27034	0.0158014	0.0158014	0.198537	1693	tags=18%, list=10%, signal=16%	37	0.177885	downregulated
975	BP	GO:1904851	positive regulation of establishment of protein localization to telomere	10	0.658944	1.62398	0.0158445	0.0158445	0.198876	4055	tags=80%, list=24%, signal=61%	8	0.8	Upregulated
976	BP	GO:0060294	cilium movement involved in cell motility	59	0.410418	1.52777	0.0159055	0.0159055	0.199257	3100	tags=36%, list=18%, signal=29%	21	0.355932	Upregulated
977	BP	GO:0032682	negative regulation of chemokine production	19	-0.487782	-1.70642	0.0159074	0.0159074	0.199257	1362	tags=42%, list=8%, signal=39%	8	0.421053	downregulated
978	BP	GO:0030490	maturation of SSU-rRNA	48	0.430784	1.54491	0.0159299	0.0159299	0.199333	3554	tags=38%, list=21%, signal=30%	18	0.375	Upregulated
979	CC	GO:0016580	Sin3 complex	10	0.658005	1.62167	0.015994	0.015994	0.199728	3123	tags=60%, list=18%, signal=49%	6	0.6	Upregulated
980	BP	GO:0030953	astral microtubule organization	10	0.658633	1.62322	0.015994	0.015994	0.199728	3365	tags=60%, list=20%, signal=48%	6	0.6	Upregulated
981	BP	GO:0007033	vacuole organization	160	-0.237465	-1.31648	0.0160514	0.0160514	0.200239	2538	tags=24%, list=15%, signal=21%	39	0.24375	downregulated
982	BP	GO:0006309	apoptotic DNA fragmentation	13	-0.56539	-1.75329	0.0161556	0.0161556	0.201335	2244	tags=46%, list=13%, signal=40%	6	0.461538	downregulated
983	BP	GO:0006413	translational initiation	108	0.357746	1.45315	0.0161758	0.0161758	0.201381	5642	tags=46%, list=33%, signal=31%	50	0.462963	Upregulated
984	BP	GO:0006119	oxidative phosphorylation	125	0.347523	1.43326	0.0162691	0.0162691	0.202337	1680	tags=20%, list=10%, signal=18%	25	0.2	Upregulated
985	BP	GO:0050820	positive regulation of coagulation	17	-0.505514	-1.70792	0.0163121	0.0163121	0.202665	3698	tags=47%, list=22%, signal=37%	8	0.470588	downregulated
986	BP	GO:0033046	negative regulation of sister chromatid segregation	39	0.456794	1.57264	0.0163789	0.0163789	0.202681	4441	tags=44%, list=26%, signal=32%	17	0.435897	Upregulated
987	BP	GO:0033048	negative regulation of mitotic sister chromatid segregation	39	0.456794	1.57264	0.0163789	0.0163789	0.202681	4441	tags=44%, list=26%, signal=32%	17	0.435897	Upregulated
988	BP	GO:2000816	negative regulation of mitotic sister chromatid separation	39	0.456794	1.57264	0.0163789	0.0163789	0.202681	4441	tags=44%, list=26%, signal=32%	17	0.435897	Upregulated
989	BP	GO:0007622	rhythmic behavior	27	-0.419913	-1.61808	0.0163934	0.0163934	0.202681	1794	tags=37%, list=11%, signal=33%	10	0.37037	downregulated
990	BP	GO:2000697	negative regulation of epithelial cell differentiation involved in kidney development	4	-0.827869	-1.67982	0.01641	0.01641	0.202681	3	tags=50%, list=0%, signal=50%	2	0.5	downregulated
991	BP	GO:0048291	isotype switching to IgG isotypes	11	0.641893	1.6298	0.0164127	0.0164127	0.202681	4212	tags=73%, list=25%, signal=55%	8	0.727273	Upregulated
992	BP	GO:0140052	cellular response to oxidised low-density lipoprotein particle stimulus	10	-0.615447	-1.75645	0.0166063	0.0166063	0.204514	1942	tags=40%, list=11%, signal=35%	4	0.4	downregulated
993	BP	GO:1905907	negative regulation of amyloid fibril formation	10	-0.61557	-1.7568	0.0166063	0.0166063	0.204514	460	tags=30%, list=3%, signal=29%	3	0.3	downregulated
994	BP	GO:2000377	regulation of reactive oxygen species metabolic process	123	-0.258119	-1.3816	0.0166113	0.0166113	0.204514	2622	tags=27%, list=15%, signal=23%	33	0.268293	downregulated
995	BP	GO:0032504	multicellular organism reproduction	520	0.27686	1.25705	0.0166633	0.0166633	0.204541	4350	tags=30%, list=26%, signal=23%	157	0.301923	Upregulated
996	BP	GO:0042402	cellular biogenic amine catabolic process	17	-0.505271	-1.7071	0.0166667	0.0166667	0.204541	2317	tags=41%, list=14%, signal=36%	7	0.411765	downregulated
997	MF	GO:0004032	alditol:NADP+ 1-oxidoreductase activity	6	-0.738605	-1.75967	0.0166803	0.0166803	0.204541	2334	tags=67%, list=14%, signal=58%	4	0.666667	downregulated
998	BP	GO:1990379	lipid transport across blood-brain barrier	6	-0.738402	-1.75919	0.0166803	0.0166803	0.204541	1595	tags=83%, list=9%, signal=76%	5	0.833333	downregulated
999	BP	GO:2000036	regulation of stem cell population maintenance	28	0.494957	1.58934	0.0167347	0.0167347	0.205003	5128	tags=50%, list=30%, signal=35%	14	0.5	Upregulated
1000	BP	GO:1901620	regulation of smoothened signaling pathway involved in dorsal/ventral neural tube patterning	8	0.694039	1.60268	0.0167657	0.0167657	0.205177	5027	tags=88%, list=30%, signal=62%	7	0.875	Upregulated
1001	BP	GO:1902749	regulation of cell cycle G2/M phase transition	92	0.369209	1.46849	0.0168411	0.0168411	0.205894	6597	tags=58%, list=39%, signal=35%	53	0.576087	Upregulated
1002	BP	GO:0070782	phosphatidylserine exposure on apoptotic cell surface	7	0.721559	1.59722	0.0168705	0.0168705	0.206047	2721	tags=71%, list=16%, signal=60%	5	0.714286	Upregulated
1003	BP	GO:0015917	aminophospholipid transport	8	0.693625	1.60172	0.0169182	0.0169182	0.206423	803	tags=38%, list=5%, signal=36%	3	0.375	Upregulated
1004	MF	GO:0019865	immunoglobulin binding	19	-0.480032	-1.67931	0.016992	0.016992	0.206941	1342	tags=42%, list=8%, signal=39%	8	0.421053	downregulated
1005	BP	GO:0055093	response to hyperoxia	16	0.577799	1.62624	0.0169944	0.0169944	0.206941	2439	tags=31%, list=14%, signal=27%	5	0.3125	Upregulated
1006	BP	GO:0048661	positive regulation of smooth muscle cell proliferation	69	-0.304444	-1.46563	0.0171278	0.0171278	0.208168	2467	tags=25%, list=15%, signal=21%	17	0.246377	downregulated
1007	BP	GO:0002887	negative regulation of myeloid leukocyte mediated immunity	8	-0.664729	-1.74417	0.0171462	0.0171462	0.208168	1342	tags=50%, list=8%, signal=46%	4	0.5	downregulated
1008	MF	GO:0070008	serine-type exopeptidase activity	8	-0.663687	-1.74143	0.0171462	0.0171462	0.208168	1703	tags=50%, list=10%, signal=45%	4	0.5	downregulated
1009	BP	GO:0009582	detection of abiotic stimulus	65	0.399254	1.51222	0.0171984	0.0171984	0.208354	3784	tags=38%, list=22%, signal=30%	25	0.384615	Upregulated
1010	BP	GO:0000086	G2/M transition of mitotic cell cycle	120	0.349097	1.43253	0.0172242	0.0172242	0.208354	6597	tags=53%, list=39%, signal=33%	64	0.533333	Upregulated
1011	MF	GO:0019966	interleukin-1 binding	6	-0.735128	-1.75139	0.0172272	0.0172272	0.208354	530	tags=50%, list=3%, signal=48%	3	0.5	downregulated
1012	BP	GO:0050865	regulation of cell activation	486	-0.235705	-1.47081	0.0172414	0.0172414	0.208354	1614	tags=17%, list=10%, signal=16%	85	0.174897	downregulated
1013	BP	GO:0006414	translational elongation	50	0.42366	1.53283	0.0172709	0.0172709	0.208354	4605	tags=38%, list=27%, signal=28%	19	0.38	Upregulated
1014	BP	GO:0055090	acylglycerol homeostasis	15	-0.536152	-1.74234	0.0172881	0.0172881	0.208354	749	tags=27%, list=4%, signal=26%	4	0.266667	downregulated
1015	BP	GO:0070328	triglyceride homeostasis	15	-0.536152	-1.74234	0.0172881	0.0172881	0.208354	749	tags=27%, list=4%, signal=26%	4	0.266667	downregulated
1016	BP	GO:0002534	cytokine production involved in inflammatory response	41	-0.360632	-1.54487	0.0173243	0.0173243	0.208354	509	tags=20%, list=3%, signal=19%	8	0.195122	downregulated
1017	BP	GO:1900015	regulation of cytokine production involved in inflammatory response	41	-0.360632	-1.54487	0.0173243	0.0173243	0.208354	509	tags=20%, list=3%, signal=19%	8	0.195122	downregulated
1018	MF	GO:0002020	protease binding	108	-0.267934	-1.39882	0.017341	0.017341	0.208354	1079	tags=16%, list=6%, signal=15%	17	0.157407	downregulated
1019	BP	GO:0006040	amino sugar metabolic process	33	-0.389024	-1.57483	0.0173488	0.0173488	0.208354	1162	tags=18%, list=7%, signal=17%	6	0.181818	downregulated
1020	BP	GO:1904814	regulation of protein localization to chromosome, telomeric region	14	0.5949	1.61397	0.0174261	0.0174261	0.209077	4055	tags=64%, list=24%, signal=49%	9	0.642857	Upregulated
1021	CC	GO:0034708	methyltransferase complex	85	0.374747	1.47284	0.0174552	0.0174552	0.209221	4102	tags=35%, list=24%, signal=27%	30	0.352941	Upregulated
1022	BP	GO:0045621	positive regulation of lymphocyte differentiation	88	-0.277675	-1.39365	0.017502	0.017502	0.20945	1519	tags=19%, list=9%, signal=18%	17	0.193182	downregulated
1023	MF	GO:0043539	protein serine/threonine kinase activator activity	42	0.44604	1.55795	0.0175085	0.0175085	0.20945	3301	tags=38%, list=19%, signal=31%	16	0.380952	Upregulated
1024	CC	GO:0005832	chaperonin-containing T-complex	8	0.69242	1.59894	0.0176802	0.0176802	0.211229	4055	tags=88%, list=24%, signal=67%	7	0.875	Upregulated
1025	BP	GO:0009581	detection of external stimulus	64	0.399776	1.51159	0.0176918	0.0176918	0.211229	3784	tags=39%, list=22%, signal=30%	25	0.390625	Upregulated
1026	BP	GO:0042159	lipoprotein catabolic process	13	-0.55784	-1.72988	0.0178042	0.0178042	0.211958	336	tags=23%, list=2%, signal=23%	3	0.230769	downregulated
1027	CC	GO:0035267	NuA4 histone acetyltransferase complex	18	0.556302	1.61182	0.0178869	0.0178869	0.211958	4018	tags=44%, list=24%, signal=34%	8	0.444444	Upregulated
1028	CC	GO:0043189	H4/H2A histone acetyltransferase complex	18	0.556302	1.61182	0.0178869	0.0178869	0.211958	4018	tags=44%, list=24%, signal=34%	8	0.444444	Upregulated
1029	MF	GO:0016616	oxidoreductase activity, acting on the CH-OH group of donors, NAD or NADP as acceptor	76	-0.295507	-1.4461	0.0179211	0.0179211	0.211958	3367	tags=34%, list=20%, signal=28%	26	0.342105	downregulated
1030	MF	GO:0031702	type 1 angiotensin receptor binding	4	-0.822763	-1.66946	0.0179248	0.0179248	0.211958	3012	tags=100%, list=18%, signal=82%	3	0.75	downregulated
1031	MF	GO:0140416	transcription regulator inhibitor activity	13	0.606826	1.61749	0.0179366	0.0179366	0.211958	3194	tags=62%, list=19%, signal=50%	8	0.615385	Upregulated
1032	BP	GO:0034975	protein folding in endoplasmic reticulum	10	0.65428	1.61249	0.0179372	0.0179372	0.211958	4451	tags=60%, list=26%, signal=44%	6	0.6	Upregulated
1033	MF	GO:0000049	tRNA binding	68	0.393953	1.50116	0.0179393	0.0179393	0.211958	5890	tags=51%, list=35%, signal=34%	35	0.514706	Upregulated
1034	BP	GO:0051541	elastin metabolic process	5	-0.775294	-1.71482	0.0179467	0.0179467	0.211958	67	tags=60%, list=0%, signal=60%	3	0.6	downregulated
1035	MF	GO:0016830	carbon-carbon lyase activity	43	-0.355917	-1.54117	0.017982	0.017982	0.211958	2698	tags=35%, list=16%, signal=29%	15	0.348837	downregulated
1036	BP	GO:0006323	DNA packaging	154	0.33162	1.39758	0.0180103	0.0180103	0.211958	5300	tags=41%, list=31%, signal=28%	63	0.409091	Upregulated
1037	BP	GO:1902115	regulation of organelle assembly	161	0.329718	1.396	0.0180305	0.0180305	0.211958	4995	tags=42%, list=29%, signal=30%	67	0.416149	Upregulated
1038	BP	GO:0002281	macrophage activation involved in immune response	16	-0.520569	-1.7265	0.018043	0.018043	0.211958	2401	tags=44%, list=14%, signal=38%	7	0.4375	downregulated
1039	BP	GO:1990000	amyloid fibril formation	29	-0.402128	-1.57811	0.0180748	0.0180748	0.211958	460	tags=24%, list=3%, signal=24%	7	0.241379	downregulated
1040	MF	GO:0005159	insulin-like growth factor receptor binding	13	0.606235	1.61591	0.0180801	0.0180801	0.211958	1973	tags=38%, list=12%, signal=34%	5	0.384615	Upregulated
1041	CC	GO:0005746	mitochondrial respirasome	78	0.382232	1.48491	0.0181164	0.0181164	0.211958	1474	tags=22%, list=9%, signal=20%	17	0.217949	Upregulated
1042	BP	GO:0120180	cell-substrate junction disassembly	6	0.744063	1.57839	0.0181245	0.0181245	0.211958	2036	tags=50%, list=12%, signal=44%	3	0.5	Upregulated
1043	BP	GO:0120181	focal adhesion disassembly	6	0.744063	1.57839	0.0181245	0.0181245	0.211958	2036	tags=50%, list=12%, signal=44%	3	0.5	Upregulated
1044	BP	GO:0120182	regulation of focal adhesion disassembly	6	0.744063	1.57839	0.0181245	0.0181245	0.211958	2036	tags=50%, list=12%, signal=44%	3	0.5	Upregulated
1045	BP	GO:0120183	positive regulation of focal adhesion disassembly	6	0.744063	1.57839	0.0181245	0.0181245	0.211958	2036	tags=50%, list=12%, signal=44%	3	0.5	Upregulated
1046	BP	GO:1903722	regulation of centriole elongation	6	0.743124	1.5764	0.0181245	0.0181245	0.211958	2241	tags=67%, list=13%, signal=58%	4	0.666667	Upregulated
1047	BP	GO:0032891	negative regulation of organic acid transport	13	-0.556748	-1.72649	0.0181339	0.0181339	0.211958	2443	tags=54%, list=14%, signal=46%	7	0.538462	downregulated
1048	BP	GO:0070203	regulation of establishment of protein localization to telomere	11	0.636418	1.6159	0.0181712	0.0181712	0.212161	4055	tags=73%, list=24%, signal=55%	8	0.727273	Upregulated
1049	BP	GO:0015671	oxygen transport	5	0.77993	1.56302	0.0181877	0.0181877	0.212161	3259	tags=80%, list=19%, signal=65%	4	0.8	Upregulated
1050	BP	GO:1903232	melanosome assembly	5	-0.774893	-1.71393	0.0182106	0.0182106	0.212161	3111	tags=80%, list=18%, signal=65%	4	0.8	downregulated
1051	BP	GO:2001190	positive regulation of T cell activation via T cell receptor contact with antigen bound to MHC molecule on antigen presenting cell	3	-0.875317	-1.59887	0.0182205	0.0182205	0.212161	420	tags=100%, list=2%, signal=98%	2	0.666667	downregulated
1052	CC	GO:0005813	centrosome	540	0.274278	1.24676	0.0182603	0.0182603	0.212367	5054	tags=36%, list=30%, signal=26%	193	0.357407	Upregulated
1053	BP	GO:1903977	positive regulation of glial cell migration	9	-0.640563	-1.74747	0.0182729	0.0182729	0.212367	2294	tags=56%, list=14%, signal=48%	5	0.555556	downregulated
1054	BP	GO:0061844	antimicrobial humoral immune response mediated by antimicrobial peptide	41	0.445872	1.55	0.0182988	0.0182988	0.212378	2352	tags=29%, list=14%, signal=25%	12	0.292683	Upregulated
1055	BP	GO:0030259	lipid glycosylation	8	-0.662807	-1.73913	0.0183086	0.0183086	0.212378	3593	tags=75%, list=21%, signal=59%	6	0.75	downregulated
1056	BP	GO:0031452	negative regulation of heterochromatin assembly	4	0.817193	1.52852	0.0183744	0.0183744	0.212537	17	tags=25%, list=0%, signal=25%	1	0.25	Upregulated
1057	BP	GO:0120262	negative regulation of heterochromatin organization	4	0.817193	1.52852	0.0183744	0.0183744	0.212537	17	tags=25%, list=0%, signal=25%	1	0.25	Upregulated
1058	BP	GO:1905268	negative regulation of chromatin organization	4	0.817193	1.52852	0.0183744	0.0183744	0.212537	17	tags=25%, list=0%, signal=25%	1	0.25	Upregulated
1059	BP	GO:0050995	negative regulation of lipid catabolic process	17	-0.500294	-1.69028	0.0184397	0.0184397	0.212643	3664	tags=65%, list=22%, signal=51%	11	0.647059	downregulated
1060	BP	GO:0070102	interleukin-6-mediated signaling pathway	17	-0.499867	-1.68884	0.0184397	0.0184397	0.212643	179	tags=29%, list=1%, signal=29%	5	0.294118	downregulated
1061	CC	GO:0005786	signal recognition particle, endoplasmic reticulum targeting	12	0.616975	1.60786	0.0184864	0.0184864	0.212643	1912	tags=33%, list=11%, signal=30%	4	0.333333	Upregulated
1062	CC	GO:0048500	signal recognition particle	12	0.616975	1.60786	0.0184864	0.0184864	0.212643	1912	tags=33%, list=11%, signal=30%	4	0.333333	Upregulated
1063	BP	GO:0070202	regulation of establishment of protein localization to chromosome	12	0.616777	1.60735	0.0184864	0.0184864	0.212643	4055	tags=67%, list=24%, signal=51%	8	0.666667	Upregulated
1064	BP	GO:0009446	putrescine biosynthetic process	3	0.868903	1.48691	0.0185249	0.0185249	0.212643	1359	tags=67%, list=8%, signal=61%	2	0.666667	Upregulated
1065	BP	GO:0033387	putrescine biosynthetic process from ornithine	3	0.868903	1.48691	0.0185249	0.0185249	0.212643	1359	tags=67%, list=8%, signal=61%	2	0.666667	Upregulated
1066	BP	GO:1902100	negative regulation of metaphase/anaphase transition of cell cycle	39	0.451476	1.55433	0.0185373	0.0185373	0.212643	4441	tags=44%, list=26%, signal=32%	17	0.435897	Upregulated
1067	BP	GO:0051343	positive regulation of cyclic-nucleotide phosphodiesterase activity	4	0.817105	1.52835	0.01854	0.01854	0.212643	3107	tags=100%, list=18%, signal=82%	4	1	Upregulated
1068	BP	GO:0051004	regulation of lipoprotein lipase activity	9	-0.638905	-1.74295	0.0185676	0.0185676	0.212761	749	tags=22%, list=4%, signal=21%	2	0.222222	downregulated
1069	BP	GO:0030100	regulation of endocytosis	163	-0.234371	-1.3069	0.0187207	0.0187207	0.214315	1394	tags=15%, list=8%, signal=14%	25	0.153374	downregulated
1070	BP	GO:0051985	negative regulation of chromosome segregation	40	0.447851	1.54895	0.0188441	0.0188441	0.214951	4441	tags=42%, list=26%, signal=31%	17	0.425	Upregulated
1071	BP	GO:1905819	negative regulation of chromosome separation	40	0.447851	1.54895	0.0188441	0.0188441	0.214951	4441	tags=42%, list=26%, signal=31%	17	0.425	Upregulated
1072	BP	GO:0002313	mature B cell differentiation involved in immune response	22	-0.4431	-1.61954	0.0188466	0.0188466	0.214951	3491	tags=41%, list=21%, signal=33%	9	0.409091	downregulated
1073	MF	GO:0051861	glycolipid binding	22	-0.442796	-1.61842	0.0188466	0.0188466	0.214951	3150	tags=36%, list=19%, signal=30%	8	0.363636	downregulated
1074	BP	GO:0016567	protein ubiquitination	663	0.267619	1.22366	0.0189284	0.0189284	0.21557	4657	tags=31%, list=27%, signal=23%	205	0.309201	Upregulated
1075	MF	GO:0061631	ubiquitin conjugating enzyme activity	31	0.481841	1.58387	0.0189537	0.0189537	0.21557	3417	tags=39%, list=20%, signal=31%	12	0.387097	Upregulated
1076	BP	GO:2001222	regulation of neuron migration	31	0.481933	1.58417	0.0189537	0.0189537	0.21557	2222	tags=29%, list=13%, signal=25%	9	0.290323	Upregulated
1077	BP	GO:0062014	negative regulation of small molecule metabolic process	65	-0.307186	-1.45647	0.0190961	0.0190961	0.216988	923	tags=14%, list=5%, signal=13%	9	0.138462	downregulated
1078	BP	GO:0031998	regulation of fatty acid beta-oxidation	17	-0.494637	-1.67117	0.0191489	0.0191489	0.217131	3664	tags=65%, list=22%, signal=51%	11	0.647059	downregulated
1079	CC	GO:0072589	box H/ACA scaRNP complex	4	0.815323	1.52502	0.0192021	0.0192021	0.217131	816	tags=50%, list=5%, signal=48%	2	0.5	Upregulated
1080	MF	GO:0019901	protein kinase binding	571	0.272247	1.2399	0.0192443	0.0192443	0.217131	6268	tags=41%, list=37%, signal=27%	236	0.41331	Upregulated
1081	BP	GO:0070988	demethylation	55	0.412143	1.51435	0.0192774	0.0192774	0.217131	4222	tags=36%, list=25%, signal=27%	20	0.363636	Upregulated
1082	BP	GO:0032369	negative regulation of lipid transport	20	-0.4692	-1.66393	0.0193165	0.0193165	0.217131	2226	tags=25%, list=13%, signal=22%	5	0.25	downregulated
1083	MF	GO:0042056	chemoattractant activity	15	-0.528244	-1.71664	0.019322	0.019322	0.217131	363	tags=53%, list=2%, signal=52%	8	0.533333	downregulated
1084	BP	GO:0002291	T cell activation via T cell receptor contact with antigen bound to MHC molecule on antigen presenting cell	10	-0.609757	-1.74021	0.0193237	0.0193237	0.217131	1200	tags=60%, list=7%, signal=56%	6	0.6	downregulated
1085	BP	GO:0150078	positive regulation of neuroinflammatory response	10	-0.610284	-1.74172	0.0193237	0.0193237	0.217131	2387	tags=60%, list=14%, signal=52%	6	0.6	downregulated
1086	BP	GO:0007281	germ cell development	163	0.327537	1.38758	0.0193355	0.0193355	0.217131	4232	tags=32%, list=25%, signal=24%	52	0.319018	Upregulated
1087	BP	GO:0070498	interleukin-1-mediated signaling pathway	26	-0.424948	-1.62321	0.0193392	0.0193392	0.217131	3823	tags=46%, list=23%, signal=36%	12	0.461538	downregulated
1088	BP	GO:0032765	positive regulation of mast cell cytokine production	3	0.867566	1.48462	0.0193906	0.0193906	0.217131	2250	tags=100%, list=13%, signal=87%	3	1	Upregulated
1089	BP	GO:0043435	response to corticotropin-releasing hormone	3	0.867566	1.48462	0.0193906	0.0193906	0.217131	2250	tags=100%, list=13%, signal=87%	3	1	Upregulated
1090	BP	GO:0071376	cellular response to corticotropin-releasing hormone stimulus	3	0.867566	1.48462	0.0193906	0.0193906	0.217131	2250	tags=100%, list=13%, signal=87%	3	1	Upregulated
1091	BP	GO:0042632	cholesterol homeostasis	52	-0.32673	-1.47854	0.0194229	0.0194229	0.217131	787	tags=15%, list=5%, signal=15%	8	0.153846	downregulated
1092	BP	GO:0055092	sterol homeostasis	53	-0.321562	-1.45838	0.0194229	0.0194229	0.217131	787	tags=15%, list=5%, signal=14%	8	0.150943	downregulated
1093	BP	GO:0002605	negative regulation of dendritic cell antigen processing and presentation	4	-0.818105	-1.66001	0.0194395	0.0194395	0.217131	1342	tags=75%, list=8%, signal=69%	3	0.75	downregulated
1094	BP	GO:0090383	phagosome acidification	4	-0.820337	-1.66454	0.0194395	0.0194395	0.217131	992	tags=75%, list=6%, signal=71%	3	0.75	downregulated
1095	BP	GO:1902564	negative regulation of neutrophil activation	4	-0.819007	-1.66184	0.0194395	0.0194395	0.217131	1342	tags=75%, list=8%, signal=69%	3	0.75	downregulated
1096	CC	GO:0005925	focal adhesion	376	0.286736	1.28411	0.0194529	0.0194529	0.217131	4057	tags=31%, list=24%, signal=24%	117	0.31117	Upregulated
1097	BP	GO:0045839	negative regulation of mitotic nuclear division	44	0.432706	1.52486	0.0194635	0.0194635	0.217131	4441	tags=41%, list=26%, signal=30%	18	0.409091	Upregulated
1098	MF	GO:0070063	RNA polymerase binding	57	0.40826	1.50798	0.0194844	0.0194844	0.217166	4403	tags=40%, list=26%, signal=30%	23	0.403509	Upregulated
1099	BP	GO:0001568	blood vessel development	492	-0.203879	-1.27827	0.0196078	0.0196078	0.218343	1525	tags=13%, list=9%, signal=12%	65	0.132114	downregulated
1100	BP	GO:0006120	mitochondrial electron transport, NADH to ubiquinone	49	0.418892	1.51083	0.0196488	0.0196488	0.218544	1430	tags=24%, list=8%, signal=22%	12	0.244898	Upregulated
1101	BP	GO:0051342	regulation of cyclic-nucleotide phosphodiesterase activity	8	0.68798	1.58869	0.0196616	0.0196616	0.218544	3107	tags=75%, list=18%, signal=61%	6	0.75	Upregulated
1102	MF	GO:0016229	steroid dehydrogenase activity	20	-0.468957	-1.66307	0.019688	0.019688	0.218638	1100	tags=30%, list=6%, signal=28%	6	0.3	downregulated
1103	BP	GO:0090331	negative regulation of platelet aggregation	9	-0.631894	-1.72382	0.0197465	0.0197465	0.218971	421	tags=44%, list=2%, signal=43%	4	0.444444	downregulated
1104	MF	GO:0044183	protein folding chaperone	34	0.464676	1.55803	0.0197537	0.0197537	0.218971	5259	tags=59%, list=31%, signal=41%	20	0.588235	Upregulated
1105	CC	GO:0098554	cytoplasmic side of endoplasmic reticulum membrane	13	0.601087	1.60219	0.019802	0.019802	0.21914	1174	tags=38%, list=7%, signal=36%	5	0.384615	Upregulated
1106	CC	GO:0034399	nuclear periphery	124	0.343525	1.41678	0.0198508	0.0198508	0.21914	4030	tags=33%, list=24%, signal=25%	41	0.330645	Upregulated
1107	BP	GO:0070200	establishment of protein localization to telomere	15	0.583121	1.6097	0.0198525	0.0198525	0.21914	4435	tags=73%, list=26%, signal=54%	11	0.733333	Upregulated
1108	MF	GO:0034237	protein kinase A regulatory subunit binding	21	0.53051	1.58916	0.0199039	0.0199039	0.21914	4051	tags=52%, list=24%, signal=40%	11	0.52381	Upregulated
1109	BP	GO:0098902	regulation of membrane depolarization during action potential	3	0.864089	1.47867	0.01991	0.01991	0.21914	2309	tags=100%, list=14%, signal=86%	3	1	Upregulated
1110	BP	GO:0034614	cellular response to reactive oxygen species	123	-0.25245	-1.35126	0.0199336	0.0199336	0.21914	1673	tags=17%, list=10%, signal=16%	21	0.170732	downregulated
1111	BP	GO:0032355	response to estradiol	96	0.362038	1.4488	0.0199501	0.0199501	0.21914	5098	tags=43%, list=30%, signal=30%	41	0.427083	Upregulated
1112	BP	GO:0002314	germinal center B cell differentiation	6	-0.724729	-1.72661	0.0199617	0.0199617	0.21914	179	tags=50%, list=1%, signal=49%	3	0.5	downregulated
1113	BP	GO:0006207	'de novo' pyrimidine nucleobase biosynthetic process	6	-0.724991	-1.72724	0.0199617	0.0199617	0.21914	3076	tags=83%, list=18%, signal=68%	5	0.833333	downregulated
1114	BP	GO:0032261	purine nucleotide salvage	6	-0.724321	-1.72564	0.0199617	0.0199617	0.21914	3540	tags=100%, list=21%, signal=79%	5	0.833333	downregulated
1115	CC	GO:0000805	X chromosome	7	0.715149	1.58303	0.0199659	0.0199659	0.21914	1492	tags=43%, list=9%, signal=39%	3	0.428571	Upregulated
1116	BP	GO:1905523	positive regulation of macrophage migration	18	-0.489246	-1.67965	0.0200717	0.0200717	0.220103	2294	tags=56%, list=14%, signal=48%	10	0.555556	downregulated
1117	BP	GO:0035987	endodermal cell differentiation	35	-0.376864	-1.54155	0.0201557	0.0201557	0.220827	356	tags=17%, list=2%, signal=17%	6	0.171429	downregulated
1118	BP	GO:0043379	memory T cell differentiation	10	-0.606723	-1.73155	0.0202295	0.0202295	0.221437	3475	tags=60%, list=20%, signal=48%	6	0.6	downregulated
1119	BP	GO:0034214	protein hexamerization	9	0.664571	1.58809	0.0202754	0.0202754	0.221741	4328	tags=78%, list=26%, signal=58%	7	0.777778	Upregulated
1120	BP	GO:0022904	respiratory electron transport chain	102	0.355742	1.43548	0.0204196	0.0204196	0.222921	1474	tags=20%, list=9%, signal=18%	20	0.196078	Upregulated
1121	MF	GO:0030296	protein tyrosine kinase activator activity	15	0.578071	1.59576	0.0204197	0.0204197	0.222921	3512	tags=60%, list=21%, signal=48%	9	0.6	Upregulated
1122	CC	GO:0030055	cell-substrate junction	381	0.285709	1.28085	0.0205341	0.0205341	0.223936	4057	tags=31%, list=24%, signal=24%	119	0.312336	Upregulated
1123	MF	GO:0050840	extracellular matrix binding	38	-0.36374	-1.52671	0.0205704	0.0205704	0.223936	169	tags=13%, list=1%, signal=13%	5	0.131579	downregulated
1124	BP	GO:0051410	detoxification of nitrogen compound	5	-0.768883	-1.70064	0.0205859	0.0205859	0.223936	1842	tags=100%, list=11%, signal=89%	4	0.8	downregulated
1125	BP	GO:0070458	cellular detoxification of nitrogen compound	5	-0.768883	-1.70064	0.0205859	0.0205859	0.223936	1842	tags=100%, list=11%, signal=89%	4	0.8	downregulated
1126	BP	GO:0000454	snoRNA guided rRNA pseudouridine synthesis	3	0.863012	1.47682	0.0207756	0.0207756	0.225799	816	tags=33%, list=5%, signal=32%	1	0.333333	Upregulated
1127	BP	GO:0044273	sulfur compound catabolic process	20	-0.465425	-1.65054	0.0208024	0.0208024	0.225889	1894	tags=25%, list=11%, signal=22%	5	0.25	downregulated
1128	BP	GO:0033604	negative regulation of catecholamine secretion	7	-0.687291	-1.72879	0.0208981	0.0208981	0.226727	421	tags=57%, list=2%, signal=56%	4	0.571429	downregulated
1129	BP	GO:0080009	mRNA methylation	16	0.56589	1.59272	0.020927	0.020927	0.226734	4102	tags=56%, list=24%, signal=43%	9	0.5625	Upregulated
1130	BP	GO:0015858	nucleoside transport	4	-0.815395	-1.65451	0.0209543	0.0209543	0.226734	3137	tags=100%, list=18%, signal=82%	3	0.75	downregulated
1131	BP	GO:1901642	nucleoside transmembrane transport	4	-0.815395	-1.65451	0.0209543	0.0209543	0.226734	3137	tags=100%, list=18%, signal=82%	3	0.75	downregulated
1132	BP	GO:0006997	nucleus organization	117	0.345521	1.41456	0.0210247	0.0210247	0.227295	5006	tags=35%, list=29%, signal=25%	41	0.350427	Upregulated
1133	BP	GO:0007042	lysosomal lumen acidification	11	-0.587085	-1.72606	0.0210824	0.0210824	0.227718	3324	tags=45%, list=20%, signal=37%	5	0.454545	downregulated
1134	BP	GO:0043032	positive regulation of macrophage activation	18	-0.486793	-1.67123	0.021147	0.021147	0.228078	2387	tags=39%, list=14%, signal=33%	7	0.388889	downregulated
1135	BP	GO:0045787	positive regulation of cell cycle	240	0.30428	1.32874	0.021153	0.021153	0.228078	6147	tags=50%, list=36%, signal=33%	121	0.504167	Upregulated
1136	CC	GO:0032777	Piccolo NuA4 histone acetyltransferase complex	4	0.811401	1.51768	0.0211885	0.0211885	0.22826	948	tags=50%, list=6%, signal=47%	2	0.5	Upregulated
1137	BP	GO:0006953	acute-phase response	24	-0.425881	-1.58856	0.0212264	0.0212264	0.22828	1328	tags=25%, list=8%, signal=23%	6	0.25	downregulated
1138	CC	GO:0030863	cortical cytoskeleton	84	0.372638	1.46325	0.0212278	0.0212278	0.22828	5458	tags=40%, list=32%, signal=28%	34	0.404762	Upregulated
1139	BP	GO:0019058	viral life cycle	270	-0.210543	-1.25237	0.0212766	0.0212766	0.228458	804	tags=11%, list=5%, signal=11%	31	0.114815	downregulated
1140	BP	GO:0002200	somatic diversification of immune receptors	70	0.386566	1.48039	0.0212816	0.0212816	0.228458	4212	tags=41%, list=25%, signal=31%	29	0.414286	Upregulated
1141	BP	GO:0007171	activation of transmembrane receptor protein tyrosine kinase activity	11	0.629006	1.59708	0.0213951	0.0213951	0.229475	2386	tags=45%, list=14%, signal=39%	5	0.454545	Upregulated
1142	BP	GO:0010998	regulation of translational initiation by eIF2 alpha phosphorylation	10	0.643126	1.585	0.0215247	0.0215247	0.230662	350	tags=20%, list=2%, signal=20%	2	0.2	Upregulated
1143	BP	GO:0002696	positive regulation of leukocyte activation	299	-0.209608	-1.2552	0.021645	0.021645	0.231749	1614	tags=17%, list=10%, signal=16%	52	0.173913	downregulated
1144	BP	GO:0021773	striatal medium spiny neuron differentiation	4	0.809936	1.51494	0.0216852	0.0216852	0.231976	2934	tags=50%, list=17%, signal=41%	2	0.5	Upregulated
1145	BP	GO:0002347	response to tumor cell	31	-0.383166	-1.52808	0.0217486	0.0217486	0.232422	1200	tags=29%, list=7%, signal=27%	9	0.290323	downregulated
1146	BP	GO:1905222	atrioventricular canal morphogenesis	3	-0.869928	-1.58903	0.02177	0.02177	0.232422	18	tags=67%, list=0%, signal=67%	2	0.666667	downregulated
1147	BP	GO:2000573	positive regulation of DNA biosynthetic process	57	0.405321	1.49712	0.0217839	0.0217839	0.232422	4207	tags=42%, list=25%, signal=32%	24	0.421053	Upregulated
1148	CC	GO:0098791	Golgi apparatus subcompartment	316	-0.20904	-1.25733	0.0218579	0.0218579	0.232831	1798	tags=16%, list=11%, signal=15%	52	0.164557	downregulated
1149	BP	GO:0060795	cell fate commitment involved in formation of primary germ layer	17	0.554564	1.58415	0.0218602	0.0218602	0.232831	5724	tags=71%, list=34%, signal=47%	12	0.705882	Upregulated
1150	BP	GO:0034239	regulation of macrophage fusion	4	-0.813038	-1.64973	0.0219642	0.0219642	0.233173	3177	tags=100%, list=19%, signal=81%	3	0.75	downregulated
1151	BP	GO:0034241	positive regulation of macrophage fusion	4	-0.813038	-1.64973	0.0219642	0.0219642	0.233173	3177	tags=100%, list=19%, signal=81%	3	0.75	downregulated
1152	BP	GO:0001774	microglial cell activation	38	-0.36148	-1.51723	0.0219729	0.0219729	0.233173	2636	tags=37%, list=16%, signal=31%	14	0.368421	downregulated
1153	CC	GO:0044304	main axon	48	0.421451	1.51144	0.0219807	0.0219807	0.233173	4105	tags=38%, list=24%, signal=29%	18	0.375	Upregulated
1154	BP	GO:0097089	methyl-branched fatty acid metabolic process	3	0.858302	1.46876	0.0219875	0.0219875	0.233173	176	tags=33%, list=1%, signal=33%	1	0.333333	Upregulated
1155	CC	GO:0031166	integral component of vacuolar membrane	10	-0.602781	-1.72031	0.0220411	0.0220411	0.233199	1620	tags=40%, list=10%, signal=36%	4	0.4	downregulated
1156	CC	GO:0031310	intrinsic component of vacuolar membrane	10	-0.602781	-1.72031	0.0220411	0.0220411	0.233199	1620	tags=40%, list=10%, signal=36%	4	0.4	downregulated
1157	BP	GO:2000659	regulation of interleukin-1-mediated signaling pathway	8	-0.648398	-1.70132	0.0220866	0.0220866	0.233199	530	tags=38%, list=3%, signal=36%	3	0.375	downregulated
1158	BP	GO:0045806	negative regulation of endocytosis	36	-0.371607	-1.53517	0.0220893	0.0220893	0.233199	749	tags=14%, list=4%, signal=13%	5	0.138889	downregulated
1159	BP	GO:0061041	regulation of wound healing	89	-0.272985	-1.37697	0.0220994	0.0220994	0.233199	1595	tags=16%, list=9%, signal=14%	14	0.157303	downregulated
1160	MF	GO:0016832	aldehyde-lyase activity	9	-0.622958	-1.69944	0.0221043	0.0221043	0.233199	1844	tags=44%, list=11%, signal=40%	4	0.444444	downregulated
1161	BP	GO:0046470	phosphatidylcholine metabolic process	46	-0.340419	-1.49576	0.0221421	0.0221421	0.233257	3611	tags=41%, list=21%, signal=33%	19	0.413043	downregulated
1162	MF	GO:0008158	hedgehog receptor activity	3	0.858246	1.46867	0.0221607	0.0221607	0.233257	856	tags=67%, list=5%, signal=63%	2	0.666667	Upregulated
1163	CC	GO:0031519	PcG protein complex	30	0.47991	1.56464	0.0222048	0.0222048	0.233257	5813	tags=53%, list=34%, signal=35%	16	0.533333	Upregulated
1164	MF	GO:0015119	hexose phosphate transmembrane transporter activity	3	-0.869489	-1.58823	0.0222433	0.0222433	0.233257	14	tags=67%, list=0%, signal=67%	2	0.666667	downregulated
1165	MF	GO:0015315	organophosphate:inorganic phosphate antiporter activity	3	-0.869489	-1.58823	0.0222433	0.0222433	0.233257	14	tags=67%, list=0%, signal=67%	2	0.666667	downregulated
1166	MF	GO:0015526	hexose-phosphate:inorganic phosphate antiporter activity	3	-0.869489	-1.58823	0.0222433	0.0222433	0.233257	14	tags=67%, list=0%, signal=67%	2	0.666667	downregulated
1167	MF	GO:0061513	glucose 6-phosphate:inorganic phosphate antiporter activity	3	-0.869489	-1.58823	0.0222433	0.0222433	0.233257	14	tags=67%, list=0%, signal=67%	2	0.666667	downregulated
1168	BP	GO:0007625	grooming behavior	7	-0.683547	-1.71937	0.0223101	0.0223101	0.233588	5376	tags=100%, list=32%, signal=68%	6	0.857143	downregulated
1169	BP	GO:0001539	cilium or flagellum-dependent cell motility	66	0.392254	1.48801	0.0223483	0.0223483	0.233588	4035	tags=39%, list=24%, signal=30%	26	0.393939	Upregulated
1170	BP	GO:0060285	cilium-dependent cell motility	66	0.392254	1.48801	0.0223483	0.0223483	0.233588	4035	tags=39%, list=24%, signal=30%	26	0.393939	Upregulated
1171	BP	GO:1903747	regulation of establishment of protein localization to mitochondrion	48	0.421078	1.5101	0.0223512	0.0223512	0.233588	4407	tags=48%, list=26%, signal=36%	23	0.479167	Upregulated
1172	BP	GO:0051272	positive regulation of cellular component movement	421	-0.189531	-1.18377	0.0224719	0.0224719	0.234649	2452	tags=20%, list=14%, signal=17%	83	0.19715	downregulated
1173	MF	GO:0030228	lipoprotein particle receptor activity	16	-0.508676	-1.68706	0.0225538	0.0225538	0.235303	3454	tags=50%, list=20%, signal=40%	8	0.5	downregulated
1174	BP	GO:0002862	negative regulation of inflammatory response to antigenic stimulus	22	-0.436859	-1.59673	0.0226159	0.0226159	0.23575	1342	tags=27%, list=8%, signal=25%	6	0.272727	downregulated
1175	BP	GO:0048241	epinephrine transport	3	-0.868804	-1.58698	0.0227165	0.0227165	0.236308	2230	tags=100%, list=13%, signal=87%	2	0.666667	downregulated
1176	BP	GO:0005996	monosaccharide metabolic process	198	-0.223643	-1.27674	0.0227273	0.0227273	0.236308	3597	tags=30%, list=21%, signal=24%	60	0.30303	downregulated
1177	BP	GO:1903706	regulation of hemopoiesis	303	-0.207886	-1.2493	0.0227273	0.0227273	0.236308	1612	tags=16%, list=9%, signal=15%	48	0.158416	downregulated
1178	MF	GO:0090555	phosphatidylethanolamine flippase activity	5	0.768041	1.53919	0.0228553	0.0228553	0.237255	556	tags=40%, list=3%, signal=39%	2	0.4	Upregulated
1179	BP	GO:0006820	anion transport	318	-0.208443	-1.25251	0.0228571	0.0228571	0.237255	2364	tags=23%, list=14%, signal=20%	73	0.22956	downregulated
1180	BP	GO:2001268	negative regulation of cysteine-type endopeptidase activity involved in apoptotic signaling pathway	6	-0.718933	-1.71281	0.0229696	0.0229696	0.23822	3	tags=33%, list=0%, signal=33%	2	0.333333	downregulated
1181	CC	GO:0005943	phosphatidylinositol 3-kinase complex, class IA	3	0.857073	1.46666	0.0230263	0.0230263	0.238291	1031	tags=67%, list=6%, signal=63%	2	0.666667	Upregulated
1182	MF	GO:0031720	haptoglobin binding	3	0.856962	1.46647	0.0230263	0.0230263	0.238291	70	tags=67%, list=0%, signal=66%	2	0.666667	Upregulated
1183	BP	GO:0060445	branching involved in salivary gland morphogenesis	15	-0.51908	-1.68686	0.0230508	0.0230508	0.238291	2762	tags=47%, list=16%, signal=39%	7	0.466667	downregulated
1184	BP	GO:0034063	stress granule assembly	25	0.502418	1.57112	0.0231036	0.0231036	0.238291	4322	tags=60%, list=25%, signal=45%	15	0.6	Upregulated
1185	CC	GO:0140535	intracellular protein-containing complex	674	0.264843	1.21181	0.0231301	0.0231301	0.238291	6314	tags=43%, list=37%, signal=28%	291	0.431751	Upregulated
1186	BP	GO:0046462	monoacylglycerol metabolic process	7	-0.680605	-1.71197	0.0231573	0.0231573	0.238291	2156	tags=86%, list=13%, signal=75%	6	0.857143	downregulated
1187	MF	GO:0045294	alpha-catenin binding	8	0.678154	1.56599	0.0231672	0.0231672	0.238291	402	tags=25%, list=2%, signal=24%	2	0.25	Upregulated
1188	CC	GO:0000220	vacuolar proton-transporting V-type ATPase, V0 domain	3	-0.867574	-1.58473	0.0231898	0.0231898	0.238291	992	tags=67%, list=6%, signal=63%	2	0.666667	downregulated
1189	BP	GO:0045103	intermediate filament-based process	29	0.481274	1.55654	0.0232192	0.0232192	0.238291	2443	tags=38%, list=14%, signal=33%	11	0.37931	Upregulated
1190	BP	GO:0045104	intermediate filament cytoskeleton organization	29	0.481274	1.55654	0.0232192	0.0232192	0.238291	2443	tags=38%, list=14%, signal=33%	11	0.37931	Upregulated
1191	MF	GO:0004185	serine-type carboxypeptidase activity	5	-0.762859	-1.68731	0.0232251	0.0232251	0.238291	1126	tags=60%, list=7%, signal=56%	3	0.6	downregulated
1192	BP	GO:0051918	negative regulation of fibrinolysis	5	-0.76165	-1.68464	0.0232251	0.0232251	0.238291	827	tags=60%, list=5%, signal=57%	3	0.6	downregulated
1193	BP	GO:0010746	regulation of long-chain fatty acid import across plasma membrane	6	-0.718308	-1.71132	0.0232431	0.0232431	0.238291	2226	tags=67%, list=13%, signal=58%	4	0.666667	downregulated
1194	BP	GO:0061299	retina vasculature morphogenesis in camera-type eye	8	-0.646397	-1.69607	0.0232491	0.0232491	0.238291	3746	tags=75%, list=22%, signal=58%	6	0.75	downregulated
1195	CC	GO:0043020	NADPH oxidase complex	9	-0.618469	-1.6872	0.0232832	0.0232832	0.238442	1231	tags=56%, list=7%, signal=52%	5	0.555556	downregulated
1196	BP	GO:0006378	mRNA polyadenylation	44	0.426488	1.50295	0.0233313	0.0233313	0.238582	6183	tags=55%, list=36%, signal=35%	24	0.545455	Upregulated
1197	MF	GO:0061650	ubiquitin-like protein conjugating enzyme activity	34	0.459271	1.5399	0.0233453	0.0233453	0.238582	3644	tags=38%, list=21%, signal=30%	13	0.382353	Upregulated
1198	MF	GO:0008143	poly(A) binding	19	0.537234	1.57632	0.0233554	0.0233554	0.238582	2811	tags=37%, list=17%, signal=31%	7	0.368421	Upregulated
1199	BP	GO:0019395	fatty acid oxidation	80	-0.28681	-1.41992	0.0233918	0.0233918	0.238626	3664	tags=36%, list=22%, signal=29%	29	0.3625	downregulated
1200	BP	GO:0019722	calcium-mediated signaling	149	0.328558	1.37867	0.0233987	0.0233987	0.238626	4235	tags=37%, list=25%, signal=28%	55	0.369128	Upregulated
1201	MF	GO:0004522	ribonuclease A activity	3	-0.867095	-1.58386	0.0234264	0.0234264	0.238709	2259	tags=100%, list=13%, signal=87%	2	0.666667	downregulated
1202	BP	GO:0001824	blastocyst development	84	0.370184	1.45362	0.0235227	0.0235227	0.239418	6026	tags=45%, list=36%, signal=29%	38	0.452381	Upregulated
1203	BP	GO:0006521	regulation of cellular amino acid metabolic process	8	-0.644446	-1.69095	0.0235397	0.0235397	0.239418	746	tags=38%, list=4%, signal=36%	3	0.375	downregulated
1204	BP	GO:0043618	regulation of transcription from RNA polymerase II promoter in response to stress	42	0.435632	1.52159	0.0235546	0.0235546	0.239418	6829	tags=64%, list=40%, signal=39%	27	0.642857	Upregulated
1205	BP	GO:0006004	fucose metabolic process	11	-0.584113	-1.71732	0.0235997	0.0235997	0.239677	3597	tags=64%, list=21%, signal=50%	7	0.636364	downregulated
1206	BP	GO:0009062	fatty acid catabolic process	79	-0.284139	-1.40379	0.0237069	0.0237069	0.240451	3664	tags=37%, list=22%, signal=29%	29	0.367089	downregulated
1207	CC	GO:0030894	replisome	15	-0.516378	-1.67808	0.0237288	0.0237288	0.240451	1401	tags=40%, list=8%, signal=37%	6	0.4	downregulated
1208	BP	GO:0045577	regulation of B cell differentiation	26	-0.412742	-1.57658	0.0237712	0.0237712	0.240451	1004	tags=23%, list=6%, signal=22%	6	0.230769	downregulated
1209	BP	GO:0010955	negative regulation of protein processing	20	-0.458152	-1.62475	0.0237741	0.0237741	0.240451	1270	tags=20%, list=7%, signal=19%	4	0.2	downregulated
1210	BP	GO:1903318	negative regulation of protein maturation	20	-0.458152	-1.62475	0.0237741	0.0237741	0.240451	1270	tags=20%, list=7%, signal=19%	4	0.2	downregulated
1211	BP	GO:0030071	regulation of mitotic metaphase/anaphase transition	57	0.40166	1.4836	0.0238412	0.0238412	0.24093	4441	tags=42%, list=26%, signal=31%	24	0.421053	Upregulated
1212	BP	GO:0051452	intracellular pH reduction	34	-0.379323	-1.54436	0.0240254	0.0240254	0.242591	3324	tags=41%, list=20%, signal=33%	14	0.411765	downregulated
1213	MF	GO:0015291	secondary active transmembrane transporter activity	150	-0.23439	-1.291	0.0241477	0.0241477	0.243494	2596	tags=25%, list=15%, signal=22%	38	0.253333	downregulated
1214	CC	GO:0002116	semaphorin receptor complex	10	-0.596683	-1.7029	0.0241546	0.0241546	0.243494	2264	tags=60%, list=13%, signal=52%	6	0.6	downregulated
1215	BP	GO:0050912	detection of chemical stimulus involved in sensory perception of taste	7	-0.677829	-1.70499	0.0242869	0.0242869	0.244489	4748	tags=71%, list=28%, signal=51%	5	0.714286	downregulated
1216	BP	GO:0000462	maturation of SSU-rRNA from tricistronic rRNA transcript (SSU-rRNA, 5.8S rRNA, LSU-rRNA)	35	0.456875	1.5431	0.0242998	0.0242998	0.244489	4746	tags=49%, list=28%, signal=35%	17	0.485714	Upregulated
1217	BP	GO:0006098	pentose-phosphate shunt	14	-0.533214	-1.69238	0.0243252	0.0243252	0.244489	2524	tags=50%, list=15%, signal=43%	7	0.5	downregulated
1218	BP	GO:0046513	ceramide biosynthetic process	54	-0.314685	-1.43058	0.0243626	0.0243626	0.244489	3117	tags=35%, list=18%, signal=29%	19	0.351852	downregulated
1219	MF	GO:0050633	acetyl-CoA C-myristoyltransferase activity	3	-0.865031	-1.58008	0.0243729	0.0243729	0.244489	1932	tags=100%, list=11%, signal=89%	2	0.666667	downregulated
1220	MF	GO:0016491	oxidoreductase activity	521	-0.193963	-1.20845	0.0243902	0.0243902	0.244489	2549	tags=21%, list=15%, signal=18%	107	0.205374	downregulated
1221	BP	GO:1902117	positive regulation of organelle assembly	60	0.396293	1.48077	0.0243932	0.0243932	0.244489	4573	tags=45%, list=27%, signal=33%	27	0.45	Upregulated
1222	BP	GO:0006513	protein monoubiquitination	62	0.39285	1.47694	0.0244835	0.0244835	0.244846	3615	tags=31%, list=21%, signal=24%	19	0.306452	Upregulated
1223	BP	GO:0006710	androgen catabolic process	4	-0.808655	-1.64084	0.0244888	0.0244888	0.244846	1022	tags=75%, list=6%, signal=70%	3	0.75	downregulated
1224	MF	GO:0036042	long-chain fatty acyl-CoA binding	4	-0.808944	-1.64142	0.0244888	0.0244888	0.244846	1894	tags=75%, list=11%, signal=67%	3	0.75	downregulated
1225	BP	GO:0010232	vascular transport	62	-0.30248	-1.41743	0.0245549	0.0245549	0.245107	1595	tags=26%, list=9%, signal=23%	16	0.258065	downregulated
1226	BP	GO:0150104	transport across blood-brain barrier	62	-0.30248	-1.41743	0.0245549	0.0245549	0.245107	1595	tags=26%, list=9%, signal=23%	16	0.258065	downregulated
1227	BP	GO:0048304	positive regulation of isotype switching to IgG isotypes	7	0.706478	1.56383	0.0246092	0.0246092	0.245448	4212	tags=86%, list=25%, signal=64%	6	0.857143	Upregulated
1228	BP	GO:1905153	regulation of membrane invagination	16	-0.50266	-1.66711	0.0246357	0.0246357	0.245512	1595	tags=38%, list=9%, signal=34%	6	0.375	downregulated
1229	BP	GO:0071599	otic vesicle development	8	0.675461	1.55978	0.0246914	0.0246914	0.245562	3862	tags=75%, list=23%, signal=58%	6	0.75	Upregulated
1230	BP	GO:0045879	negative regulation of smoothened signaling pathway	27	0.48423	1.54218	0.0247289	0.0247289	0.245562	5008	tags=56%, list=30%, signal=39%	15	0.555556	Upregulated
1231	MF	GO:0032564	dATP binding	3	0.854365	1.46203	0.0247576	0.0247576	0.245562	2324	tags=67%, list=14%, signal=58%	2	0.666667	Upregulated
1232	CC	GO:1904813	ficolin-1-rich granule lumen	121	-0.251149	-1.34007	0.0247578	0.0247578	0.245562	1734	tags=19%, list=10%, signal=17%	23	0.190083	downregulated
1233	BP	GO:0060836	lymphatic endothelial cell differentiation	5	-0.756272	-1.67275	0.0248087	0.0248087	0.245562	1142	tags=60%, list=7%, signal=56%	3	0.6	downregulated
1234	BP	GO:1905005	regulation of epithelial to mesenchymal transition involved in endocardial cushion formation	5	-0.75638	-1.67298	0.0248087	0.0248087	0.245562	18	tags=60%, list=0%, signal=60%	3	0.6	downregulated
1235	BP	GO:1905007	positive regulation of epithelial to mesenchymal transition involved in endocardial cushion formation	5	-0.75638	-1.67298	0.0248087	0.0248087	0.245562	18	tags=60%, list=0%, signal=60%	3	0.6	downregulated
1236	BP	GO:0006913	nucleocytoplasmic transport	266	0.29662	1.30362	0.0248326	0.0248326	0.245562	6819	tags=48%, list=40%, signal=29%	127	0.477444	Upregulated
1237	BP	GO:0051169	nuclear transport	266	0.29662	1.30362	0.0248326	0.0248326	0.245562	6819	tags=48%, list=40%, signal=29%	127	0.477444	Upregulated
1238	BP	GO:0000122	negative regulation of transcription by RNA polymerase II	665	0.264986	1.21168	0.0248422	0.0248422	0.245562	5467	tags=37%, list=32%, signal=26%	245	0.368421	Upregulated
1239	BP	GO:0042060	wound healing	311	-0.206097	-1.23929	0.0248756	0.0248756	0.245562	1597	tags=15%, list=9%, signal=14%	46	0.14791	downregulated
1240	BP	GO:0061013	regulation of mRNA catabolic process	141	0.331234	1.38388	0.0248999	0.0248999	0.245562	5650	tags=42%, list=33%, signal=28%	59	0.41844	Upregulated
1241	CC	GO:0002199	zona pellucida receptor complex	6	0.730517	1.54965	0.0249015	0.0249015	0.245562	4055	tags=83%, list=24%, signal=63%	5	0.833333	Upregulated
1242	BP	GO:1901798	positive regulation of signal transduction by p53 class mediator	24	0.501358	1.55496	0.0249397	0.0249397	0.24574	3119	tags=46%, list=18%, signal=37%	11	0.458333	Upregulated
1243	BP	GO:0006954	inflammatory response	526	-0.279372	-1.74929	0.025	0.025	0.245931	1693	tags=19%, list=10%, signal=18%	101	0.192015	downregulated
1244	BP	GO:0032488	Cdc42 protein signal transduction	10	-0.593512	-1.69385	0.0250604	0.0250604	0.245931	2646	tags=70%, list=16%, signal=59%	7	0.7	downregulated
1245	BP	GO:0007091	metaphase/anaphase transition of mitotic cell cycle	59	0.396727	1.4768	0.0250633	0.0250633	0.245931	4441	tags=41%, list=26%, signal=30%	24	0.40678	Upregulated
1246	MF	GO:0000993	RNA polymerase II complex binding	35	0.45487	1.53633	0.0250671	0.0250671	0.245931	4384	tags=46%, list=26%, signal=34%	16	0.457143	Upregulated
1247	BP	GO:0003376	sphingosine-1-phosphate receptor signaling pathway	13	0.591788	1.57741	0.0251112	0.0251112	0.245931	3600	tags=62%, list=21%, signal=49%	8	0.615385	Upregulated
1248	BP	GO:0090520	sphingolipid mediated signaling pathway	13	0.591788	1.57741	0.0251112	0.0251112	0.245931	3600	tags=62%, list=21%, signal=49%	8	0.615385	Upregulated
1249	BP	GO:0038084	vascular endothelial growth factor signaling pathway	31	-0.380172	-1.51614	0.0252284	0.0252284	0.245931	2662	tags=39%, list=16%, signal=33%	12	0.387097	downregulated
1250	BP	GO:0097066	response to thyroid hormone	22	-0.433658	-1.58502	0.0252544	0.0252544	0.245931	4068	tags=50%, list=24%, signal=38%	11	0.5	downregulated
1251	BP	GO:0018095	protein polyglutamylation	9	0.653118	1.56072	0.0252686	0.0252686	0.245931	2135	tags=33%, list=13%, signal=29%	3	0.333333	Upregulated
1252	MF	GO:0106310	protein serine kinase activity	309	0.290862	1.28977	0.0253087	0.0253087	0.245931	5016	tags=34%, list=30%, signal=25%	106	0.343042	Upregulated
1253	BP	GO:0045217	cell-cell junction maintenance	12	-0.565851	-1.70192	0.0253411	0.0253411	0.245931	1622	tags=42%, list=10%, signal=38%	5	0.416667	downregulated
1254	CC	GO:0044305	calyx of Held	11	0.621348	1.57763	0.0253517	0.0253517	0.245931	4639	tags=64%, list=27%, signal=46%	7	0.636364	Upregulated
1255	BP	GO:0045725	positive regulation of glycogen biosynthetic process	11	0.621074	1.57694	0.0253517	0.0253517	0.245931	1929	tags=45%, list=11%, signal=40%	5	0.454545	Upregulated
1256	BP	GO:0010965	regulation of mitotic sister chromatid separation	60	0.394427	1.4738	0.0253545	0.0253545	0.245931	4441	tags=40%, list=26%, signal=30%	24	0.4	Upregulated
1257	BP	GO:1902287	semaphorin-plexin signaling pathway involved in axon guidance	10	-0.59286	-1.69199	0.0253623	0.0253623	0.245931	2318	tags=60%, list=14%, signal=52%	6	0.6	downregulated
1258	BP	GO:0032784	regulation of DNA-templated transcription, elongation	50	0.411439	1.48861	0.0254777	0.0254777	0.245931	5726	tags=42%, list=34%, signal=28%	21	0.42	Upregulated
1259	BP	GO:1903306	negative regulation of regulated secretory pathway	17	-0.480481	-1.62334	0.0255319	0.0255319	0.245931	1342	tags=24%, list=8%, signal=22%	4	0.235294	downregulated
1260	BP	GO:0007041	lysosomal transport	107	-0.259273	-1.35523	0.0255924	0.0255924	0.245931	2522	tags=24%, list=15%, signal=21%	26	0.242991	downregulated
1261	BP	GO:0045650	negative regulation of macrophage differentiation	5	-0.755827	-1.67176	0.0256004	0.0256004	0.245931	33	tags=40%, list=0%, signal=40%	2	0.4	downregulated
1262	BP	GO:0001944	vasculature development	517	-0.192969	-1.19697	0.025641	0.025641	0.245931	1525	tags=13%, list=9%, signal=12%	67	0.129594	downregulated
1263	BP	GO:0008610	lipid biosynthetic process	514	-0.202545	-1.25405	0.025641	0.025641	0.245931	3242	tags=25%, list=19%, signal=21%	131	0.254864	downregulated
1264	BP	GO:0007093	mitotic cell cycle checkpoint signaling	119	0.33906	1.39046	0.0256467	0.0256467	0.245931	6651	tags=52%, list=39%, signal=32%	62	0.521008	Upregulated
1265	BP	GO:0030194	positive regulation of blood coagulation	16	-0.499379	-1.65623	0.0256766	0.0256766	0.245931	2268	tags=44%, list=13%, signal=38%	7	0.4375	downregulated
1266	BP	GO:0033238	regulation of cellular amine metabolic process	16	-0.498222	-1.65239	0.0256766	0.0256766	0.245931	997	tags=44%, list=6%, signal=41%	7	0.4375	downregulated
1267	BP	GO:1900048	positive regulation of hemostasis	16	-0.499379	-1.65623	0.0256766	0.0256766	0.245931	2268	tags=44%, list=13%, signal=38%	7	0.4375	downregulated
1268	MF	GO:0016803	ether hydrolase activity	7	-0.675705	-1.69964	0.025699	0.025699	0.245931	3648	tags=86%, list=21%, signal=67%	6	0.857143	downregulated
1269	BP	GO:0021828	gonadotrophin-releasing hormone neuronal migration to the hypothalamus	3	-0.863618	-1.5775	0.0257927	0.0257927	0.245931	2318	tags=100%, list=14%, signal=86%	2	0.666667	downregulated
1270	BP	GO:0021855	hypothalamus cell migration	3	-0.863618	-1.5775	0.0257927	0.0257927	0.245931	2318	tags=100%, list=14%, signal=86%	2	0.666667	downregulated
1271	BP	GO:0021856	hypothalamic tangential migration using cell-axon interactions	3	-0.863618	-1.5775	0.0257927	0.0257927	0.245931	2318	tags=100%, list=14%, signal=86%	2	0.666667	downregulated
1272	BP	GO:0035290	trunk segmentation	3	-0.863618	-1.5775	0.0257927	0.0257927	0.245931	2318	tags=100%, list=14%, signal=86%	2	0.666667	downregulated
1273	BP	GO:0036484	trunk neural crest cell migration	3	-0.863618	-1.5775	0.0257927	0.0257927	0.245931	2318	tags=100%, list=14%, signal=86%	2	0.666667	downregulated
1274	BP	GO:0036486	ventral trunk neural crest cell migration	3	-0.863618	-1.5775	0.0257927	0.0257927	0.245931	2318	tags=100%, list=14%, signal=86%	2	0.666667	downregulated
1275	BP	GO:0061551	trigeminal ganglion development	3	-0.863618	-1.5775	0.0257927	0.0257927	0.245931	2318	tags=100%, list=14%, signal=86%	2	0.666667	downregulated
1276	BP	GO:0097490	sympathetic neuron projection extension	3	-0.863618	-1.5775	0.0257927	0.0257927	0.245931	2318	tags=100%, list=14%, signal=86%	2	0.666667	downregulated
1277	BP	GO:0097491	sympathetic neuron projection guidance	3	-0.863618	-1.5775	0.0257927	0.0257927	0.245931	2318	tags=100%, list=14%, signal=86%	2	0.666667	downregulated
1278	BP	GO:1903375	facioacoustic ganglion development	3	-0.863618	-1.5775	0.0257927	0.0257927	0.245931	2318	tags=100%, list=14%, signal=86%	2	0.666667	downregulated
1279	BP	GO:0071801	regulation of podosome assembly	11	-0.578019	-1.6994	0.0258024	0.0258024	0.245931	907	tags=36%, list=5%, signal=34%	4	0.363636	downregulated
1280	BP	GO:1903909	regulation of receptor clustering	11	-0.578079	-1.69958	0.0258024	0.0258024	0.245931	746	tags=27%, list=4%, signal=26%	3	0.272727	downregulated
1281	BP	GO:0003341	cilium movement	87	0.364435	1.43651	0.0258087	0.0258087	0.245931	3210	tags=31%, list=19%, signal=25%	27	0.310345	Upregulated
1282	CC	GO:0036038	MKS complex	10	0.633359	1.56093	0.0258595	0.0258595	0.245931	3310	tags=50%, list=20%, signal=40%	5	0.5	Upregulated
1283	BP	GO:0000289	nuclear-transcribed mRNA poly(A) tail shortening	27	0.483237	1.53902	0.0259191	0.0259191	0.245931	6735	tags=63%, list=40%, signal=38%	17	0.62963	Upregulated
1284	BP	GO:0016264	gap junction assembly	9	-0.612851	-1.67187	0.0259358	0.0259358	0.245931	3738	tags=67%, list=22%, signal=52%	6	0.666667	downregulated
1285	BP	GO:0070391	response to lipoteichoic acid	9	-0.612158	-1.66998	0.0259358	0.0259358	0.245931	2636	tags=56%, list=16%, signal=47%	5	0.555556	downregulated
1286	BP	GO:0071223	cellular response to lipoteichoic acid	9	-0.612158	-1.66998	0.0259358	0.0259358	0.245931	2636	tags=56%, list=16%, signal=47%	5	0.555556	downregulated
1287	BP	GO:0006897	endocytosis	458	-0.198767	-1.24598	0.025974	0.025974	0.245931	1787	tags=16%, list=11%, signal=14%	71	0.155022	downregulated
1288	BP	GO:0019262	N-acetylneuraminate catabolic process	6	-0.713169	-1.69907	0.0259776	0.0259776	0.245931	478	tags=83%, list=3%, signal=81%	5	0.833333	downregulated
1289	BP	GO:0034384	high-density lipoprotein particle clearance	6	-0.712117	-1.69657	0.0259776	0.0259776	0.245931	135	tags=67%, list=1%, signal=66%	4	0.666667	downregulated
1290	CC	GO:0005753	mitochondrial proton-transporting ATP synthase complex	19	0.530903	1.55774	0.0259812	0.0259812	0.245931	3147	tags=42%, list=19%, signal=34%	8	0.421053	Upregulated
1291	BP	GO:1900424	regulation of defense response to bacterium	12	-0.56146	-1.68871	0.0259909	0.0259909	0.245931	2710	tags=42%, list=16%, signal=35%	5	0.416667	downregulated
1292	BP	GO:0060628	regulation of ER to Golgi vesicle-mediated transport	14	0.578778	1.57023	0.0259963	0.0259963	0.245931	4938	tags=57%, list=29%, signal=41%	8	0.571429	Upregulated
1293	MF	GO:0070573	metallodipeptidase activity	4	-0.804908	-1.63323	0.0260035	0.0260035	0.245931	2999	tags=75%, list=18%, signal=62%	3	0.75	downregulated
1294	BP	GO:0030595	leukocyte chemotaxis	167	-0.233156	-1.30393	0.0260163	0.0260163	0.245931	1460	tags=18%, list=9%, signal=17%	30	0.179641	downregulated
1295	BP	GO:0006479	protein methylation	154	0.324403	1.36717	0.0260506	0.0260506	0.245931	5485	tags=40%, list=32%, signal=27%	62	0.402597	Upregulated
1296	BP	GO:0008213	protein alkylation	154	0.324403	1.36717	0.0260506	0.0260506	0.245931	5485	tags=40%, list=32%, signal=27%	62	0.402597	Upregulated
1297	BP	GO:0070192	chromosome organization involved in meiotic cell cycle	38	0.443467	1.51858	0.0260715	0.0260715	0.245931	4475	tags=47%, list=26%, signal=35%	18	0.473684	Upregulated
1298	BP	GO:0048791	calcium ion-regulated exocytosis of neurotransmitter	11	0.619899	1.57395	0.0260844	0.0260844	0.245931	2403	tags=45%, list=14%, signal=39%	5	0.454545	Upregulated
1299	BP	GO:0006457	protein folding	174	0.317813	1.35441	0.0261368	0.0261368	0.246196	5387	tags=43%, list=32%, signal=29%	74	0.425287	Upregulated
1300	BP	GO:0010389	regulation of G2/M transition of mitotic cell cycle	86	0.365266	1.43814	0.0261528	0.0261528	0.246196	6597	tags=56%, list=39%, signal=34%	48	0.55814	Upregulated
1301	CC	GO:1990075	periciliary membrane compartment	5	0.758063	1.5192	0.0262353	0.0262353	0.246483	3642	tags=80%, list=21%, signal=63%	4	0.8	Upregulated
1302	MF	GO:0001847	opsonin receptor activity	4	-0.804729	-1.63287	0.026256	0.026256	0.246483	3109	tags=75%, list=18%, signal=61%	3	0.75	downregulated
1303	BP	GO:0035268	protein mannosylation	19	0.530307	1.55599	0.0262576	0.0262576	0.246483	5710	tags=63%, list=34%, signal=42%	12	0.631579	Upregulated
1304	BP	GO:2000586	regulation of platelet-derived growth factor receptor-beta signaling pathway	7	-0.674864	-1.69753	0.0262638	0.0262638	0.246483	1010	tags=43%, list=6%, signal=40%	3	0.428571	downregulated
1305	BP	GO:0032446	protein modification by small protein conjugation	713	0.26288	1.20449	0.0263132	0.0263132	0.246757	4657	tags=31%, list=27%, signal=23%	219	0.307153	Upregulated
1306	BP	GO:0018200	peptidyl-glutamic acid modification	18	0.538542	1.56036	0.026345	0.026345	0.246866	2135	tags=28%, list=13%, signal=24%	5	0.277778	Upregulated
1307	MF	GO:0001094	TFIID-class transcription factor complex binding	10	0.6325	1.55881	0.0264574	0.0264574	0.247612	1859	tags=40%, list=11%, signal=36%	4	0.4	Upregulated
1308	BP	GO:1902041	regulation of extrinsic apoptotic signaling pathway via death domain receptors	37	-0.363861	-1.512	0.026465	0.026465	0.247612	212	tags=19%, list=1%, signal=19%	7	0.189189	downregulated
1309	BP	GO:0009048	dosage compensation by inactivation of X chromosome	15	0.567365	1.5662	0.0265173	0.0265173	0.247751	4102	tags=47%, list=24%, signal=35%	7	0.466667	Upregulated
1310	MF	GO:0070990	snRNP binding	8	0.673191	1.55453	0.0265203	0.0265203	0.247751	3890	tags=62%, list=23%, signal=48%	5	0.625	Upregulated
1311	BP	GO:0019320	hexose catabolic process	26	-0.409624	-1.56467	0.0265915	0.0265915	0.248225	3500	tags=42%, list=21%, signal=34%	11	0.423077	downregulated
1312	BP	GO:1902099	regulation of metaphase/anaphase transition of cell cycle	58	0.395981	1.46799	0.0266618	0.0266618	0.248346	4441	tags=41%, list=26%, signal=31%	24	0.413793	Upregulated
1313	BP	GO:0070841	inclusion body assembly	22	0.510463	1.54848	0.0266703	0.0266703	0.248346	5387	tags=73%, list=32%, signal=50%	16	0.727273	Upregulated
1314	BP	GO:0098657	import into cell	158	-0.230691	-1.27689	0.0266876	0.0266876	0.248346	2737	tags=27%, list=16%, signal=23%	42	0.265823	downregulated
1315	BP	GO:0002468	dendritic cell antigen processing and presentation	13	-0.533701	-1.65502	0.0267062	0.0267062	0.248346	1342	tags=38%, list=8%, signal=35%	5	0.384615	downregulated
1316	MF	GO:0008174	mRNA methyltransferase activity	12	0.604422	1.57515	0.0267187	0.0267187	0.248346	4102	tags=67%, list=24%, signal=51%	8	0.666667	Upregulated
1317	BP	GO:2000097	regulation of smooth muscle cell-matrix adhesion	3	-0.862262	-1.57503	0.0267392	0.0267392	0.248346	2341	tags=100%, list=14%, signal=86%	2	0.666667	downregulated
1318	MF	GO:0017154	semaphorin receptor activity	11	-0.575931	-1.69326	0.0267464	0.0267464	0.248346	2264	tags=55%, list=13%, signal=47%	6	0.545455	downregulated
1319	BP	GO:0032965	regulation of collagen biosynthetic process	23	-0.424413	-1.57285	0.0267994	0.0267994	0.248622	441	tags=17%, list=3%, signal=17%	4	0.173913	downregulated
1320	CC	GO:0030867	rough endoplasmic reticulum membrane	24	0.497987	1.54451	0.0268168	0.0268168	0.248622	3983	tags=46%, list=23%, signal=35%	11	0.458333	Upregulated
1321	BP	GO:0002521	leukocyte differentiation	439	-0.195152	-1.21395	0.027027	0.027027	0.249956	1532	tags=15%, list=9%, signal=14%	64	0.145786	downregulated
1322	BP	GO:0031650	regulation of heat generation	11	-0.574881	-1.69018	0.027061	0.027061	0.249956	4190	tags=64%, list=25%, signal=48%	7	0.636364	downregulated
1323	BP	GO:0034111	negative regulation of homotypic cell-cell adhesion	11	-0.575078	-1.69075	0.027061	0.027061	0.249956	421	tags=64%, list=2%, signal=62%	7	0.636364	downregulated
1324	BP	GO:0055012	ventricular cardiac muscle cell differentiation	11	0.617566	1.56803	0.0271102	0.0271102	0.249956	2156	tags=45%, list=13%, signal=40%	5	0.454545	Upregulated
1325	BP	GO:0032966	negative regulation of collagen biosynthetic process	7	-0.672475	-1.69152	0.027111	0.027111	0.249956	441	tags=29%, list=3%, signal=28%	2	0.285714	downregulated
1326	BP	GO:0044803	multi-organism membrane organization	7	-0.67264	-1.69194	0.027111	0.027111	0.249956	5561	tags=100%, list=33%, signal=67%	6	0.857143	downregulated
1327	MF	GO:0140328	floppase activity	7	-0.67269	-1.69206	0.027111	0.027111	0.249956	2398	tags=57%, list=14%, signal=49%	4	0.571429	downregulated
1328	BP	GO:0043392	negative regulation of DNA binding	43	0.424196	1.49061	0.027125	0.027125	0.249956	4789	tags=51%, list=28%, signal=37%	22	0.511628	Upregulated
1329	BP	GO:0000470	maturation of LSU-rRNA	28	0.477567	1.5335	0.0271446	0.0271446	0.249956	1807	tags=32%, list=11%, signal=29%	9	0.321429	Upregulated
1330	MF	GO:0004704	NF-kappaB-inducing kinase activity	5	-0.750955	-1.66098	0.027184	0.027184	0.250131	1673	tags=60%, list=10%, signal=54%	3	0.6	downregulated
1331	BP	GO:0022612	gland morphogenesis	83	-0.278836	-1.38864	0.0273349	0.0273349	0.251331	2917	tags=28%, list=17%, signal=23%	23	0.277108	downregulated
1332	BP	GO:1904869	regulation of protein localization to Cajal body	11	0.616791	1.56606	0.0274033	0.0274033	0.251582	4055	tags=82%, list=24%, signal=62%	9	0.818182	Upregulated
1333	BP	GO:1904871	positive regulation of protein localization to Cajal body	11	0.616791	1.56606	0.0274033	0.0274033	0.251582	4055	tags=82%, list=24%, signal=62%	9	0.818182	Upregulated
1334	CC	GO:0031838	haptoglobin-hemoglobin complex	4	0.800435	1.49717	0.0274789	0.0274789	0.251882	70	tags=50%, list=0%, signal=50%	2	0.5	Upregulated
1335	BP	GO:0033173	calcineurin-NFAT signaling cascade	35	0.45067	1.52214	0.0274971	0.0274971	0.251882	2638	tags=37%, list=16%, signal=31%	13	0.371429	Upregulated
1336	BP	GO:0000245	spliceosomal complex assembly	63	0.389076	1.46646	0.0275131	0.0275131	0.251882	5726	tags=49%, list=34%, signal=33%	31	0.492063	Upregulated
1337	BP	GO:0000050	urea cycle	4	-0.802736	-1.62883	0.0275183	0.0275183	0.251882	3076	tags=75%, list=18%, signal=61%	3	0.75	downregulated
1338	BP	GO:0035627	ceramide transport	13	-0.530702	-1.64572	0.0276954	0.0276954	0.253313	2394	tags=38%, list=14%, signal=33%	5	0.384615	downregulated
1339	BP	GO:0034162	toll-like receptor 9 signaling pathway	16	-0.494032	-1.63849	0.0277585	0.0277585	0.253701	2073	tags=38%, list=12%, signal=33%	6	0.375	downregulated
1340	BP	GO:0045088	regulation of innate immune response	183	-0.228311	-1.29073	0.0278293	0.0278293	0.254158	1392	tags=15%, list=8%, signal=14%	28	0.153005	downregulated
1341	BP	GO:0010469	regulation of signaling receptor activity	113	-0.253997	-1.33803	0.0279441	0.0279441	0.255016	2452	tags=24%, list=14%, signal=21%	27	0.238938	downregulated
1342	BP	GO:1903978	regulation of microglial cell activation	14	-0.525931	-1.66927	0.0279907	0.0279907	0.255251	2387	tags=50%, list=14%, signal=43%	7	0.5	downregulated
1343	BP	GO:0097178	ruffle assembly	38	-0.356063	-1.49449	0.0280505	0.0280505	0.255606	2810	tags=34%, list=17%, signal=29%	13	0.342105	downregulated
1344	BP	GO:0048665	neuron fate specification	9	0.647076	1.54629	0.0281434	0.0281434	0.256023	5008	tags=78%, list=30%, signal=55%	7	0.777778	Upregulated
1345	BP	GO:0039692	single stranded viral RNA replication via double stranded DNA intermediate	18	0.535262	1.55086	0.0281475	0.0281475	0.256023	4222	tags=44%, list=25%, signal=33%	8	0.444444	Upregulated
1346	BP	GO:0009449	gamma-aminobutyric acid biosynthetic process	3	-0.859403	-1.5698	0.028159	0.028159	0.256023	814	tags=100%, list=5%, signal=95%	2	0.666667	downregulated
1347	BP	GO:0072717	cellular response to actinomycin D	3	0.847062	1.44953	0.0282202	0.0282202	0.256378	397	tags=33%, list=2%, signal=33%	1	0.333333	Upregulated
1348	MF	GO:1990825	sequence-specific mRNA binding	13	0.587853	1.56692	0.028268	0.028268	0.256378	2673	tags=54%, list=16%, signal=45%	7	0.538462	Upregulated
1349	BP	GO:0045730	respiratory burst	31	-0.377342	-1.50486	0.0282732	0.0282732	0.256378	1231	tags=29%, list=7%, signal=27%	9	0.290323	downregulated
1350	BP	GO:0098935	dendritic transport	9	0.646898	1.54586	0.0282948	0.0282948	0.256378	3603	tags=67%, list=21%, signal=53%	6	0.666667	Upregulated
1351	BP	GO:0042157	lipoprotein metabolic process	99	-0.2621	-1.34787	0.0283186	0.0283186	0.256378	1581	tags=30%, list=9%, signal=28%	30	0.30303	downregulated
1352	BP	GO:0086023	adenylate cyclase-activating adrenergic receptor signaling pathway involved in heart process	7	0.702266	1.55451	0.0283238	0.0283238	0.256378	2610	tags=57%, list=15%, signal=48%	4	0.571429	Upregulated
1353	BP	GO:0010002	cardioblast differentiation	10	0.628966	1.5501	0.0284006	0.0284006	0.25683	2805	tags=50%, list=17%, signal=42%	5	0.5	Upregulated
1354	BP	GO:0033133	positive regulation of glucokinase activity	4	0.799208	1.49487	0.0284721	0.0284721	0.25683	2088	tags=75%, list=12%, signal=66%	3	0.75	Upregulated
1355	BP	GO:0033504	floor plate development	4	0.798975	1.49444	0.0284721	0.0284721	0.25683	3268	tags=75%, list=19%, signal=61%	3	0.75	Upregulated
1356	BP	GO:0031397	negative regulation of protein ubiquitination	75	0.374066	1.44731	0.0284851	0.0284851	0.25683	2432	tags=28%, list=14%, signal=24%	21	0.28	Upregulated
1357	BP	GO:0002562	somatic diversification of immune receptors via germline recombination within a single locus	61	0.389603	1.45934	0.0284996	0.0284996	0.25683	4212	tags=41%, list=25%, signal=31%	25	0.409836	Upregulated
1358	BP	GO:0016444	somatic cell DNA recombination	61	0.389603	1.45934	0.0284996	0.0284996	0.25683	4212	tags=41%, list=25%, signal=31%	25	0.409836	Upregulated
1359	BP	GO:0071392	cellular response to estradiol stimulus	25	0.492625	1.54049	0.0285791	0.0285791	0.256939	4417	tags=48%, list=26%, signal=36%	12	0.48	Upregulated
1360	CC	GO:0042599	lamellar body	9	-0.607718	-1.65787	0.0285883	0.0285883	0.256939	2710	tags=56%, list=16%, signal=47%	5	0.555556	downregulated
1361	MF	GO:0086008	voltage-gated potassium channel activity involved in cardiac muscle cell action potential repolarization	9	-0.607289	-1.6567	0.0285883	0.0285883	0.256939	1564	tags=44%, list=9%, signal=40%	4	0.444444	downregulated
1362	BP	GO:0002446	neutrophil mediated immunity	26	-0.405808	-1.5501	0.028606	0.028606	0.256939	2340	tags=31%, list=14%, signal=27%	8	0.307692	downregulated
1363	MF	GO:0003711	transcription elongation regulator activity	4	0.798607	1.49375	0.0286376	0.0286376	0.256939	2979	tags=50%, list=18%, signal=41%	2	0.5	Upregulated
1364	BP	GO:0090669	telomerase RNA stabilization	4	0.798772	1.49406	0.0286376	0.0286376	0.256939	2805	tags=50%, list=17%, signal=42%	2	0.5	Upregulated
1365	MF	GO:0001046	core promoter sequence-specific DNA binding	39	0.436834	1.50393	0.0286948	0.0286948	0.257263	6318	tags=59%, list=37%, signal=37%	23	0.589744	Upregulated
1366	BP	GO:0140627	ubiquitin-dependent protein catabolic process via the C-end degron rule pathway	9	0.646213	1.54422	0.0287487	0.0287487	0.257531	969	tags=22%, list=6%, signal=21%	2	0.222222	Upregulated
1367	CC	GO:0016593	Cdc73/Paf1 complex	7	0.700937	1.55157	0.0287881	0.0287881	0.257531	5080	tags=100%, list=30%, signal=70%	7	1	Upregulated
1368	BP	GO:0006665	sphingolipid metabolic process	123	-0.244594	-1.3092	0.0287929	0.0287929	0.257531	3150	tags=30%, list=19%, signal=25%	37	0.300813	downregulated
1369	BP	GO:0043401	steroid hormone mediated signaling pathway	115	0.339326	1.38721	0.0288089	0.0288089	0.257531	4232	tags=37%, list=25%, signal=28%	42	0.365217	Upregulated
1370	CC	GO:0036457	keratohyalin granule	3	0.846698	1.44891	0.0289127	0.0289127	0.258271	1906	tags=67%, list=11%, signal=59%	2	0.666667	Upregulated
1371	BP	GO:0046434	organophosphate catabolic process	114	-0.251597	-1.32975	0.029	0.029	0.258861	2787	tags=27%, list=16%, signal=23%	31	0.27193	downregulated
1372	BP	GO:0051302	regulation of cell division	124	0.335524	1.38378	0.0290634	0.0290634	0.259238	6398	tags=52%, list=38%, signal=32%	64	0.516129	Upregulated
1373	CC	GO:0005685	U1 snRNP	23	0.500133	1.53434	0.0290934	0.0290934	0.259317	2614	tags=39%, list=15%, signal=33%	9	0.391304	Upregulated
1374	CC	GO:0031092	platelet alpha granule membrane	16	-0.491048	-1.6286	0.0291464	0.0291464	0.259466	3087	tags=50%, list=18%, signal=41%	8	0.5	downregulated
1375	BP	GO:0007213	G protein-coupled acetylcholine receptor signaling pathway	15	-0.507548	-1.64938	0.0291525	0.0291525	0.259466	1572	tags=53%, list=9%, signal=48%	8	0.533333	downregulated
1376	BP	GO:0050830	defense response to Gram-positive bacterium	56	-0.307946	-1.41513	0.0292096	0.0292096	0.259785	1642	tags=38%, list=10%, signal=34%	21	0.375	downregulated
1377	BP	GO:0051704	multi-organism process	653	0.264152	1.2073	0.0292409	0.0292409	0.259875	4253	tags=29%, list=25%, signal=23%	189	0.289433	Upregulated
1378	BP	GO:0034238	macrophage fusion	5	-0.746526	-1.65119	0.0292953	0.0292953	0.260169	3177	tags=100%, list=19%, signal=81%	4	0.8	downregulated
1379	BP	GO:0033119	negative regulation of RNA splicing	23	0.499193	1.53146	0.029364	0.029364	0.260447	7897	tags=78%, list=47%, signal=42%	18	0.782609	Upregulated
1380	CC	GO:0045334	clathrin-coated endocytic vesicle	70	-0.291677	-1.40349	0.0293921	0.0293921	0.260447	839	tags=16%, list=5%, signal=15%	11	0.157143	downregulated
1381	CC	GO:0005635	nuclear envelope	399	0.278627	1.25177	0.0294088	0.0294088	0.260447	5964	tags=41%, list=35%, signal=27%	164	0.411028	Upregulated
1382	BP	GO:0030162	regulation of proteolysis	545	-0.180877	-1.14845	0.0294118	0.0294118	0.260447	1605	tags=13%, list=9%, signal=12%	69	0.126606	downregulated
1383	BP	GO:1902177	positive regulation of oxidative stress-induced intrinsic apoptotic signaling pathway	5	0.752805	1.50866	0.0294544	0.0294544	0.260492	3325	tags=80%, list=20%, signal=64%	4	0.8	Upregulated
1384	BP	GO:0062012	regulation of small molecule metabolic process	239	-0.210891	-1.23636	0.0294906	0.0294906	0.260492	3532	tags=28%, list=21%, signal=23%	67	0.280335	downregulated
1385	MF	GO:0008139	nuclear localization sequence binding	23	0.499109	1.5312	0.0294993	0.0294993	0.260492	6819	tags=74%, list=40%, signal=44%	17	0.73913	Upregulated
1386	CC	GO:0000815	ESCRT III complex	9	0.645073	1.5415	0.0295052	0.0295052	0.260492	1510	tags=33%, list=9%, signal=30%	3	0.333333	Upregulated
1387	MF	GO:0051018	protein kinase A binding	41	0.429344	1.49254	0.0295305	0.0295305	0.260492	4051	tags=39%, list=24%, signal=30%	16	0.390244	Upregulated
1388	BP	GO:0032103	positive regulation of response to external stimulus	309	-0.205177	-1.23115	0.0295567	0.0295567	0.260492	2452	tags=22%, list=14%, signal=19%	68	0.220065	downregulated
1389	BP	GO:1904645	response to amyloid-beta	42	-0.340395	-1.47194	0.0295686	0.0295686	0.260492	1595	tags=26%, list=9%, signal=24%	11	0.261905	downregulated
1390	MF	GO:0005095	GTPase inhibitor activity	10	0.625756	1.54219	0.0295964	0.0295964	0.260492	5491	tags=80%, list=32%, signal=54%	8	0.8	Upregulated
1391	BP	GO:0043488	regulation of mRNA stability	135	0.329346	1.36979	0.0296103	0.0296103	0.260492	6864	tags=51%, list=40%, signal=31%	69	0.511111	Upregulated
1392	CC	GO:0034715	pICln-Sm protein complex	6	0.722516	1.53268	0.0296296	0.0296296	0.260492	2227	tags=50%, list=13%, signal=43%	3	0.5	Upregulated
1393	BP	GO:0009410	response to xenobiotic stimulus	310	-0.206584	-1.24098	0.029703	0.029703	0.260902	1549	tags=17%, list=9%, signal=16%	53	0.170968	downregulated
1394	BP	GO:0043631	RNA polyadenylation	45	0.417244	1.47821	0.029719	0.029719	0.260902	6183	tags=53%, list=36%, signal=34%	24	0.533333	Upregulated
1395	BP	GO:0036337	Fas signaling pathway	5	0.751375	1.50579	0.0297763	0.0297763	0.261153	1305	tags=60%, list=8%, signal=55%	3	0.6	Upregulated
1396	BP	GO:0097242	amyloid-beta clearance	33	-0.373041	-1.51013	0.0298043	0.0298043	0.261153	1595	tags=27%, list=9%, signal=25%	9	0.272727	downregulated
1397	MF	GO:0015114	phosphate ion transmembrane transporter activity	5	-0.746137	-1.65033	0.0298232	0.0298232	0.261153	14	tags=40%, list=0%, signal=40%	2	0.4	downregulated
1398	BP	GO:0007435	salivary gland morphogenesis	25	-0.404545	-1.52985	0.0298329	0.0298329	0.261153	2762	tags=36%, list=16%, signal=30%	9	0.36	downregulated
1399	CC	GO:0005750	mitochondrial respiratory chain complex III	12	0.600819	1.56576	0.0300404	0.0300404	0.262223	232	tags=25%, list=1%, signal=25%	3	0.25	Upregulated
1400	CC	GO:0045275	respiratory chain complex III	12	0.600819	1.56576	0.0300404	0.0300404	0.262223	232	tags=25%, list=1%, signal=25%	3	0.25	Upregulated
1401	BP	GO:0014912	negative regulation of smooth muscle cell migration	23	0.498363	1.52891	0.0300406	0.0300406	0.262223	2318	tags=39%, list=14%, signal=34%	9	0.391304	Upregulated
1402	BP	GO:0044784	metaphase/anaphase transition of cell cycle	60	0.391131	1.46149	0.0300409	0.0300409	0.262223	4441	tags=40%, list=26%, signal=30%	24	0.4	Upregulated
1403	BP	GO:0051250	negative regulation of lymphocyte activation	121	-0.248078	-1.32369	0.0301399	0.0301399	0.26273	1383	tags=15%, list=8%, signal=14%	18	0.14876	downregulated
1404	BP	GO:0043373	CD4-positive, alpha-beta T cell lineage commitment	17	-0.474185	-1.60207	0.0301418	0.0301418	0.26273	1776	tags=35%, list=10%, signal=32%	6	0.352941	downregulated
1405	BP	GO:1904357	negative regulation of telomere maintenance via telomere lengthening	26	0.482624	1.52264	0.0301862	0.0301862	0.262824	2597	tags=35%, list=15%, signal=29%	9	0.346154	Upregulated
1406	BP	GO:1901889	negative regulation of cell junction assembly	26	-0.403152	-1.53995	0.0302176	0.0302176	0.262824	1703	tags=27%, list=10%, signal=24%	7	0.269231	downregulated
1407	BP	GO:0048026	positive regulation of mRNA splicing, via spliceosome	19	0.525285	1.54126	0.0302653	0.0302653	0.262824	5006	tags=63%, list=29%, signal=45%	12	0.631579	Upregulated
1408	MF	GO:0070326	very-low-density lipoprotein particle receptor binding	3	-0.856542	-1.56458	0.0302887	0.0302887	0.262824	4	tags=67%, list=0%, signal=67%	2	0.666667	downregulated
1409	MF	GO:0016841	ammonia-lyase activity	4	-0.7973	-1.6178	0.0302954	0.0302954	0.262824	3444	tags=100%, list=20%, signal=80%	3	0.75	downregulated
1410	MF	GO:0005126	cytokine receptor binding	162	-0.226126	-1.25568	0.030303	0.030303	0.262824	1283	tags=15%, list=8%, signal=14%	25	0.154321	downregulated
1411	BP	GO:2000147	positive regulation of cell motility	413	-0.191409	-1.19355	0.030303	0.030303	0.262824	2452	tags=20%, list=14%, signal=17%	81	0.196126	downregulated
1412	BP	GO:1905774	regulation of DNA helicase activity	5	0.749239	1.50151	0.0304201	0.0304201	0.263653	3301	tags=60%, list=19%, signal=48%	3	0.6	Upregulated
1413	BP	GO:0010447	response to acidic pH	15	-0.503601	-1.63656	0.0305085	0.0305085	0.263789	2354	tags=53%, list=14%, signal=46%	8	0.533333	downregulated
1414	BP	GO:0060099	regulation of phagocytosis, engulfment	15	-0.503613	-1.63659	0.0305085	0.0305085	0.263789	1595	tags=40%, list=9%, signal=36%	6	0.4	downregulated
1415	BP	GO:0002568	somatic diversification of T cell receptor genes	5	0.748688	1.50041	0.030581	0.030581	0.263789	2934	tags=80%, list=17%, signal=66%	4	0.8	Upregulated
1416	BP	GO:0002681	somatic recombination of T cell receptor gene segments	5	0.748688	1.50041	0.030581	0.030581	0.263789	2934	tags=80%, list=17%, signal=66%	4	0.8	Upregulated
1417	BP	GO:0033153	T cell receptor V(D)J recombination	5	0.748688	1.50041	0.030581	0.030581	0.263789	2934	tags=80%, list=17%, signal=66%	4	0.8	Upregulated
1418	BP	GO:0032886	regulation of microtubule-based process	186	0.31142	1.33529	0.0306198	0.0306198	0.263789	5306	tags=44%, list=31%, signal=30%	81	0.435484	Upregulated
1419	BP	GO:0006558	L-phenylalanine metabolic process	6	-0.701573	-1.67145	0.0306262	0.0306262	0.263789	2184	tags=100%, list=13%, signal=87%	5	0.833333	downregulated
1420	BP	GO:1902221	erythrose 4-phosphate/phosphoenolpyruvate family amino acid metabolic process	6	-0.701573	-1.67145	0.0306262	0.0306262	0.263789	2184	tags=100%, list=13%, signal=87%	5	0.833333	downregulated
1421	MF	GO:0003680	minor groove of adenine-thymine-rich DNA binding	8	0.665852	1.53759	0.0306356	0.0306356	0.263789	4417	tags=88%, list=26%, signal=65%	7	0.875	Upregulated
1422	BP	GO:0001894	tissue homeostasis	188	-0.224524	-1.2749	0.0306513	0.0306513	0.263789	2550	tags=24%, list=15%, signal=21%	45	0.239362	downregulated
1423	CC	GO:0000776	kinetochore	120	0.335089	1.37505	0.0306945	0.0306945	0.26395	6383	tags=52%, list=38%, signal=32%	62	0.516667	Upregulated
1424	BP	GO:0001937	negative regulation of endothelial cell proliferation	27	-0.398929	-1.53722	0.0307377	0.0307377	0.26395	3925	tags=41%, list=23%, signal=31%	11	0.407407	downregulated
1425	BP	GO:0030518	intracellular steroid hormone receptor signaling pathway	102	0.347304	1.40143	0.0307416	0.0307416	0.26395	4230	tags=37%, list=25%, signal=28%	38	0.372549	Upregulated
1426	BP	GO:0044774	mitotic DNA integrity checkpoint signaling	78	0.367332	1.42703	0.0307746	0.0307746	0.26395	6651	tags=58%, list=39%, signal=35%	45	0.576923	Upregulated
1427	MF	GO:0016817	hydrolase activity, acting on acid anhydrides	533	0.268715	1.22067	0.0308047	0.0308047	0.26395	5812	tags=39%, list=34%, signal=27%	210	0.393996	Upregulated
1428	MF	GO:0016818	hydrolase activity, acting on acid anhydrides, in phosphorus-containing anhydrides	533	0.268715	1.22067	0.0308047	0.0308047	0.26395	5812	tags=39%, list=34%, signal=27%	210	0.393996	Upregulated
1429	BP	GO:0070266	necroptotic process	32	0.458104	1.51478	0.030821	0.030821	0.26395	5372	tags=50%, list=32%, signal=34%	16	0.5	Upregulated
1430	BP	GO:0002830	positive regulation of type 2 immune response	12	-0.547802	-1.64763	0.0308642	0.0308642	0.264135	804	tags=33%, list=5%, signal=32%	4	0.333333	downregulated
1431	MF	GO:0008186	ATP-dependent activity, acting on RNA	71	0.375952	1.44261	0.0309085	0.0309085	0.264329	5797	tags=51%, list=34%, signal=34%	36	0.507042	Upregulated
1432	BP	GO:0072574	hepatocyte proliferation	14	-0.523143	-1.66042	0.0309897	0.0309897	0.264545	936	tags=29%, list=6%, signal=27%	4	0.285714	downregulated
1433	BP	GO:0072575	epithelial cell proliferation involved in liver morphogenesis	14	-0.523143	-1.66042	0.0309897	0.0309897	0.264545	936	tags=29%, list=6%, signal=27%	4	0.285714	downregulated
1434	BP	GO:1903984	positive regulation of TRAIL-activated apoptotic signaling pathway	3	-0.856234	-1.56402	0.0309986	0.0309986	0.264545	1779	tags=67%, list=10%, signal=60%	2	0.666667	downregulated
1435	BP	GO:0002224	toll-like receptor signaling pathway	104	-0.254706	-1.32183	0.0311641	0.0311641	0.265536	2073	tags=22%, list=12%, signal=20%	23	0.221154	downregulated
1436	BP	GO:0031445	regulation of heterochromatin assembly	16	0.55087	1.55045	0.0311798	0.0311798	0.265536	6346	tags=56%, list=37%, signal=35%	9	0.5625	Upregulated
1437	BP	GO:0120261	regulation of heterochromatin organization	16	0.55087	1.55045	0.0311798	0.0311798	0.265536	6346	tags=56%, list=37%, signal=35%	9	0.5625	Upregulated
1438	MF	GO:0004523	RNA-DNA hybrid ribonuclease activity	5	0.747943	1.49892	0.0312249	0.0312249	0.265735	1668	tags=40%, list=10%, signal=36%	2	0.4	Upregulated
1439	BP	GO:0000165	MAPK cascade	553	-0.195534	-1.22998	0.03125	0.03125	0.265764	2582	tags=20%, list=15%, signal=18%	113	0.20434	downregulated
1440	BP	GO:0046456	icosanoid biosynthetic process	36	-0.359168	-1.48379	0.0312931	0.0312931	0.26583	2125	tags=44%, list=13%, signal=39%	16	0.444444	downregulated
1441	MF	GO:0005041	low-density lipoprotein particle receptor activity	14	-0.519629	-1.64926	0.0313229	0.0313229	0.26583	3454	tags=50%, list=20%, signal=40%	7	0.5	downregulated
1442	BP	GO:0090713	immunological memory process	14	-0.521876	-1.6564	0.0313229	0.0313229	0.26583	3475	tags=57%, list=20%, signal=45%	8	0.571429	downregulated
1443	BP	GO:0044068	modulation by symbiont of host cellular process	10	-0.58356	-1.66545	0.031401	0.031401	0.265987	328	tags=70%, list=2%, signal=69%	7	0.7	downregulated
1444	BP	GO:0006559	L-phenylalanine catabolic process	5	-0.744246	-1.64615	0.0314067	0.0314067	0.265987	2184	tags=100%, list=13%, signal=87%	4	0.8	downregulated
1445	BP	GO:1902222	erythrose 4-phosphate/phosphoenolpyruvate family amino acid catabolic process	5	-0.744246	-1.64615	0.0314067	0.0314067	0.265987	2184	tags=100%, list=13%, signal=87%	4	0.8	downregulated
1446	BP	GO:0090169	regulation of spindle assembly	22	0.504333	1.52989	0.0314328	0.0314328	0.266025	5779	tags=64%, list=34%, signal=42%	14	0.636364	Upregulated
1447	BP	GO:0033523	histone H2B ubiquitination	12	0.598166	1.55884	0.0314847	0.0314847	0.266279	5080	tags=67%, list=30%, signal=47%	8	0.666667	Upregulated
1448	BP	GO:0045655	regulation of monocyte differentiation	18	-0.463144	-1.59004	0.0315412	0.0315412	0.266573	1354	tags=39%, list=8%, signal=36%	7	0.388889	downregulated
1449	BP	GO:0046475	glycerophospholipid catabolic process	22	-0.429398	-1.56946	0.0316623	0.0316623	0.267343	3611	tags=45%, list=21%, signal=36%	10	0.454545	downregulated
1450	CC	GO:0044815	DNA packaging complex	89	0.355699	1.40691	0.0317115	0.0317115	0.267343	6303	tags=53%, list=37%, signal=33%	47	0.52809	Upregulated
1451	CC	GO:0031248	protein acetyltransferase complex	80	0.366123	1.42685	0.031735	0.031735	0.267343	4018	tags=31%, list=24%, signal=24%	25	0.3125	Upregulated
1452	CC	GO:1902493	acetyltransferase complex	80	0.366123	1.42685	0.031735	0.031735	0.267343	4018	tags=31%, list=24%, signal=24%	25	0.3125	Upregulated
1453	BP	GO:0006123	mitochondrial electron transport, cytochrome c to oxygen	16	0.550498	1.5494	0.0317416	0.0317416	0.267343	3689	tags=50%, list=22%, signal=39%	8	0.5	Upregulated
1454	BP	GO:0060369	positive regulation of Fc receptor mediated stimulatory signaling pathway	6	0.718483	1.52412	0.0318361	0.0318361	0.267955	3254	tags=50%, list=19%, signal=40%	3	0.5	Upregulated
1455	BP	GO:0010324	membrane invagination	87	-0.269195	-1.35318	0.0319315	0.0319315	0.268573	1607	tags=22%, list=9%, signal=20%	19	0.218391	downregulated
1456	BP	GO:2001026	regulation of endothelial cell chemotaxis	13	-0.521405	-1.61689	0.0319815	0.0319815	0.268691	3820	tags=54%, list=23%, signal=42%	7	0.538462	downregulated
1457	BP	GO:0019377	glycolipid catabolic process	14	-0.518576	-1.64592	0.0319893	0.0319893	0.268691	31	tags=36%, list=0%, signal=36%	5	0.357143	downregulated
1458	BP	GO:0070341	fat cell proliferation	9	-0.601024	-1.63961	0.032125	0.032125	0.26946	689	tags=33%, list=4%, signal=32%	3	0.333333	downregulated
1459	BP	GO:0070344	regulation of fat cell proliferation	9	-0.601024	-1.63961	0.032125	0.032125	0.26946	689	tags=33%, list=4%, signal=32%	3	0.333333	downregulated
1460	BP	GO:0070098	chemokine-mediated signaling pathway	53	-0.310178	-1.40675	0.0321865	0.0321865	0.269791	2452	tags=32%, list=14%, signal=28%	17	0.320755	downregulated
1461	MF	GO:0030594	neurotransmitter receptor activity	46	0.414949	1.47551	0.0322581	0.0322581	0.27007	2122	tags=28%, list=13%, signal=25%	13	0.282609	Upregulated
1462	MF	GO:0035613	RNA stem-loop binding	14	0.567484	1.53959	0.0322811	0.0322811	0.27007	5120	tags=64%, list=30%, signal=45%	9	0.642857	Upregulated
1463	BP	GO:0030522	intracellular receptor signaling pathway	220	0.301411	1.30945	0.0323152	0.0323152	0.27007	5509	tags=41%, list=32%, signal=28%	90	0.409091	Upregulated
1464	BP	GO:0002676	regulation of chronic inflammatory response	5	0.746103	1.49523	0.0323515	0.0323515	0.27007	291	tags=20%, list=2%, signal=20%	1	0.2	Upregulated
1465	CC	GO:0030139	endocytic vesicle	275	-0.2054	-1.21798	0.0323741	0.0323741	0.27007	1622	tags=16%, list=10%, signal=15%	45	0.163636	downregulated
1466	BP	GO:0018904	ether metabolic process	21	-0.438187	-1.58494	0.0323887	0.0323887	0.27007	2841	tags=38%, list=17%, signal=32%	8	0.380952	downregulated
1467	BP	GO:0043312	neutrophil degranulation	11	-0.560342	-1.64743	0.0324103	0.0324103	0.27007	2340	tags=45%, list=14%, signal=39%	5	0.454545	downregulated
1468	BP	GO:0003273	cell migration involved in endocardial cushion formation	3	-0.853944	-1.55983	0.0324184	0.0324184	0.27007	853	tags=100%, list=5%, signal=95%	2	0.666667	downregulated
1469	MF	GO:0050897	cobalt ion binding	3	-0.853762	-1.5595	0.0324184	0.0324184	0.27007	1844	tags=100%, list=11%, signal=89%	2	0.666667	downregulated
1470	BP	GO:0035235	ionotropic glutamate receptor signaling pathway	18	0.528752	1.53199	0.0324459	0.0324459	0.270116	1404	tags=33%, list=8%, signal=31%	6	0.333333	Upregulated
1471	MF	GO:0033764	steroid dehydrogenase activity, acting on the CH-OH group of donors, NAD or NADP as acceptor	18	-0.461055	-1.58287	0.0326165	0.0326165	0.271239	1100	tags=28%, list=6%, signal=26%	5	0.277778	downregulated
1472	BP	GO:0051897	positive regulation of protein kinase B signaling	82	-0.274483	-1.35978	0.0326252	0.0326252	0.271239	363	tags=11%, list=2%, signal=11%	9	0.109756	downregulated
1473	MF	GO:0140375	immune receptor activity	108	-0.254284	-1.32756	0.0327553	0.0327553	0.271697	1383	tags=19%, list=8%, signal=17%	20	0.185185	downregulated
1474	BP	GO:0042098	T cell proliferation	163	-0.227009	-1.26585	0.0327613	0.0327613	0.271697	1833	tags=18%, list=11%, signal=17%	30	0.184049	downregulated
1475	BP	GO:0000075	cell cycle checkpoint signaling	156	0.319158	1.34664	0.0327658	0.0327658	0.271697	6651	tags=49%, list=39%, signal=30%	77	0.49359	Upregulated
1476	CC	GO:0070937	CRD-mediated mRNA stability complex	6	0.71693	1.52083	0.0327817	0.0327817	0.271697	4808	tags=100%, list=28%, signal=72%	6	1	Upregulated
1477	MF	GO:0016655	oxidoreductase activity, acting on NAD(P)H, quinone or similar compound as acceptor	53	0.399123	1.45741	0.0328049	0.0328049	0.271697	1430	tags=25%, list=8%, signal=23%	13	0.245283	Upregulated
1478	MF	GO:0032393	MHC class I receptor activity	12	-0.542015	-1.63022	0.0328135	0.0328135	0.271697	2503	tags=50%, list=15%, signal=43%	6	0.5	downregulated
1479	BP	GO:0071800	podosome assembly	15	-0.499558	-1.62342	0.0328814	0.0328814	0.272075	907	tags=27%, list=5%, signal=25%	4	0.266667	downregulated
1480	BP	GO:0009266	response to temperature stimulus	131	0.329021	1.36517	0.0329048	0.0329048	0.272085	5309	tags=41%, list=31%, signal=29%	54	0.412214	Upregulated
1481	BP	GO:0006303	double-strand break repair via nonhomologous end joining	62	0.383294	1.44101	0.0329631	0.0329631	0.272383	5294	tags=48%, list=31%, signal=33%	30	0.483871	Upregulated
1482	MF	GO:0051879	Hsp90 protein binding	40	0.428901	1.48341	0.0330087	0.0330087	0.272445	5662	tags=52%, list=33%, signal=35%	21	0.525	Upregulated
1483	BP	GO:0043372	positive regulation of CD4-positive, alpha-beta T cell differentiation	25	-0.399783	-1.51184	0.0330151	0.0330151	0.272445	751	tags=20%, list=4%, signal=19%	5	0.2	downregulated
1484	BP	GO:0019083	viral transcription	48	0.408243	1.46407	0.0330946	0.0330946	0.272917	5455	tags=58%, list=32%, signal=40%	28	0.583333	Upregulated
1485	BP	GO:0042501	serine phosphorylation of STAT protein	8	-0.624055	-1.63745	0.0331299	0.0331299	0.273024	2208	tags=75%, list=13%, signal=65%	6	0.75	downregulated
1486	CC	GO:0090661	box H/ACA telomerase RNP complex	5	0.745575	1.49417	0.0331563	0.0331563	0.273029	816	tags=40%, list=5%, signal=38%	2	0.4	Upregulated
1487	BP	GO:1904037	positive regulation of epithelial cell apoptotic process	27	-0.394864	-1.52156	0.0331967	0.0331967	0.273029	384	tags=37%, list=2%, signal=36%	10	0.37037	downregulated
1488	BP	GO:0050953	sensory perception of light stimulus	111	-0.250878	-1.32055	0.0332031	0.0332031	0.273029	1864	tags=23%, list=11%, signal=21%	26	0.234234	downregulated
1489	BP	GO:1900221	regulation of amyloid-beta clearance	15	-0.498524	-1.62006	0.0332203	0.0332203	0.273029	1010	tags=27%, list=6%, signal=25%	4	0.266667	downregulated
1490	BP	GO:0039531	regulation of viral-induced cytoplasmic pattern recognition receptor signaling pathway	20	0.511394	1.52132	0.0332421	0.0332421	0.273029	5353	tags=55%, list=32%, signal=38%	11	0.55	Upregulated
1491	CC	GO:0070761	pre-snoRNP complex	7	0.692905	1.53379	0.0334314	0.0334314	0.274032	1141	tags=43%, list=7%, signal=40%	3	0.428571	Upregulated
1492	BP	GO:1902965	regulation of protein localization to early endosome	7	0.692692	1.53332	0.0334314	0.0334314	0.274032	4573	tags=86%, list=27%, signal=63%	6	0.857143	Upregulated
1493	BP	GO:1902966	positive regulation of protein localization to early endosome	7	0.692692	1.53332	0.0334314	0.0334314	0.274032	4573	tags=86%, list=27%, signal=63%	6	0.857143	Upregulated
1494	BP	GO:0031398	positive regulation of protein ubiquitination	101	0.346544	1.39719	0.0334869	0.0334869	0.274303	4059	tags=37%, list=24%, signal=28%	37	0.366337	Upregulated
1495	MF	GO:0016462	pyrophosphatase activity	532	0.267972	1.21724	0.0335139	0.0335139	0.274341	5812	tags=39%, list=34%, signal=27%	209	0.392857	Upregulated
1496	BP	GO:0006572	tyrosine catabolic process	4	-0.793234	-1.60955	0.0335774	0.0335774	0.274418	2184	tags=100%, list=13%, signal=87%	3	0.75	downregulated
1497	BP	GO:0021542	dentate gyrus development	9	0.639329	1.52777	0.0335906	0.0335906	0.274418	1784	tags=33%, list=11%, signal=30%	3	0.333333	Upregulated
1498	BP	GO:1990403	embryonic brain development	9	0.639055	1.52712	0.0335906	0.0335906	0.274418	1754	tags=33%, list=10%, signal=30%	3	0.333333	Upregulated
1499	BP	GO:0046485	ether lipid metabolic process	16	-0.48213	-1.59902	0.0336572	0.0336572	0.274779	2498	tags=38%, list=15%, signal=32%	6	0.375	downregulated
1500	CC	GO:0071007	U2-type catalytic step 2 spliceosome	30	0.462745	1.50868	0.0336991	0.0336991	0.274937	4676	tags=40%, list=28%, signal=29%	12	0.4	Upregulated
1501	BP	GO:0045069	regulation of viral genome replication	76	0.36824	1.42664	0.0338097	0.0338097	0.275656	5377	tags=46%, list=32%, signal=32%	35	0.460526	Upregulated
1502	MF	GO:0005049	nuclear export signal receptor activity	11	0.607351	1.54209	0.0338511	0.0338511	0.275748	5153	tags=73%, list=30%, signal=51%	8	0.727273	Upregulated
1503	BP	GO:0000077	DNA damage checkpoint signaling	107	0.340603	1.381	0.0338661	0.0338661	0.275748	6651	tags=53%, list=39%, signal=33%	57	0.53271	Upregulated
1504	CC	GO:0072687	meiotic spindle	10	0.618764	1.52496	0.0339312	0.0339312	0.275982	5306	tags=70%, list=31%, signal=48%	7	0.7	Upregulated
1505	BP	GO:0071634	regulation of transforming growth factor beta production	28	-0.385628	-1.49927	0.0339826	0.0339826	0.275982	470	tags=14%, list=3%, signal=14%	4	0.142857	downregulated
1506	BP	GO:0034638	phosphatidylcholine catabolic process	11	-0.556624	-1.6365	0.0339836	0.0339836	0.275982	282	tags=55%, list=2%, signal=54%	6	0.545455	downregulated
1507	BP	GO:0008210	estrogen metabolic process	17	-0.470154	-1.58845	0.0340426	0.0340426	0.275982	1416	tags=35%, list=8%, signal=32%	6	0.352941	downregulated
1508	BP	GO:0019318	hexose metabolic process	184	-0.226733	-1.28046	0.0340909	0.0340909	0.275982	3597	tags=30%, list=21%, signal=24%	56	0.304348	downregulated
1509	BP	GO:0040017	positive regulation of locomotion	420	-0.187115	-1.16594	0.0340909	0.0340909	0.275982	2452	tags=20%, list=14%, signal=17%	82	0.195238	downregulated
1510	MF	GO:1905538	polysome binding	4	0.788513	1.47487	0.0341003	0.0341003	0.275982	2098	tags=50%, list=12%, signal=44%	2	0.5	Upregulated
1511	BP	GO:0071383	cellular response to steroid hormone stimulus	162	0.318187	1.34784	0.0341333	0.0341333	0.275982	4443	tags=35%, list=26%, signal=26%	57	0.351852	Upregulated
1512	BP	GO:0032516	positive regulation of phosphoprotein phosphatase activity	19	0.52015	1.52619	0.0341349	0.0341349	0.275982	3107	tags=42%, list=18%, signal=34%	8	0.421053	Upregulated
1513	MF	GO:0047023	androsterone dehydrogenase activity	6	-0.692838	-1.65064	0.034181	0.034181	0.275982	1100	tags=33%, list=6%, signal=31%	2	0.333333	downregulated
1514	BP	GO:0045600	positive regulation of fat cell differentiation	45	-0.329216	-1.43981	0.0341837	0.0341837	0.275982	3081	tags=36%, list=18%, signal=29%	16	0.355556	downregulated
1515	MF	GO:0019001	guanyl nucleotide binding	306	0.286932	1.27164	0.0342046	0.0342046	0.275982	3948	tags=29%, list=23%, signal=22%	88	0.287582	Upregulated
1516	MF	GO:0032561	guanyl ribonucleotide binding	306	0.286932	1.27164	0.0342046	0.0342046	0.275982	3948	tags=29%, list=23%, signal=22%	88	0.287582	Upregulated
1517	BP	GO:0042554	superoxide anion generation	32	-0.367174	-1.47479	0.0342105	0.0342105	0.275982	2549	tags=50%, list=15%, signal=43%	16	0.5	downregulated
1518	BP	GO:0008215	spermine metabolic process	4	-0.791555	-1.60614	0.0343348	0.0343348	0.27662	3465	tags=100%, list=20%, signal=80%	3	0.75	downregulated
1519	BP	GO:0032264	IMP salvage	4	-0.791642	-1.60632	0.0343348	0.0343348	0.27662	3540	tags=100%, list=21%, signal=79%	3	0.75	downregulated
1520	MF	GO:0019900	kinase binding	645	0.262429	1.19901	0.0344551	0.0344551	0.277031	6324	tags=42%, list=37%, signal=27%	268	0.415504	Upregulated
1521	CC	GO:0009986	cell surface	587	-0.207968	-1.33258	0.0344828	0.0344828	0.277031	1776	tags=17%, list=10%, signal=16%	101	0.172061	downregulated
1522	MF	GO:0035612	AP-2 adaptor complex binding	9	-0.59533	-1.62407	0.0344828	0.0344828	0.277031	1699	tags=44%, list=10%, signal=40%	4	0.444444	downregulated
1523	BP	GO:0099024	plasma membrane invagination	79	-0.274219	-1.35478	0.0344828	0.0344828	0.277031	1607	tags=23%, list=9%, signal=21%	18	0.227848	downregulated
1524	BP	GO:0048247	lymphocyte chemotaxis	37	-0.35201	-1.46275	0.0344991	0.0344991	0.277031	3285	tags=43%, list=19%, signal=35%	16	0.432432	downregulated
1525	BP	GO:0001953	negative regulation of cell-matrix adhesion	30	-0.371506	-1.47039	0.0345269	0.0345269	0.277073	1142	tags=23%, list=7%, signal=22%	7	0.233333	downregulated
1526	BP	GO:0002580	regulation of antigen processing and presentation of peptide or polysaccharide antigen via MHC class II	5	-0.736515	-1.62905	0.0345738	0.0345738	0.277261	490	tags=60%, list=3%, signal=58%	3	0.6	downregulated
1527	MF	GO:0050661	NADP binding	38	-0.348432	-1.46246	0.0345956	0.0345956	0.277261	2723	tags=34%, list=16%, signal=29%	13	0.342105	downregulated
1528	CC	GO:0043601	nuclear replisome	13	-0.518194	-1.60694	0.0346192	0.0346192	0.277268	1401	tags=38%, list=8%, signal=35%	5	0.384615	downregulated
1529	CC	GO:0031082	BLOC complex	14	-0.512996	-1.62821	0.0346551	0.0346551	0.277375	3111	tags=43%, list=18%, signal=35%	6	0.428571	downregulated
1530	BP	GO:0009063	cellular amino acid catabolic process	67	-0.293319	-1.40175	0.0346821	0.0346821	0.277409	3455	tags=36%, list=20%, signal=29%	24	0.358209	downregulated
1531	BP	GO:0071611	granulocyte colony-stimulating factor production	4	-0.790165	-1.60332	0.0348397	0.0348397	0.278124	1200	tags=50%, list=7%, signal=46%	2	0.5	downregulated
1532	BP	GO:0071655	regulation of granulocyte colony-stimulating factor production	4	-0.790165	-1.60332	0.0348397	0.0348397	0.278124	1200	tags=50%, list=7%, signal=46%	2	0.5	downregulated
1533	BP	GO:1990743	protein sialylation	4	-0.788518	-1.59998	0.0348397	0.0348397	0.278124	3593	tags=100%, list=21%, signal=79%	3	0.75	downregulated
1534	BP	GO:0060213	positive regulation of nuclear-transcribed mRNA poly(A) tail shortening	13	0.577895	1.54037	0.0350122	0.0350122	0.279319	6531	tags=77%, list=38%, signal=47%	10	0.769231	Upregulated
1535	BP	GO:0060968	regulation of gene silencing	73	0.369986	1.42613	0.0350672	0.0350672	0.279576	4810	tags=40%, list=28%, signal=29%	29	0.39726	Upregulated
1536	BP	GO:2000310	regulation of NMDA receptor activity	18	-0.456942	-1.56874	0.0351254	0.0351254	0.279858	3027	tags=44%, list=18%, signal=37%	8	0.444444	downregulated
1537	BP	GO:0051928	positive regulation of calcium ion transport	79	-0.272904	-1.34828	0.0352011	0.0352011	0.280278	2524	tags=29%, list=15%, signal=25%	23	0.291139	downregulated
1538	BP	GO:0032418	lysosome localization	68	-0.289177	-1.38488	0.0353172	0.0353172	0.28102	1819	tags=25%, list=11%, signal=22%	17	0.25	downregulated
1539	BP	GO:0050765	negative regulation of phagocytosis	18	0.525579	1.5228	0.0353577	0.0353577	0.281151	2216	tags=33%, list=13%, signal=29%	6	0.333333	Upregulated
1540	MF	GO:0045182	translation regulator activity	121	0.332208	1.36514	0.0353797	0.0353797	0.281151	5642	tags=48%, list=33%, signal=32%	58	0.479339	Upregulated
1541	CC	GO:0005667	transcription regulator complex	316	0.285114	1.26572	0.0355433	0.0355433	0.282068	6031	tags=43%, list=36%, signal=28%	135	0.427215	Upregulated
1542	MF	GO:0140104	molecular carrier activity	59	0.38455	1.43147	0.0355465	0.0355465	0.282068	6819	tags=56%, list=40%, signal=34%	33	0.559322	Upregulated
1543	BP	GO:0048302	regulation of isotype switching to IgG isotypes	10	0.61674	1.51997	0.0355755	0.0355755	0.282068	4212	tags=70%, list=25%, signal=53%	7	0.7	Upregulated
1544	MF	GO:0008028	monocarboxylic acid transmembrane transporter activity	33	-0.367052	-1.48588	0.0355872	0.0355872	0.282068	3416	tags=42%, list=20%, signal=34%	14	0.424242	downregulated
1545	BP	GO:0043967	histone H4 acetylation	63	0.379101	1.42886	0.0356122	0.0356122	0.282083	4124	tags=37%, list=24%, signal=28%	23	0.365079	Upregulated
1546	BP	GO:1902855	regulation of non-motile cilium assembly	9	0.636929	1.52204	0.0360115	0.0360115	0.284795	4824	tags=67%, list=28%, signal=48%	6	0.666667	Upregulated
1547	BP	GO:0030851	granulocyte differentiation	28	-0.383294	-1.4902	0.0360547	0.0360547	0.284795	239	tags=18%, list=1%, signal=18%	5	0.178571	downregulated
1548	BP	GO:2000117	negative regulation of cysteine-type endopeptidase activity	70	-0.287339	-1.38262	0.0360721	0.0360721	0.284795	2160	tags=20%, list=13%, signal=18%	14	0.2	downregulated
1549	BP	GO:0006260	DNA replication	227	0.297696	1.29622	0.036097	0.036097	0.284795	5437	tags=41%, list=32%, signal=29%	94	0.414097	Upregulated
1550	CC	GO:0005697	telomerase holoenzyme complex	21	0.503254	1.50751	0.0361016	0.0361016	0.284795	3479	tags=38%, list=21%, signal=30%	8	0.380952	Upregulated
1551	BP	GO:1901987	regulation of cell cycle phase transition	314	0.28519	1.26571	0.0361728	0.0361728	0.284795	5211	tags=39%, list=31%, signal=27%	121	0.38535	Upregulated
1552	BP	GO:1901685	glutathione derivative metabolic process	3	-0.850003	-1.55264	0.0362044	0.0362044	0.284795	2549	tags=100%, list=15%, signal=85%	2	0.666667	downregulated
1553	BP	GO:1901687	glutathione derivative biosynthetic process	3	-0.850003	-1.55264	0.0362044	0.0362044	0.284795	2549	tags=100%, list=15%, signal=85%	2	0.666667	downregulated
1554	BP	GO:0002370	natural killer cell cytokine production	5	0.738214	1.47942	0.0362144	0.0362144	0.284795	2912	tags=60%, list=17%, signal=50%	3	0.6	Upregulated
1555	BP	GO:0002727	regulation of natural killer cell cytokine production	5	0.738214	1.47942	0.0362144	0.0362144	0.284795	2912	tags=60%, list=17%, signal=50%	3	0.6	Upregulated
1556	CC	GO:0060171	stereocilium membrane	5	0.738285	1.47956	0.0362144	0.0362144	0.284795	4445	tags=100%, list=26%, signal=74%	5	1	Upregulated
1557	BP	GO:0050686	negative regulation of mRNA processing	27	0.469612	1.49562	0.0362338	0.0362338	0.284795	6675	tags=63%, list=39%, signal=38%	17	0.62963	Upregulated
1558	BP	GO:0007271	synaptic transmission, cholinergic	13	-0.515151	-1.5975	0.0362677	0.0362677	0.284878	3337	tags=46%, list=20%, signal=37%	6	0.461538	downregulated
1559	MF	GO:0016248	channel inhibitor activity	22	0.496351	1.50567	0.0363315	0.0363315	0.285196	4122	tags=50%, list=24%, signal=38%	11	0.5	Upregulated
1560	BP	GO:0030326	embryonic limb morphogenesis	74	0.368307	1.42154	0.0364018	0.0364018	0.285382	3315	tags=26%, list=20%, signal=21%	19	0.256757	Upregulated
1561	BP	GO:0035113	embryonic appendage morphogenesis	74	0.368307	1.42154	0.0364018	0.0364018	0.285382	3315	tags=26%, list=20%, signal=21%	19	0.256757	Upregulated
1562	BP	GO:0032905	transforming growth factor beta1 production	7	-0.655086	-1.64778	0.0364304	0.0364304	0.285423	3132	tags=57%, list=18%, signal=47%	4	0.571429	downregulated
1563	BP	GO:0006790	sulfur compound metabolic process	249	-0.211741	-1.25063	0.0364742	0.0364742	0.285583	2558	tags=22%, list=15%, signal=19%	55	0.220884	downregulated
1564	MF	GO:0001968	fibronectin binding	18	-0.456313	-1.56659	0.0365591	0.0365591	0.286066	1685	tags=33%, list=10%, signal=30%	6	0.333333	downregulated
1565	BP	GO:0048512	circadian behavior	25	-0.397835	-1.50448	0.0365951	0.0365951	0.286164	1794	tags=36%, list=11%, signal=32%	9	0.36	downregulated
1566	BP	GO:0050920	regulation of chemotaxis	157	-0.225858	-1.25372	0.0366412	0.0366412	0.286292	2662	tags=26%, list=16%, signal=22%	41	0.261146	downregulated
1567	BP	GO:0030168	platelet activation	98	-0.256472	-1.31484	0.0366812	0.0366812	0.286292	1585	tags=17%, list=9%, signal=16%	17	0.173469	downregulated
1568	MF	GO:0004630	phospholipase D activity	5	-0.733425	-1.62221	0.0366851	0.0366851	0.286292	3532	tags=60%, list=21%, signal=48%	3	0.6	downregulated
1569	BP	GO:0006177	GMP biosynthetic process	4	0.783043	1.46464	0.0367489	0.0367489	0.286292	525	tags=50%, list=3%, signal=48%	2	0.5	Upregulated
1570	BP	GO:0031033	myosin filament organization	4	0.783771	1.466	0.0367489	0.0367489	0.286292	1458	tags=50%, list=9%, signal=46%	2	0.5	Upregulated
1571	BP	GO:0044773	mitotic DNA damage checkpoint signaling	74	0.367983	1.42029	0.0367518	0.0367518	0.286292	6651	tags=58%, list=39%, signal=35%	43	0.581081	Upregulated
1572	BP	GO:0072523	purine-containing compound catabolic process	37	-0.349481	-1.45225	0.036862	0.036862	0.286968	2772	tags=41%, list=16%, signal=34%	15	0.405405	downregulated
1573	BP	GO:0002921	negative regulation of humoral immune response	12	-0.53408	-1.60636	0.037037	0.037037	0.287964	3109	tags=58%, list=18%, signal=48%	7	0.583333	downregulated
1574	MF	GO:0008289	lipid binding	574	-0.21157	-1.34118	0.037037	0.037037	0.287964	2595	tags=21%, list=15%, signal=19%	123	0.214286	downregulated
1575	BP	GO:0032781	positive regulation of ATPase activity	21	0.50113	1.50115	0.0370625	0.0370625	0.287979	4880	tags=57%, list=29%, signal=41%	12	0.571429	Upregulated
1576	MF	GO:0140142	nucleocytoplasmic carrier activity	30	0.459208	1.49715	0.0370951	0.0370951	0.288049	6819	tags=67%, list=40%, signal=40%	20	0.666667	Upregulated
1577	BP	GO:0051043	regulation of membrane protein ectodomain proteolysis	21	-0.432316	-1.5637	0.0375414	0.0375414	0.29133	183	tags=38%, list=1%, signal=38%	8	0.380952	downregulated
1578	BP	GO:0072716	response to actinomycin D	4	0.781819	1.46235	0.0375766	0.0375766	0.291418	397	tags=25%, list=2%, signal=24%	1	0.25	Upregulated
1579	MF	GO:0003724	RNA helicase activity	69	0.372085	1.42102	0.0377181	0.0377181	0.292119	5797	tags=51%, list=34%, signal=34%	35	0.507246	Upregulated
1580	BP	GO:0001836	release of cytochrome c from mitochondria	52	-0.311273	-1.40859	0.0377358	0.0377358	0.292119	616	tags=15%, list=4%, signal=15%	8	0.153846	downregulated
1581	MF	GO:0035497	cAMP response element binding	13	0.574188	1.53049	0.0377386	0.0377386	0.292119	5437	tags=69%, list=32%, signal=47%	9	0.692308	Upregulated
1582	BP	GO:1901673	regulation of mitotic spindle assembly	16	0.543839	1.53066	0.0377809	0.0377809	0.292262	5259	tags=62%, list=31%, signal=43%	10	0.625	Upregulated
1583	MF	GO:0050431	transforming growth factor beta binding	20	-0.440707	-1.56289	0.03789	0.03789	0.292921	1595	tags=45%, list=9%, signal=41%	9	0.45	downregulated
1584	BP	GO:0042537	benzene-containing compound metabolic process	15	-0.49407	-1.60558	0.0379661	0.0379661	0.293324	2317	tags=33%, list=14%, signal=29%	5	0.333333	downregulated
1585	BP	GO:0033353	S-adenosylmethionine cycle	6	-0.687025	-1.63679	0.0380093	0.0380093	0.293472	3630	tags=83%, list=21%, signal=66%	5	0.833333	downregulated
1586	BP	GO:0045956	positive regulation of calcium ion-dependent exocytosis	10	-0.573141	-1.63571	0.0380435	0.0380435	0.293551	3345	tags=60%, list=20%, signal=48%	6	0.6	downregulated
1587	BP	GO:0140576	ascorbate homeostasis	3	-0.846346	-1.54596	0.0380975	0.0380975	0.293783	84	tags=67%, list=0%, signal=66%	2	0.666667	downregulated
1588	BP	GO:0090026	positive regulation of monocyte chemotaxis	13	-0.507522	-1.57384	0.038246	0.038246	0.294739	1607	tags=46%, list=9%, signal=42%	6	0.461538	downregulated
1589	BP	GO:0016571	histone methylation	124	0.328986	1.35682	0.0382759	0.0382759	0.294739	5322	tags=40%, list=31%, signal=27%	49	0.395161	Upregulated
1590	BP	GO:0046503	glycerolipid catabolic process	42	-0.330394	-1.4287	0.0382937	0.0382937	0.294739	3720	tags=43%, list=22%, signal=34%	18	0.428571	downregulated
1591	BP	GO:0007094	mitotic spindle assembly checkpoint signaling	36	0.43456	1.47456	0.0384468	0.0384468	0.295287	4441	tags=42%, list=26%, signal=31%	15	0.416667	Upregulated
1592	BP	GO:0071173	spindle assembly checkpoint signaling	36	0.43456	1.47456	0.0384468	0.0384468	0.295287	4441	tags=42%, list=26%, signal=31%	15	0.416667	Upregulated
1593	BP	GO:0071174	mitotic spindle checkpoint signaling	36	0.43456	1.47456	0.0384468	0.0384468	0.295287	4441	tags=42%, list=26%, signal=31%	15	0.416667	Upregulated
1594	BP	GO:0045087	innate immune response	594	-0.207479	-1.32999	0.0384615	0.0384615	0.295287	1693	tags=16%, list=10%, signal=15%	94	0.158249	downregulated
1595	MF	GO:0035650	AP-1 adaptor complex binding	4	-0.784373	-1.59157	0.0386266	0.0386266	0.296369	3214	tags=75%, list=19%, signal=61%	3	0.75	downregulated
1596	BP	GO:0032755	positive regulation of interleukin-6 production	73	-0.279689	-1.354	0.0387008	0.0387008	0.296634	2728	tags=27%, list=16%, signal=23%	20	0.273973	downregulated
1597	BP	GO:0001916	positive regulation of T cell mediated cytotoxicity	18	-0.453249	-1.55607	0.0387097	0.0387097	0.296634	1050	tags=28%, list=6%, signal=26%	5	0.277778	downregulated
1598	BP	GO:2000435	negative regulation of protein neddylation	4	0.780551	1.45998	0.0387353	0.0387353	0.296645	1279	tags=75%, list=8%, signal=69%	3	0.75	Upregulated
1599	BP	GO:0006935	chemotaxis	410	-0.190227	-1.18644	0.038835	0.038835	0.297222	2687	tags=22%, list=16%, signal=19%	90	0.219512	downregulated
1600	BP	GO:0060379	cardiac muscle cell myoblast differentiation	8	0.656475	1.51593	0.038866	0.038866	0.297274	2589	tags=50%, list=15%, signal=42%	4	0.5	Upregulated
1601	BP	GO:0070601	centromeric sister chromatid cohesion	9	0.632173	1.51067	0.0390377	0.0390377	0.2984	1110	tags=33%, list=7%, signal=31%	3	0.333333	Upregulated
1602	BP	GO:0019748	secondary metabolic process	31	-0.3633	-1.44886	0.0391475	0.0391475	0.298939	2353	tags=32%, list=14%, signal=28%	10	0.322581	downregulated
1603	CC	GO:0030991	intraciliary transport particle A	7	0.682825	1.51148	0.039158	0.039158	0.298939	680	tags=29%, list=4%, signal=27%	2	0.285714	Upregulated
1604	BP	GO:1903312	negative regulation of mRNA metabolic process	75	0.364552	1.4105	0.0391815	0.0391815	0.298939	6382	tags=56%, list=38%, signal=35%	42	0.56	Upregulated
1605	BP	GO:0046365	monosaccharide catabolic process	30	-0.367376	-1.45404	0.0392157	0.0392157	0.299014	3500	tags=40%, list=21%, signal=32%	12	0.4	downregulated
1606	BP	GO:0045091	regulation of single stranded viral RNA replication via double stranded DNA intermediate	17	0.532626	1.52148	0.0392648	0.0392648	0.299202	770	tags=24%, list=5%, signal=22%	4	0.235294	Upregulated
1607	BP	GO:1903902	positive regulation of viral life cycle	24	-0.402626	-1.50182	0.0393082	0.0393082	0.299346	775	tags=25%, list=5%, signal=24%	6	0.25	downregulated
1608	BP	GO:1902423	regulation of attachment of mitotic spindle microtubules to kinetochore	3	0.833422	1.42619	0.0394737	0.0394737	0.300233	1738	tags=67%, list=10%, signal=60%	2	0.666667	Upregulated
1609	BP	GO:1902425	positive regulation of attachment of mitotic spindle microtubules to kinetochore	3	0.833422	1.42619	0.0394737	0.0394737	0.300233	1738	tags=67%, list=10%, signal=60%	2	0.666667	Upregulated
1610	BP	GO:0019373	epoxygenase P450 pathway	5	-0.726947	-1.60788	0.0395883	0.0395883	0.300417	1989	tags=60%, list=12%, signal=53%	3	0.6	downregulated
1611	BP	GO:0007292	female gamete generation	89	0.349988	1.38432	0.0396108	0.0396108	0.300417	4232	tags=35%, list=25%, signal=26%	31	0.348315	Upregulated
1612	CC	GO:0031235	intrinsic component of the cytoplasmic side of the plasma membrane	6	-0.682989	-1.62717	0.03965	0.03965	0.300417	1622	tags=67%, list=10%, signal=60%	4	0.666667	downregulated
1613	BP	GO:0071404	cellular response to low-density lipoprotein particle stimulus	17	-0.463386	-1.56558	0.0397163	0.0397163	0.300417	1595	tags=29%, list=9%, signal=27%	5	0.294118	downregulated
1614	BP	GO:1902430	negative regulation of amyloid-beta formation	17	-0.463303	-1.5653	0.0397163	0.0397163	0.300417	1505	tags=24%, list=9%, signal=21%	4	0.235294	downregulated
1615	MF	GO:0140359	ABC-type transporter activity	42	-0.329305	-1.42399	0.0397479	0.0397479	0.300417	2394	tags=33%, list=14%, signal=29%	14	0.333333	downregulated
1616	BP	GO:0010817	regulation of hormone levels	300	-0.203187	-1.21674	0.039823	0.039823	0.300417	2299	tags=19%, list=14%, signal=16%	56	0.186667	downregulated
1617	MF	GO:0035198	miRNA binding	33	0.443668	1.47647	0.0398504	0.0398504	0.300417	5409	tags=45%, list=32%, signal=31%	15	0.454545	Upregulated
1618	MF	GO:0140575	transmembrane monodehydroascorbate reductase activity	4	-0.782795	-1.58837	0.0398889	0.0398889	0.300417	84	tags=75%, list=0%, signal=75%	3	0.75	downregulated
1619	BP	GO:0051306	mitotic sister chromatid separation	62	0.377651	1.4198	0.0398901	0.0398901	0.300417	4441	tags=39%, list=26%, signal=29%	24	0.387097	Upregulated
1620	BP	GO:0017085	response to insecticide	5	0.732696	1.46836	0.0399163	0.0399163	0.300417	4105	tags=80%, list=24%, signal=61%	4	0.8	Upregulated
1621	BP	GO:0032908	regulation of transforming growth factor beta1 production	6	-0.682268	-1.62545	0.0399234	0.0399234	0.300417	2401	tags=50%, list=14%, signal=43%	3	0.5	downregulated
1622	CC	GO:1990124	messenger ribonucleoprotein complex	9	0.631083	1.50807	0.0399455	0.0399455	0.300417	3451	tags=67%, list=20%, signal=53%	6	0.666667	Upregulated
1623	MF	GO:0016212	kynurenine-oxoglutarate transaminase activity	3	-0.842747	-1.53938	0.0399905	0.0399905	0.300417	1039	tags=100%, list=6%, signal=94%	2	0.666667	downregulated
1624	MF	GO:0036137	kynurenine aminotransferase activity	3	-0.842747	-1.53938	0.0399905	0.0399905	0.300417	1039	tags=100%, list=6%, signal=94%	2	0.666667	downregulated
1625	BP	GO:1905581	positive regulation of low-density lipoprotein particle clearance	3	-0.842463	-1.53886	0.0399905	0.0399905	0.300417	135	tags=67%, list=1%, signal=66%	2	0.666667	downregulated
1626	BP	GO:0042330	taxis	411	-0.190165	-1.18808	0.04	0.04	0.300417	2687	tags=22%, list=16%, signal=19%	90	0.218978	downregulated
1627	MF	GO:0004126	cytidine deaminase activity	8	0.654553	1.5115	0.0400854	0.0400854	0.300417	535	tags=38%, list=3%, signal=36%	3	0.375	Upregulated
1628	BP	GO:0006216	cytidine catabolic process	8	0.654553	1.5115	0.0400854	0.0400854	0.300417	535	tags=38%, list=3%, signal=36%	3	0.375	Upregulated
1629	BP	GO:0009972	cytidine deamination	8	0.654553	1.5115	0.0400854	0.0400854	0.300417	535	tags=38%, list=3%, signal=36%	3	0.375	Upregulated
1630	BP	GO:0046087	cytidine metabolic process	8	0.654553	1.5115	0.0400854	0.0400854	0.300417	535	tags=38%, list=3%, signal=36%	3	0.375	Upregulated
1631	MF	GO:0047844	deoxycytidine deaminase activity	8	0.654553	1.5115	0.0400854	0.0400854	0.300417	535	tags=38%, list=3%, signal=36%	3	0.375	Upregulated
1632	BP	GO:0002835	negative regulation of response to tumor cell	4	-0.781827	-1.5864	0.0401414	0.0401414	0.300417	1200	tags=75%, list=7%, signal=70%	3	0.75	downregulated
1633	BP	GO:0002838	negative regulation of immune response to tumor cell	4	-0.781827	-1.5864	0.0401414	0.0401414	0.300417	1200	tags=75%, list=7%, signal=70%	3	0.75	downregulated
1634	MF	GO:0140658	ATP-dependent chromatin remodeler activity	29	0.458927	1.48427	0.0401417	0.0401417	0.300417	5659	tags=62%, list=33%, signal=41%	18	0.62069	Upregulated
1635	BP	GO:0030948	negative regulation of vascular endothelial growth factor receptor signaling pathway	10	-0.56855	-1.62261	0.040157	0.040157	0.300417	2464	tags=50%, list=15%, signal=43%	5	0.5	downregulated
1636	BP	GO:0052548	regulation of endopeptidase activity	282	-0.20804	-1.22921	0.0401606	0.0401606	0.300417	1605	tags=14%, list=9%, signal=13%	40	0.141844	downregulated
1637	BP	GO:0006509	membrane protein ectodomain proteolysis	38	-0.34262	-1.43807	0.0402057	0.0402057	0.30057	333	tags=13%, list=2%, signal=13%	5	0.131579	downregulated
1638	BP	GO:0001711	endodermal cell fate commitment	9	0.630717	1.50719	0.0402481	0.0402481	0.300691	5080	tags=78%, list=30%, signal=55%	7	0.777778	Upregulated
1639	CC	GO:1990234	transferase complex	676	0.259526	1.18749	0.0403484	0.0403484	0.300691	4411	tags=30%, list=26%, signal=23%	203	0.300296	Upregulated
1640	CC	GO:0030864	cortical actin cytoskeleton	61	0.378462	1.41761	0.0403544	0.0403544	0.300691	4076	tags=34%, list=24%, signal=26%	21	0.344262	Upregulated
1641	BP	GO:0019627	urea metabolic process	5	-0.726095	-1.606	0.04038	0.04038	0.300691	4402	tags=80%, list=26%, signal=59%	4	0.8	downregulated
1642	BP	GO:0070813	hydrogen sulfide metabolic process	5	-0.726012	-1.60582	0.04038	0.04038	0.300691	268	tags=80%, list=2%, signal=79%	4	0.8	downregulated
1643	BP	GO:0071941	nitrogen cycle metabolic process	5	-0.726095	-1.606	0.04038	0.04038	0.300691	4402	tags=80%, list=26%, signal=59%	4	0.8	downregulated
1644	BP	GO:0002265	astrocyte activation involved in immune response	4	-0.781275	-1.58528	0.0403938	0.0403938	0.300691	1010	tags=75%, list=6%, signal=71%	3	0.75	downregulated
1645	BP	GO:0071603	endothelial cell-cell adhesion	3	-0.84082	-1.53586	0.0404638	0.0404638	0.301028	6	tags=100%, list=0%, signal=100%	2	0.666667	downregulated
1646	BP	GO:0006613	cotranslational protein targeting to membrane	26	0.471819	1.48855	0.0406915	0.0406915	0.302538	3749	tags=38%, list=22%, signal=30%	10	0.384615	Upregulated
1647	BP	GO:0019934	cGMP-mediated signaling	15	-0.490107	-1.5927	0.0410169	0.0410169	0.304607	2530	tags=33%, list=15%, signal=28%	5	0.333333	downregulated
1648	BP	GO:1902949	positive regulation of tau-protein kinase activity	5	0.731248	1.46546	0.041043	0.041043	0.304607	574	tags=40%, list=3%, signal=39%	2	0.4	Upregulated
1649	CC	GO:0032589	neuron projection membrane	44	0.409102	1.44168	0.041048	0.041048	0.304607	4960	tags=48%, list=29%, signal=34%	21	0.477273	Upregulated
1650	BP	GO:0006776	vitamin A metabolic process	3	-0.838901	-1.53236	0.0411737	0.0411737	0.304607	2725	tags=100%, list=16%, signal=84%	2	0.666667	downregulated
1651	BP	GO:2000634	regulation of primary miRNA processing	3	-0.838924	-1.5324	0.0411737	0.0411737	0.304607	179	tags=100%, list=1%, signal=99%	2	0.666667	downregulated
1652	BP	GO:2000635	negative regulation of primary miRNA processing	3	-0.838924	-1.5324	0.0411737	0.0411737	0.304607	179	tags=100%, list=1%, signal=99%	2	0.666667	downregulated
1653	BP	GO:0032484	Ral protein signal transduction	3	0.831088	1.42219	0.041205	0.041205	0.304607	1243	tags=33%, list=7%, signal=31%	1	0.333333	Upregulated
1654	BP	GO:0032485	regulation of Ral protein signal transduction	3	0.831088	1.42219	0.041205	0.041205	0.304607	1243	tags=33%, list=7%, signal=31%	1	0.333333	Upregulated
1655	BP	GO:0048668	collateral sprouting	19	-0.442584	-1.5483	0.0412148	0.0412148	0.304607	1010	tags=26%, list=6%, signal=25%	5	0.263158	downregulated
1656	BP	GO:0007263	nitric oxide mediated signal transduction	18	-0.450609	-1.547	0.0412186	0.0412186	0.304607	1595	tags=28%, list=9%, signal=25%	5	0.277778	downregulated
1657	BP	GO:0033004	negative regulation of mast cell activation	9	-0.583782	-1.59257	0.0412614	0.0412614	0.304739	1819	tags=44%, list=11%, signal=40%	4	0.444444	downregulated
1658	BP	GO:0072593	reactive oxygen species metabolic process	177	-0.220028	-1.24106	0.0413081	0.0413081	0.304793	2622	tags=24%, list=15%, signal=21%	43	0.242938	downregulated
1659	MF	GO:1990446	U1 snRNP binding	5	0.731122	1.46521	0.0413649	0.0413649	0.304793	3890	tags=60%, list=23%, signal=46%	3	0.6	Upregulated
1660	BP	GO:0080111	DNA demethylation	22	0.491752	1.49172	0.0413662	0.0413662	0.304793	4222	tags=45%, list=25%, signal=34%	10	0.454545	Upregulated
1661	BP	GO:0030149	sphingolipid catabolic process	25	-0.39412	-1.49043	0.0413683	0.0413683	0.304793	1276	tags=36%, list=8%, signal=33%	9	0.36	downregulated
1662	BP	GO:2001199	negative regulation of dendritic cell differentiation	5	-0.723717	-1.60074	0.0414357	0.0414357	0.305106	3918	tags=60%, list=23%, signal=46%	3	0.6	downregulated
1663	BP	GO:0060249	anatomical structure homeostasis	220	-0.210114	-1.21065	0.0415648	0.0415648	0.305872	2550	tags=23%, list=15%, signal=20%	50	0.227273	downregulated
1664	BP	GO:0060586	multicellular organismal iron ion homeostasis	7	0.680083	1.50541	0.0416344	0.0416344	0.305886	1150	tags=29%, list=7%, signal=27%	2	0.285714	Upregulated
1665	CC	GO:0000444	MIS12/MIND type complex	3	-0.837367	-1.52955	0.0416469	0.0416469	0.305886	2107	tags=100%, list=12%, signal=88%	2	0.666667	downregulated
1666	BP	GO:0035239	tube morphogenesis	605	-0.184611	-1.19181	0.0416667	0.0416667	0.305886	2509	tags=19%, list=15%, signal=17%	113	0.186777	downregulated
1667	BP	GO:0071472	cellular response to salt stress	10	-0.56524	-1.61316	0.0416667	0.0416667	0.305886	678	tags=40%, list=4%, signal=38%	4	0.4	downregulated
1668	BP	GO:1900745	positive regulation of p38MAPK cascade	23	-0.410189	-1.52014	0.0417305	0.0417305	0.306082	3476	tags=43%, list=20%, signal=35%	10	0.434783	downregulated
1669	BP	GO:0006635	fatty acid beta-oxidation	62	-0.288604	-1.3524	0.0417434	0.0417434	0.306082	3664	tags=39%, list=22%, signal=30%	24	0.387097	downregulated
1670	BP	GO:0051443	positive regulation of ubiquitin-protein transferase activity	27	0.464823	1.48037	0.0417879	0.0417879	0.306225	4059	tags=52%, list=24%, signal=40%	14	0.518519	Upregulated
1671	BP	GO:0002578	negative regulation of antigen processing and presentation	9	-0.583312	-1.59129	0.0418509	0.0418509	0.306376	1383	tags=44%, list=8%, signal=41%	4	0.444444	downregulated
1672	BP	GO:0045943	positive regulation of transcription by RNA polymerase I	21	0.496515	1.48732	0.0418668	0.0418668	0.306376	3785	tags=43%, list=22%, signal=33%	9	0.428571	Upregulated
1673	BP	GO:0006458	'de novo' protein folding	36	0.43161	1.46455	0.0418955	0.0418955	0.306376	5277	tags=47%, list=31%, signal=33%	17	0.472222	Upregulated
1674	MF	GO:0140571	transmembrane ascorbate ferrireductase activity	4	-0.777776	-1.57818	0.0419086	0.0419086	0.306376	2076	tags=100%, list=12%, signal=88%	3	0.75	downregulated
1675	BP	GO:1905144	response to acetylcholine	20	-0.434687	-1.54154	0.0419762	0.0419762	0.306504	1572	tags=35%, list=9%, signal=32%	7	0.35	downregulated
1676	BP	GO:1905145	cellular response to acetylcholine	20	-0.434687	-1.54154	0.0419762	0.0419762	0.306504	1572	tags=35%, list=9%, signal=32%	7	0.35	downregulated
1677	MF	GO:1990841	promoter-specific chromatin binding	47	0.402492	1.43682	0.0420844	0.0420844	0.307111	5317	tags=45%, list=31%, signal=31%	21	0.446809	Upregulated
1678	BP	GO:0000722	telomere maintenance via recombination	15	0.546943	1.50983	0.0422575	0.0422575	0.307624	4967	tags=60%, list=29%, signal=42%	9	0.6	Upregulated
1679	BP	GO:0007601	visual perception	109	-0.248114	-1.30172	0.0423077	0.0423077	0.307624	1864	tags=23%, list=11%, signal=21%	25	0.229358	downregulated
1680	BP	GO:0072331	signal transduction by p53 class mediator	138	0.320454	1.33568	0.0423407	0.0423407	0.307624	5317	tags=42%, list=31%, signal=29%	58	0.42029	Upregulated
1681	BP	GO:0043321	regulation of natural killer cell degranulation	3	-0.836288	-1.52758	0.0423568	0.0423568	0.307624	56	tags=67%, list=0%, signal=66%	2	0.666667	downregulated
1682	BP	GO:0043323	positive regulation of natural killer cell degranulation	3	-0.836288	-1.52758	0.0423568	0.0423568	0.307624	56	tags=67%, list=0%, signal=66%	2	0.666667	downregulated
1683	BP	GO:1903322	positive regulation of protein modification by small protein conjugation or removal	120	0.327179	1.34259	0.0423981	0.0423981	0.307624	4059	tags=35%, list=24%, signal=27%	42	0.35	Upregulated
1684	BP	GO:0002204	somatic recombination of immunoglobulin genes involved in immune response	45	0.40568	1.43724	0.0424024	0.0424024	0.307624	4212	tags=44%, list=25%, signal=34%	20	0.444444	Upregulated
1685	BP	GO:0002208	somatic diversification of immunoglobulins involved in immune response	45	0.40568	1.43724	0.0424024	0.0424024	0.307624	4212	tags=44%, list=25%, signal=34%	20	0.444444	Upregulated
1686	BP	GO:0045190	isotype switching	45	0.40568	1.43724	0.0424024	0.0424024	0.307624	4212	tags=44%, list=25%, signal=34%	20	0.444444	Upregulated
1687	BP	GO:0009071	serine family amino acid catabolic process	8	-0.608438	-1.59647	0.0424295	0.0424295	0.307624	1844	tags=50%, list=11%, signal=45%	4	0.5	downregulated
1688	BP	GO:0007127	meiosis I	73	0.364773	1.40604	0.0424313	0.0424313	0.307624	4475	tags=38%, list=26%, signal=28%	28	0.383562	Upregulated
1689	MF	GO:0031386	protein tag	12	0.582259	1.51739	0.042461	0.042461	0.307657	1497	tags=42%, list=9%, signal=38%	5	0.416667	Upregulated
1690	MF	GO:0000033	alpha-1,3-mannosyltransferase activity	3	-0.835737	-1.52658	0.0425935	0.0425935	0.308435	614	tags=67%, list=4%, signal=64%	2	0.666667	downregulated
1691	BP	GO:0032964	collagen biosynthetic process	27	-0.385885	-1.48696	0.042623	0.042623	0.308466	1136	tags=22%, list=7%, signal=21%	6	0.222222	downregulated
1692	BP	GO:0046015	regulation of transcription by glucose	4	0.773407	1.44662	0.0428737	0.0428737	0.308575	2231	tags=50%, list=13%, signal=43%	2	0.5	Upregulated
1693	MF	GO:0140346	phosphatidylserine flippase activity	4	0.773836	1.44742	0.0428737	0.0428737	0.308575	3744	tags=75%, list=22%, signal=58%	3	0.75	Upregulated
1694	BP	GO:0019064	fusion of virus membrane with host plasma membrane	4	-0.776919	-1.57644	0.0429185	0.0429185	0.308575	1024	tags=75%, list=6%, signal=70%	3	0.75	downregulated
1695	BP	GO:0039663	membrane fusion involved in viral entry into host cell	4	-0.776919	-1.57644	0.0429185	0.0429185	0.308575	1024	tags=75%, list=6%, signal=70%	3	0.75	downregulated
1696	BP	GO:0044800	multi-organism membrane fusion	4	-0.776919	-1.57644	0.0429185	0.0429185	0.308575	1024	tags=75%, list=6%, signal=70%	3	0.75	downregulated
1697	BP	GO:1903121	regulation of TRAIL-activated apoptotic signaling pathway	4	-0.776991	-1.57659	0.0429185	0.0429185	0.308575	1779	tags=75%, list=10%, signal=67%	3	0.75	downregulated
1698	BP	GO:0071462	cellular response to water stimulus	6	-0.677494	-1.61408	0.0429314	0.0429314	0.308575	5478	tags=100%, list=32%, signal=68%	5	0.833333	downregulated
1699	BP	GO:0043277	apoptotic cell clearance	43	-0.326432	-1.4135	0.042957	0.042957	0.308575	1679	tags=30%, list=10%, signal=27%	13	0.302326	downregulated
1700	MF	GO:0004520	endodeoxyribonuclease activity	34	0.439627	1.47404	0.0429708	0.0429708	0.308575	4912	tags=47%, list=29%, signal=34%	16	0.470588	Upregulated
1701	MF	GO:0005342	organic acid transmembrane transporter activity	100	-0.25253	-1.29923	0.0429722	0.0429722	0.308575	2443	tags=27%, list=14%, signal=23%	27	0.27	downregulated
1702	BP	GO:0009310	amine catabolic process	18	-0.449465	-1.54307	0.0430108	0.0430108	0.308575	2317	tags=39%, list=14%, signal=34%	7	0.388889	downregulated
1703	BP	GO:0033007	negative regulation of mast cell activation involved in immune response	5	-0.719975	-1.59246	0.0430193	0.0430193	0.308575	888	tags=40%, list=5%, signal=38%	2	0.4	downregulated
1704	BP	GO:0001708	cell fate specification	41	0.415717	1.44517	0.0430338	0.0430338	0.308575	5008	tags=46%, list=30%, signal=33%	19	0.463415	Upregulated
1705	BP	GO:1903405	protein localization to nuclear body	12	0.581646	1.51579	0.0430387	0.0430387	0.308575	4055	tags=75%, list=24%, signal=57%	9	0.75	Upregulated
1706	BP	GO:1904867	protein localization to Cajal body	12	0.581646	1.51579	0.0430387	0.0430387	0.308575	4055	tags=75%, list=24%, signal=57%	9	0.75	Upregulated
1707	BP	GO:0042304	regulation of fatty acid biosynthetic process	30	-0.363422	-1.4384	0.043052	0.043052	0.308575	3476	tags=40%, list=20%, signal=32%	12	0.4	downregulated
1708	MF	GO:0070644	vitamin D response element binding	3	-0.834579	-1.52446	0.0430667	0.0430667	0.308575	2121	tags=100%, list=12%, signal=88%	2	0.666667	downregulated
1709	BP	GO:0002697	regulation of immune effector process	261	-0.203768	-1.20364	0.0431894	0.0431894	0.309273	1673	tags=16%, list=10%, signal=15%	42	0.16092	downregulated
1710	MF	GO:0140296	general transcription initiation factor binding	45	0.404933	1.43459	0.0432728	0.0432728	0.309592	2066	tags=27%, list=12%, signal=23%	12	0.266667	Upregulated
1711	BP	GO:2001057	reactive nitrogen species metabolic process	65	-0.286294	-1.35742	0.0432845	0.0432845	0.309592	3530	tags=40%, list=21%, signal=32%	26	0.4	downregulated
1712	BP	GO:0014821	phasic smooth muscle contraction	10	0.609436	1.50197	0.0433483	0.0433483	0.309835	712	tags=30%, list=4%, signal=29%	3	0.3	Upregulated
1713	BP	GO:0018149	peptide cross-linking	18	-0.449137	-1.54195	0.0433692	0.0433692	0.309835	2261	tags=33%, list=13%, signal=29%	6	0.333333	downregulated
1714	BP	GO:0009082	branched-chain amino acid biosynthetic process	4	-0.774903	-1.57235	0.0434234	0.0434234	0.30986	3824	tags=100%, list=23%, signal=77%	3	0.75	downregulated
1715	BP	GO:1905031	regulation of membrane repolarization during cardiac muscle cell action potential	4	-0.775289	-1.57313	0.0434234	0.0434234	0.30986	3575	tags=75%, list=21%, signal=59%	3	0.75	downregulated
1716	BP	GO:0031120	snRNA pseudouridine synthesis	3	0.827727	1.41644	0.0434557	0.0434557	0.30991	816	tags=67%, list=5%, signal=63%	2	0.666667	Upregulated
1717	BP	GO:0043489	RNA stabilization	52	0.392809	1.43073	0.0435366	0.0435366	0.31014	4936	tags=46%, list=29%, signal=33%	24	0.461538	Upregulated
1718	BP	GO:0048025	negative regulation of mRNA splicing, via spliceosome	18	0.517128	1.49832	0.0435385	0.0435385	0.31014	6675	tags=67%, list=39%, signal=40%	12	0.666667	Upregulated
1719	BP	GO:0000002	mitochondrial genome maintenance	19	0.509086	1.49373	0.0436705	0.0436705	0.310721	6343	tags=68%, list=37%, signal=43%	13	0.684211	Upregulated
1720	BP	GO:0046209	nitric oxide metabolic process	64	-0.287326	-1.35414	0.0436709	0.0436709	0.310721	3530	tags=41%, list=21%, signal=32%	26	0.40625	downregulated
1721	BP	GO:0071248	cellular response to metal ion	140	-0.230392	-1.2575	0.043758	0.043758	0.31116	2458	tags=24%, list=14%, signal=20%	33	0.235714	downregulated
1722	BP	GO:0033574	response to testosterone	30	-0.362847	-1.43612	0.0439045	0.0439045	0.311682	3692	tags=37%, list=22%, signal=29%	11	0.366667	downregulated
1723	BP	GO:0033240	positive regulation of cellular amine metabolic process	4	-0.772582	-1.56764	0.0439283	0.0439283	0.311682	2757	tags=75%, list=16%, signal=63%	3	0.75	downregulated
1724	BP	GO:0045728	respiratory burst after phagocytosis	4	-0.772684	-1.56785	0.0439283	0.0439283	0.311682	170	tags=50%, list=1%, signal=50%	2	0.5	downregulated
1725	BP	GO:0021861	forebrain radial glial cell differentiation	6	0.703577	1.4925	0.0439716	0.0439716	0.311682	1784	tags=50%, list=11%, signal=45%	3	0.5	Upregulated
1726	BP	GO:0016115	terpenoid catabolic process	3	-0.833312	-1.52215	0.0440133	0.0440133	0.311682	220	tags=67%, list=1%, signal=66%	2	0.666667	downregulated
1727	BP	GO:0051005	negative regulation of lipoprotein lipase activity	3	-0.832019	-1.51979	0.0440133	0.0440133	0.311682	9	tags=67%, list=0%, signal=67%	2	0.666667	downregulated
1728	BP	GO:0034115	negative regulation of heterotypic cell-cell adhesion	8	0.650378	1.50185	0.0440482	0.0440482	0.311682	1520	tags=38%, list=9%, signal=34%	3	0.375	Upregulated
1729	BP	GO:0070587	regulation of cell-cell adhesion involved in gastrulation	8	0.650378	1.50185	0.0440482	0.0440482	0.311682	1520	tags=38%, list=9%, signal=34%	3	0.375	Upregulated
1730	BP	GO:0009110	vitamin biosynthetic process	15	-0.486597	-1.5813	0.0440678	0.0440678	0.311682	2334	tags=33%, list=14%, signal=29%	5	0.333333	downregulated
1731	BP	GO:0039535	regulation of RIG-I signaling pathway	18	0.516707	1.4971	0.0440932	0.0440932	0.311682	5353	tags=56%, list=32%, signal=38%	10	0.555556	Upregulated
1732	BP	GO:0070199	establishment of protein localization to chromosome	24	0.476852	1.47896	0.0441137	0.0441137	0.311682	4435	tags=54%, list=26%, signal=40%	13	0.541667	Upregulated
1733	CC	GO:0032580	Golgi cisterna membrane	69	-0.282783	-1.36135	0.044137	0.044137	0.311682	3593	tags=36%, list=21%, signal=29%	25	0.362319	downregulated
1734	BP	GO:0060348	bone development	141	0.317977	1.3285	0.0442784	0.0442784	0.3125	3480	tags=31%, list=21%, signal=25%	44	0.312057	Upregulated
1735	BP	GO:0009608	response to symbiont	4	-0.771333	-1.56511	0.0444332	0.0444332	0.313231	2340	tags=100%, list=14%, signal=86%	3	0.75	downregulated
1736	BP	GO:0009609	response to symbiotic bacterium	4	-0.771333	-1.56511	0.0444332	0.0444332	0.313231	2340	tags=100%, list=14%, signal=86%	3	0.75	downregulated
1737	BP	GO:0032814	regulation of natural killer cell activation	25	-0.390671	-1.47738	0.0445505	0.0445505	0.31376	2560	tags=40%, list=15%, signal=34%	10	0.4	downregulated
1738	MF	GO:0031406	carboxylic acid binding	117	-0.245083	-1.30178	0.0445596	0.0445596	0.31376	3321	tags=26%, list=20%, signal=21%	31	0.264957	downregulated
1739	BP	GO:0090257	regulation of muscle system process	157	0.31267	1.3197	0.0446132	0.0446132	0.313958	5322	tags=40%, list=31%, signal=28%	63	0.401274	Upregulated
1740	CC	GO:0016591	RNA polymerase II, holoenzyme	72	0.365025	1.40388	0.0447078	0.0447078	0.314442	5402	tags=46%, list=32%, signal=31%	33	0.458333	Upregulated
1741	MF	GO:0008191	metalloendopeptidase inhibitor activity	8	-0.605805	-1.58956	0.0447544	0.0447544	0.314589	1553	tags=50%, list=9%, signal=45%	4	0.5	downregulated
1742	MF	GO:0008307	structural constituent of muscle	28	0.458818	1.47329	0.0448017	0.0448017	0.314741	3570	tags=32%, list=21%, signal=25%	9	0.321429	Upregulated
1743	BP	GO:0051933	amino acid neurotransmitter reuptake	7	-0.638666	-1.60648	0.0449026	0.0449026	0.315268	2234	tags=71%, list=13%, signal=62%	5	0.714286	downregulated
1744	BP	GO:0051935	glutamate reuptake	4	-0.770826	-1.56408	0.0449381	0.0449381	0.315337	905	tags=75%, list=5%, signal=71%	3	0.75	downregulated
1745	BP	GO:0030900	forebrain development	268	0.288742	1.26991	0.0449727	0.0449727	0.315399	5452	tags=40%, list=32%, signal=28%	107	0.399254	Upregulated
1746	BP	GO:0032635	interleukin-6 production	115	-0.244966	-1.29636	0.0450358	0.0450358	0.31548	2728	tags=25%, list=16%, signal=21%	29	0.252174	downregulated
1747	BP	GO:0032675	regulation of interleukin-6 production	115	-0.244966	-1.29636	0.0450358	0.0450358	0.31548	2728	tags=25%, list=16%, signal=21%	29	0.252174	downregulated
1748	CC	GO:0005684	U2-type spliceosomal complex	89	0.347029	1.37262	0.0451059	0.0451059	0.31579	3030	tags=22%, list=18%, signal=19%	20	0.224719	Upregulated
1749	CC	GO:0031301	integral component of organelle membrane	325	-0.197928	-1.1934	0.0451977	0.0451977	0.316083	3232	tags=26%, list=19%, signal=21%	83	0.255385	downregulated
1750	BP	GO:0003006	developmental process involved in reproduction	605	0.26159	1.19301	0.0451994	0.0451994	0.316083	4501	tags=29%, list=27%, signal=22%	178	0.294215	Upregulated
1751	BP	GO:0032205	negative regulation of telomere maintenance	34	0.435976	1.4618	0.0452796	0.0452796	0.316463	4207	tags=41%, list=25%, signal=31%	14	0.411765	Upregulated
1752	BP	GO:0009312	oligosaccharide biosynthetic process	20	-0.430345	-1.52614	0.0453195	0.0453195	0.316561	3593	tags=50%, list=21%, signal=39%	10	0.5	downregulated
1753	BP	GO:0016577	histone demethylation	26	0.466355	1.47131	0.0453457	0.0453457	0.316564	2778	tags=31%, list=16%, signal=26%	8	0.307692	Upregulated
1754	BP	GO:0072175	epithelial tube formation	97	0.340392	1.36367	0.0454134	0.0454134	0.316855	6368	tags=49%, list=38%, signal=31%	48	0.494845	Upregulated
1755	BP	GO:1904707	positive regulation of vascular associated smooth muscle cell proliferation	27	-0.383388	-1.47733	0.0454918	0.0454918	0.317222	586	tags=15%, list=3%, signal=14%	4	0.148148	downregulated
1756	BP	GO:2001226	negative regulation of chloride transport	3	0.824554	1.41101	0.0455332	0.0455332	0.31733	1618	tags=67%, list=10%, signal=60%	2	0.666667	Upregulated
1757	BP	GO:0051349	positive regulation of lyase activity	11	-0.538312	-1.58266	0.0456262	0.0456262	0.317796	816	tags=64%, list=5%, signal=61%	7	0.636364	downregulated
1758	BP	GO:0099039	sphingolipid translocation	4	-0.770196	-1.5628	0.0456955	0.0456955	0.318098	1067	tags=50%, list=6%, signal=47%	2	0.5	downregulated
1759	BP	GO:0032613	interleukin-10 production	46	-0.319471	-1.40371	0.045829	0.045829	0.318665	3016	tags=37%, list=18%, signal=30%	17	0.369565	downregulated
1760	BP	GO:0032653	regulation of interleukin-10 production	46	-0.319471	-1.40371	0.045829	0.045829	0.318665	3016	tags=37%, list=18%, signal=30%	17	0.369565	downregulated
1761	MF	GO:0017116	single-stranded DNA helicase activity	19	0.50591	1.48441	0.0458817	0.0458817	0.318789	4712	tags=53%, list=28%, signal=38%	10	0.526316	Upregulated
1762	BP	GO:1901401	regulation of tetrapyrrole metabolic process	5	-0.715503	-1.58257	0.0459224	0.0459224	0.318789	3629	tags=100%, list=21%, signal=79%	4	0.8	downregulated
1763	BP	GO:0035791	platelet-derived growth factor receptor-beta signaling pathway	11	-0.536663	-1.57781	0.0459408	0.0459408	0.318789	1010	tags=27%, list=6%, signal=26%	3	0.272727	downregulated
1764	BP	GO:0038171	cannabinoid signaling pathway	9	-0.5769	-1.57379	0.045977	0.045977	0.318789	6415	tags=89%, list=38%, signal=55%	8	0.888889	downregulated
1765	BP	GO:0043087	regulation of GTPase activity	277	-0.200457	-1.18626	0.045977	0.045977	0.318789	2513	tags=22%, list=15%, signal=19%	60	0.216606	downregulated
1766	BP	GO:0032691	negative regulation of interleukin-1 beta production	21	-0.424392	-1.53504	0.0460066	0.0460066	0.318813	3697	tags=43%, list=22%, signal=34%	9	0.428571	downregulated
1767	MF	GO:0015929	hexosaminidase activity	13	-0.498937	-1.54722	0.0461589	0.0461589	0.319688	2538	tags=46%, list=15%, signal=39%	6	0.461538	downregulated
1768	CC	GO:0016281	eukaryotic translation initiation factor 4F complex	10	0.605812	1.49304	0.0461883	0.0461883	0.31971	5642	tags=80%, list=33%, signal=53%	8	0.8	Upregulated
1769	BP	GO:0070665	positive regulation of leukocyte proliferation	116	-0.243339	-1.29139	0.0462487	0.0462487	0.319947	1383	tags=19%, list=8%, signal=18%	22	0.189655	downregulated
1770	BP	GO:0002361	CD4-positive, CD25-positive, alpha-beta regulatory T cell differentiation	5	-0.714807	-1.58103	0.0464503	0.0464503	0.320979	1387	tags=80%, list=8%, signal=73%	4	0.8	downregulated
1771	MF	GO:0098809	nitrite reductase activity	5	-0.71476	-1.58093	0.0464503	0.0464503	0.320979	1686	tags=80%, list=10%, signal=72%	4	0.8	downregulated
1772	BP	GO:0043117	positive regulation of vascular permeability	11	-0.534522	-1.57152	0.0465702	0.0465702	0.321216	995	tags=27%, list=6%, signal=26%	3	0.272727	downregulated
1773	BP	GO:2001198	regulation of dendritic cell differentiation	11	-0.534006	-1.57	0.0465702	0.0465702	0.321216	1612	tags=36%, list=9%, signal=33%	4	0.363636	downregulated
1774	BP	GO:0032695	negative regulation of interleukin-12 production	18	-0.446131	-1.53163	0.046595	0.046595	0.321216	174	tags=22%, list=1%, signal=22%	4	0.222222	downregulated
1775	CC	GO:0000791	euchromatin	28	0.457073	1.46769	0.0466465	0.0466465	0.321216	5437	tags=54%, list=32%, signal=36%	15	0.535714	Upregulated
1776	MF	GO:0001851	complement component C3b binding	5	-0.714098	-1.57946	0.0467142	0.0467142	0.321216	3109	tags=100%, list=18%, signal=82%	4	0.8	downregulated
1777	BP	GO:0045924	regulation of female receptivity	5	-0.714072	-1.5794	0.0467142	0.0467142	0.321216	3363	tags=80%, list=20%, signal=64%	4	0.8	downregulated
1778	BP	GO:0060180	female mating behavior	5	-0.714072	-1.5794	0.0467142	0.0467142	0.321216	3363	tags=80%, list=20%, signal=64%	4	0.8	downregulated
1779	MF	GO:0045545	syndecan binding	6	-0.67372	-1.60509	0.0467596	0.0467596	0.321216	2	tags=33%, list=0%, signal=33%	2	0.333333	downregulated
1780	CC	GO:0005882	intermediate filament	55	0.38401	1.41098	0.0467992	0.0467992	0.321216	3203	tags=31%, list=19%, signal=25%	17	0.309091	Upregulated
1781	BP	GO:0021783	preganglionic parasympathetic fiber development	10	-0.559361	-1.59639	0.0467995	0.0467995	0.321216	3125	tags=60%, list=18%, signal=49%	6	0.6	downregulated
1782	MF	GO:0047834	D-threo-aldose 1-dehydrogenase activity	10	-0.559572	-1.59699	0.0467995	0.0467995	0.321216	2334	tags=50%, list=14%, signal=43%	5	0.5	downregulated
1783	BP	GO:0048486	parasympathetic nervous system development	10	-0.559361	-1.59639	0.0467995	0.0467995	0.321216	3125	tags=60%, list=18%, signal=49%	6	0.6	downregulated
1784	BP	GO:0051140	regulation of NK T cell proliferation	3	-0.828132	-1.51268	0.0468528	0.0468528	0.321401	81	tags=67%, list=0%, signal=66%	2	0.666667	downregulated
1785	BP	GO:1901679	nucleotide transmembrane transport	16	0.531325	1.49544	0.0470506	0.0470506	0.322482	5063	tags=56%, list=30%, signal=40%	9	0.5625	Upregulated
1786	BP	GO:0030327	prenylated protein catabolic process	3	-0.827783	-1.51205	0.0470894	0.0470894	0.322482	2926	tags=100%, list=17%, signal=83%	2	0.666667	downregulated
1787	BP	GO:2001027	negative regulation of endothelial cell chemotaxis	3	-0.828024	-1.51249	0.0470894	0.0470894	0.322482	27	tags=67%, list=0%, signal=67%	2	0.666667	downregulated
1788	BP	GO:0010821	regulation of mitochondrion organization	128	-0.234078	-1.25836	0.0471698	0.0471698	0.322852	3658	tags=35%, list=22%, signal=28%	45	0.351562	downregulated
1789	BP	GO:0097104	postsynaptic membrane assembly	9	0.622286	1.48705	0.0472084	0.0472084	0.322935	539	tags=33%, list=3%, signal=32%	3	0.333333	Upregulated
1790	BP	GO:0031577	spindle checkpoint signaling	37	0.425052	1.45083	0.047299	0.047299	0.323245	4441	tags=41%, list=26%, signal=30%	15	0.405405	Upregulated
1791	BP	GO:0035585	calcium-mediated signaling using extracellular calcium source	3	-0.827546	-1.51162	0.0473261	0.0473261	0.323245	107	tags=100%, list=1%, signal=99%	2	0.666667	downregulated
1792	BP	GO:0031442	positive regulation of mRNA 3'-end processing	11	0.590755	1.49996	0.0473329	0.0473329	0.323245	4384	tags=64%, list=26%, signal=47%	7	0.636364	Upregulated
1793	MF	GO:0008179	adenylate cyclase binding	10	0.604367	1.48948	0.0473842	0.0473842	0.323415	3107	tags=40%, list=18%, signal=33%	4	0.4	Upregulated
1794	BP	GO:0061982	meiosis I cell cycle process	77	0.356923	1.38552	0.0474753	0.0474753	0.323856	4475	tags=38%, list=26%, signal=28%	29	0.376623	Upregulated
1795	BP	GO:1903596	regulation of gap junction assembly	5	-0.712298	-1.57548	0.0475059	0.0475059	0.323884	3476	tags=100%, list=20%, signal=80%	4	0.8	downregulated
1796	BP	GO:0098739	import across plasma membrane	123	-0.238899	-1.27872	0.047619	0.047619	0.323955	2737	tags=28%, list=16%, signal=23%	34	0.276423	downregulated
1797	BP	GO:0044772	mitotic cell cycle phase transition	343	0.277695	1.23753	0.0477062	0.0477062	0.323955	6520	tags=48%, list=38%, signal=30%	164	0.478134	Upregulated
1798	BP	GO:0098926	postsynaptic signal transduction	25	-0.388037	-1.46743	0.0477327	0.0477327	0.323955	1572	tags=32%, list=9%, signal=29%	8	0.32	downregulated
1799	BP	GO:0032688	negative regulation of interferon-beta production	12	-0.516322	-1.55295	0.0477583	0.0477583	0.323955	509	tags=25%, list=3%, signal=24%	3	0.25	downregulated
1800	CC	GO:0005658	alpha DNA polymerase:primase complex	5	-0.712024	-1.57488	0.0477699	0.0477699	0.323955	1065	tags=60%, list=6%, signal=56%	3	0.6	downregulated
1801	BP	GO:0010639	negative regulation of organelle organization	285	0.284617	1.25618	0.0477851	0.0477851	0.323955	5501	tags=40%, list=32%, signal=27%	114	0.4	Upregulated
1802	BP	GO:0072576	liver morphogenesis	15	-0.480656	-1.56199	0.0477966	0.0477966	0.323955	936	tags=27%, list=6%, signal=25%	4	0.266667	downregulated
1803	MF	GO:0005200	structural constituent of cytoskeleton	68	0.365698	1.39349	0.0477989	0.0477989	0.323955	4880	tags=44%, list=29%, signal=32%	30	0.441176	Upregulated
1804	BP	GO:0010266	response to vitamin B1	3	-0.826345	-1.50942	0.0477993	0.0477993	0.323955	1549	tags=67%, list=9%, signal=61%	2	0.666667	downregulated
1805	BP	GO:0042339	keratan sulfate metabolic process	13	-0.497285	-1.5421	0.0478075	0.0478075	0.323955	3606	tags=54%, list=21%, signal=42%	7	0.538462	downregulated
1806	BP	GO:0071636	positive regulation of transforming growth factor beta production	13	-0.497542	-1.54289	0.0478075	0.0478075	0.323955	140	tags=69%, list=1%, signal=69%	9	0.692308	downregulated
1807	BP	GO:0016056	rhodopsin mediated signaling pathway	5	0.724226	1.45139	0.0479639	0.0479639	0.324735	3104	tags=80%, list=18%, signal=65%	4	0.8	Upregulated
1808	CC	GO:0097225	sperm midpiece	18	0.51151	1.48204	0.0479756	0.0479756	0.324735	3627	tags=50%, list=21%, signal=39%	9	0.5	Upregulated
1809	BP	GO:0031507	heterochromatin assembly	36	0.425559	1.44401	0.0480266	0.0480266	0.3249	4904	tags=39%, list=29%, signal=28%	14	0.388889	Upregulated
1810	BP	GO:0043094	cellular metabolic compound salvage	21	-0.421253	-1.52369	0.0482149	0.0482149	0.325849	3540	tags=57%, list=21%, signal=45%	12	0.571429	downregulated
1811	BP	GO:2000587	negative regulation of platelet-derived growth factor receptor-beta signaling pathway	4	-0.766038	-1.55436	0.0482201	0.0482201	0.325849	1010	tags=75%, list=6%, signal=71%	3	0.75	downregulated
1812	CC	GO:0032040	small-subunit processome	36	0.425334	1.44325	0.048282	0.048282	0.326087	3006	tags=33%, list=18%, signal=27%	12	0.333333	Upregulated
1813	BP	GO:1900363	regulation of mRNA polyadenylation	17	0.521122	1.48862	0.0483152	0.0483152	0.326132	6017	tags=65%, list=35%, signal=42%	11	0.647059	Upregulated
1814	CC	GO:0009295	nucleoid	42	0.408601	1.42718	0.0484948	0.0484948	0.326867	5939	tags=52%, list=35%, signal=34%	22	0.52381	Upregulated
1815	CC	GO:0042645	mitochondrial nucleoid	42	0.408601	1.42718	0.0484948	0.0484948	0.326867	5939	tags=52%, list=35%, signal=34%	22	0.52381	Upregulated
1816	CC	GO:0098794	postsynapse	473	0.26693	1.20802	0.0485251	0.0485251	0.326867	4856	tags=33%, list=29%, signal=24%	154	0.325581	Upregulated
1817	CC	GO:0001533	cornified envelope	20	0.496141	1.47594	0.0485636	0.0485636	0.326867	3990	tags=35%, list=24%, signal=27%	7	0.35	Upregulated
1818	BP	GO:1902307	positive regulation of sodium ion transmembrane transport	16	0.529245	1.48958	0.0485955	0.0485955	0.326867	5309	tags=62%, list=31%, signal=43%	10	0.625	Upregulated
1819	BP	GO:0090666	scaRNA localization to Cajal body	5	0.723688	1.45031	0.0486078	0.0486078	0.326867	3126	tags=80%, list=18%, signal=65%	4	0.8	Upregulated
1820	BP	GO:0034350	regulation of glial cell apoptotic process	10	-0.554002	-1.58109	0.0486111	0.0486111	0.326867	3693	tags=60%, list=22%, signal=47%	6	0.6	downregulated
1821	MF	GO:1904928	coreceptor activity involved in canonical Wnt signaling pathway	3	-0.824836	-1.50667	0.0487459	0.0487459	0.327593	2976	tags=100%, list=18%, signal=82%	2	0.666667	downregulated
1822	MF	GO:0030492	hemoglobin binding	3	0.821547	1.40587	0.0488227	0.0488227	0.327929	7	tags=33%, list=0%, signal=33%	1	0.333333	Upregulated
1823	BP	GO:0002323	natural killer cell activation involved in immune response	9	-0.573328	-1.56405	0.0489243	0.0489243	0.328431	1602	tags=44%, list=9%, signal=40%	4	0.444444	downregulated
1824	BP	GO:0015853	adenine transport	3	0.82077	1.40454	0.0489958	0.0489958	0.328669	3044	tags=100%, list=18%, signal=82%	3	1	Upregulated
1825	BP	GO:1901264	carbohydrate derivative transport	65	-0.28307	-1.34213	0.0490134	0.0490134	0.328669	3399	tags=35%, list=20%, signal=28%	23	0.353846	downregulated
1826	CC	GO:0017053	transcription repressor complex	54	0.384446	1.40871	0.049047	0.049047	0.328714	5174	tags=44%, list=30%, signal=31%	24	0.444444	Upregulated
1827	MF	GO:0008568	microtubule-severing ATPase activity	5	0.723461	1.44985	0.0490906	0.0490906	0.32874	2980	tags=60%, list=18%, signal=49%	3	0.6	Upregulated
1828	BP	GO:2000651	positive regulation of sodium ion transmembrane transporter activity	12	0.574338	1.49675	0.0491046	0.0491046	0.32874	4914	tags=67%, list=29%, signal=47%	8	0.666667	Upregulated
1829	MF	GO:0019825	oxygen binding	14	0.549125	1.48978	0.0491358	0.0491358	0.328769	4052	tags=50%, list=24%, signal=38%	7	0.5	Upregulated
1830	BP	GO:0062013	positive regulation of small molecule metabolic process	100	-0.25013	-1.28688	0.049239	0.049239	0.329158	3532	tags=34%, list=21%, signal=27%	34	0.34	downregulated
1831	CC	GO:0042383	sarcolemma	96	0.338823	1.3559	0.0493085	0.0493085	0.329158	5480	tags=44%, list=32%, signal=30%	42	0.4375	Upregulated
1832	MF	GO:0004497	monooxygenase activity	44	-0.318855	-1.39182	0.0493206	0.0493206	0.329158	1197	tags=16%, list=7%, signal=15%	7	0.159091	downregulated
1833	BP	GO:0031126	sno(s)RNA 3'-end processing	10	0.602739	1.48546	0.0493274	0.0493274	0.329158	422	tags=30%, list=2%, signal=29%	3	0.3	Upregulated
1834	BP	GO:0036065	fucosylation	12	-0.514674	-1.54799	0.0493827	0.0493827	0.329158	1113	tags=50%, list=7%, signal=47%	6	0.5	downregulated
1835	BP	GO:0062042	regulation of cardiac epithelial to mesenchymal transition	7	-0.633576	-1.59368	0.0494211	0.0494211	0.329158	18	tags=57%, list=0%, signal=57%	4	0.571429	downregulated
1836	BP	GO:0062043	positive regulation of cardiac epithelial to mesenchymal transition	7	-0.633576	-1.59368	0.0494211	0.0494211	0.329158	18	tags=57%, list=0%, signal=57%	4	0.571429	downregulated
1837	MF	GO:0090079	translation regulator activity, nucleic acid binding	95	0.33952	1.35607	0.0494599	0.0494599	0.329158	5642	tags=49%, list=33%, signal=33%	47	0.494737	Upregulated
1838	BP	GO:0009177	pyrimidine deoxyribonucleoside monophosphate biosynthetic process	4	-0.763527	-1.54927	0.0494825	0.0494825	0.329158	4017	tags=100%, list=24%, signal=76%	3	0.75	downregulated
1839	BP	GO:0000463	maturation of LSU-rRNA from tricistronic rRNA transcript (SSU-rRNA, 5.8S rRNA, LSU-rRNA)	15	0.538073	1.48534	0.0494895	0.0494895	0.329158	1757	tags=33%, list=10%, signal=30%	5	0.333333	Upregulated
1840	BP	GO:0099601	regulation of neurotransmitter receptor activity	45	-0.316636	-1.3848	0.0494898	0.0494898	0.329158	2452	tags=27%, list=14%, signal=23%	12	0.266667	downregulated
1841	BP	GO:0006446	regulation of translational initiation	71	0.362042	1.38923	0.0495945	0.0495945	0.329676	3604	tags=31%, list=21%, signal=25%	22	0.309859	Upregulated
1842	BP	GO:2000379	positive regulation of reactive oxygen species metabolic process	61	-0.285589	-1.33419	0.0496669	0.0496669	0.329869	2622	tags=30%, list=15%, signal=25%	18	0.295082	downregulated
1843	BP	GO:0043144	sno(s)RNA processing	11	0.586914	1.4902	0.0496776	0.0496776	0.329869	422	tags=27%, list=2%, signal=27%	3	0.272727	Upregulated
1844	MF	GO:0019855	calcium channel inhibitor activity	7	0.669439	1.48184	0.0499923	0.0499923	0.331291	3918	tags=71%, list=23%, signal=55%	5	0.714286	Upregulated
1845	CC	GO:0000323	lytic vacuole	615	-0.297599	-1.8952	0.05	0.05	0.331291	1764	tags=21%, list=10%, signal=19%	128	0.20813	downregulated
1846	CC	GO:0005764	lysosome	615	-0.297599	-1.8952	0.05	0.05	0.331291	1764	tags=21%, list=10%, signal=19%	128	0.20813	downregulated
1847	BP	GO:0071345	cellular response to cytokine stimulus	613	-0.19877	-1.27193	0.05	0.05	0.331291	1705	tags=15%, list=10%, signal=14%	95	0.154976	downregulated

## Sheet: CAM VERSUS COVID-19
	ONTOLOGY	ID	Description	setSize	enrichmentScore	NES	pvalue	p.adjust	qvalues	rank	leading_edge	count	GeneRatio	type
1	BP	GO:0000278	mitotic cell cycle	737	0.339331	1.41749	0.0001	0.0001	0.00493032	5120	tags=37%, list=29%, signal=27%	272	0.369064	Upregulated
2	BP	GO:0006412	translation	595	0.508132	2.11397	0.0001	0.0001	0.00493032	4436	tags=46%, list=25%, signal=36%	276	0.463866	Upregulated
3	MF	GO:0008092	cytoskeletal protein binding	796	0.349747	1.46342	0.0001	0.0001	0.00493032	4948	tags=38%, list=28%, signal=28%	301	0.378141	Upregulated
4	CC	GO:0016604	nuclear body	734	0.424852	1.77482	0.0001	0.0001	0.00493032	5818	tags=51%, list=33%, signal=36%	377	0.513624	Upregulated
5	MF	GO:0019904	protein domain specific binding	592	0.349859	1.45528	0.0001	0.0001	0.00493032	4011	tags=33%, list=23%, signal=26%	194	0.327703	Upregulated
6	BP	GO:0045087	innate immune response	598	0.364433	1.51644	0.0001	0.0001	0.00493032	4113	tags=36%, list=24%, signal=28%	214	0.35786	Upregulated
7	BP	GO:0098542	defense response to other organism	737	0.37129	1.551	0.0001	0.0001	0.00493032	4061	tags=35%, list=23%, signal=28%	256	0.347354	Upregulated
8	BP	GO:0002520	immune system development	756	0.342205	1.42984	0.0001	0.0001	0.00493032	5460	tags=40%, list=31%, signal=29%	303	0.400794	Upregulated
9	BP	GO:0006259	DNA metabolic process	749	0.335809	1.40308	0.0001	0.0001	0.00493032	5406	tags=39%, list=31%, signal=28%	294	0.392523	Upregulated
10	BP	GO:0006518	peptide metabolic process	726	0.46138	1.92693	0.0001	0.0001	0.00493032	4596	tags=43%, list=26%, signal=33%	313	0.431129	Upregulated
11	BP	GO:0006886	intracellular protein transport	773	0.343452	1.43588	0.0001	0.0001	0.00493032	5562	tags=40%, list=32%, signal=29%	312	0.403622	Upregulated
12	BP	GO:0006974	cellular response to DNA damage stimulus	710	0.335229	1.39974	0.0001	0.0001	0.00493032	5406	tags=39%, list=31%, signal=28%	276	0.388732	Upregulated
13	BP	GO:0016071	mRNA metabolic process	628	0.452053	1.88268	0.0001	0.0001	0.00493032	5254	tags=48%, list=30%, signal=35%	304	0.484076	Upregulated
14	BP	GO:0032446	protein modification by small protein conjugation	720	0.363285	1.51706	0.0001	0.0001	0.00493032	5421	tags=42%, list=31%, signal=30%	299	0.415278	Upregulated
15	BP	GO:0033365	protein localization to organelle	760	0.367803	1.53702	0.0001	0.0001	0.00493032	4785	tags=38%, list=27%, signal=29%	287	0.377632	Upregulated
16	BP	GO:0043043	peptide biosynthetic process	613	0.498122	2.0739	0.0001	0.0001	0.00493032	4436	tags=46%, list=25%, signal=35%	279	0.455139	Upregulated
17	BP	GO:0043604	amide biosynthetic process	716	0.447314	1.86784	0.0001	0.0001	0.00493032	4899	tags=44%, list=28%, signal=33%	316	0.441341	Upregulated
18	BP	GO:0043632	modification-dependent macromolecule catabolic process	579	0.370406	1.53961	0.0001	0.0001	0.00493032	5295	tags=43%, list=30%, signal=31%	248	0.428325	Upregulated
19	BP	GO:0044087	regulation of cellular component biogenesis	753	0.337984	1.41226	0.0001	0.0001	0.00493032	4829	tags=36%, list=28%, signal=28%	274	0.363878	Upregulated
20	BP	GO:0045321	leukocyte activation	723	0.384753	1.60686	0.0001	0.0001	0.00493032	4132	tags=35%, list=24%, signal=28%	252	0.348548	Upregulated
21	BP	GO:0046649	lymphocyte activation	604	0.41549	1.72902	0.0001	0.0001	0.00493032	4132	tags=37%, list=24%, signal=30%	226	0.374172	Upregulated
22	BP	GO:0051276	chromosome organization	725	0.402575	1.68127	0.0001	0.0001	0.00493032	4922	tags=43%, list=28%, signal=32%	311	0.428966	Upregulated
23	BP	GO:1903047	mitotic cell cycle process	609	0.340497	1.41739	0.0001	0.0001	0.00493032	5120	tags=37%, list=29%, signal=27%	225	0.369458	Upregulated
24	BP	GO:0000122	negative regulation of transcription by RNA polymerase II	673	0.3569	1.48871	0.00010001	0.00010001	0.00493032	4876	tags=37%, list=28%, signal=28%	252	0.374443	Upregulated
25	BP	GO:0002684	positive regulation of immune system process	672	0.375747	1.56722	0.00010001	0.00010001	0.00493032	3548	tags=33%, list=20%, signal=27%	221	0.328869	Upregulated
26	CC	GO:0005815	microtubule organizing center	696	0.334914	1.39814	0.00010001	0.00010001	0.00493032	5127	tags=37%, list=29%, signal=27%	259	0.372126	Upregulated
27	BP	GO:0006511	ubiquitin-dependent protein catabolic process	558	0.360957	1.49883	0.00010001	0.00010001	0.00493032	5323	tags=43%, list=31%, signal=31%	238	0.426523	Upregulated
28	BP	GO:0030097	hemopoiesis	681	0.347693	1.45047	0.00010001	0.00010001	0.00493032	4204	tags=33%, list=24%, signal=26%	223	0.32746	Upregulated
29	BP	GO:0048534	hematopoietic or lymphoid organ development	702	0.342683	1.43064	0.00010001	0.00010001	0.00493032	5460	tags=40%, list=31%, signal=29%	283	0.403134	Upregulated
30	BP	GO:0050776	regulation of immune response	680	0.380782	1.58854	0.00010001	0.00010001	0.00493032	4051	tags=34%, list=23%, signal=27%	233	0.342647	Upregulated
31	BP	GO:0051603	proteolysis involved in cellular protein catabolic process	653	0.347475	1.44838	0.00010001	0.00010001	0.00493032	5427	tags=43%, list=31%, signal=31%	279	0.427259	Upregulated
32	BP	GO:0070925	organelle assembly	701	0.357457	1.49226	0.00010001	0.00010001	0.00493032	4796	tags=37%, list=27%, signal=28%	259	0.369472	Upregulated
33	CC	GO:0140535	intracellular protein-containing complex	676	0.370107	1.54378	0.00010001	0.00010001	0.00493032	5295	tags=40%, list=30%, signal=29%	273	0.403846	Upregulated
34	CC	GO:1990234	transferase complex	680	0.362285	1.51138	0.00010001	0.00010001	0.00493032	5664	tags=42%, list=32%, signal=30%	289	0.425	Upregulated
35	BP	GO:0016567	protein ubiquitination	670	0.369069	1.53918	0.00010002	0.00010002	0.00493032	5421	tags=42%, list=31%, signal=30%	283	0.422388	Upregulated
36	BP	GO:0019941	modification-dependent protein catabolic process	568	0.367511	1.5267	0.00010002	0.00010002	0.00493032	5323	tags=43%, list=31%, signal=31%	243	0.427817	Upregulated
37	BP	GO:0044257	cellular protein catabolic process	697	0.348905	1.45642	0.00010002	0.00010002	0.00493032	5427	tags=42%, list=31%, signal=30%	296	0.424677	Upregulated
38	CC	GO:0070161	anchoring junction	663	0.364426	1.5194	0.00010002	0.00010002	0.00493032	2625	tags=24%, list=15%, signal=22%	162	0.244344	Upregulated
39	CC	GO:1990904	ribonucleoprotein complex	661	0.540649	2.25383	0.00010002	0.00010002	0.00493032	3469	tags=44%, list=20%, signal=37%	290	0.438729	Upregulated
40	CC	GO:0005813	centrosome	546	0.353629	1.46744	0.00010004	0.00010004	0.00493032	5127	tags=39%, list=29%, signal=28%	211	0.386447	Upregulated
41	BP	GO:0080135	regulation of cellular response to stress	540	0.33628	1.39511	0.00010004	0.00010004	0.00493032	4566	tags=35%, list=26%, signal=27%	191	0.353704	Upregulated
42	MF	GO:0016817	hydrolase activity, acting on acid anhydrides	539	0.387488	1.60749	0.00010005	0.00010005	0.00493032	5627	tags=46%, list=32%, signal=32%	246	0.456401	Upregulated
43	MF	GO:0016818	hydrolase activity, acting on acid anhydrides, in phosphorus-containing anhydrides	539	0.387488	1.60749	0.00010005	0.00010005	0.00493032	5627	tags=46%, list=32%, signal=32%	246	0.456401	Upregulated
44	MF	GO:0016462	pyrophosphatase activity	538	0.387903	1.609	0.00010006	0.00010006	0.00493032	5627	tags=46%, list=32%, signal=32%	246	0.457249	Upregulated
45	BP	GO:0051301	cell division	520	0.339247	1.40544	0.00010008	0.00010008	0.00493032	4431	tags=32%, list=25%, signal=25%	167	0.321154	Upregulated
46	BP	GO:0000226	microtubule cytoskeleton organization	494	0.36034	1.49076	0.00010009	0.00010009	0.00493032	5120	tags=39%, list=29%, signal=29%	194	0.392713	Upregulated
47	MF	GO:0008134	transcription factor binding	500	0.406805	1.68333	0.00010009	0.00010009	0.00493032	4922	tags=43%, list=28%, signal=32%	217	0.434	Upregulated
48	BP	GO:0010608	posttranscriptional regulation of gene expression	471	0.42767	1.76716	0.0001001	0.0001001	0.00493032	5677	tags=49%, list=33%, signal=34%	232	0.492569	Upregulated
49	MF	GO:0017111	nucleoside-triphosphatase activity	497	0.397436	1.64423	0.0001001	0.0001001	0.00493032	5627	tags=46%, list=32%, signal=32%	231	0.464789	Upregulated
50	BP	GO:0050865	regulation of cell activation	489	0.345369	1.42812	0.00010011	0.00010011	0.00493032	3548	tags=30%, list=20%, signal=24%	145	0.296524	Upregulated
51	MF	GO:0005198	structural molecule activity	467	0.470962	1.94551	0.00010012	0.00010012	0.00493032	1920	tags=28%, list=11%, signal=26%	132	0.282655	Upregulated
52	BP	GO:0097190	apoptotic signaling pathway	477	0.337838	1.39609	0.00010012	0.00010012	0.00493032	4620	tags=34%, list=26%, signal=26%	164	0.343816	Upregulated
53	CC	GO:0098794	postsynapse	483	0.34196	1.4135	0.00010012	0.00010012	0.00493032	5089	tags=36%, list=29%, signal=26%	172	0.356108	Upregulated
54	MF	GO:0003682	chromatin binding	462	0.407477	1.68268	0.00010015	0.00010015	0.00493032	5619	tags=47%, list=32%, signal=32%	215	0.465368	Upregulated
55	BP	GO:0002694	regulation of leukocyte activation	458	0.364981	1.50679	0.00010016	0.00010016	0.00493032	4123	tags=34%, list=24%, signal=27%	156	0.340611	Upregulated
56	BP	GO:0006397	mRNA processing	448	0.469694	1.93816	0.00010016	0.00010016	0.00493032	5254	tags=51%, list=30%, signal=37%	230	0.513393	Upregulated
57	MF	GO:0003712	transcription coregulator activity	434	0.422571	1.74295	0.00010018	0.00010018	0.00493032	6097	tags=53%, list=35%, signal=35%	228	0.525346	Upregulated
58	BP	GO:0034660	ncRNA metabolic process	442	0.415278	1.71313	0.00010018	0.00010018	0.00493032	4792	tags=40%, list=27%, signal=29%	175	0.395928	Upregulated
59	CC	GO:0098552	side of membrane	442	0.371675	1.53326	0.00010018	0.00010018	0.00493032	2941	tags=28%, list=17%, signal=24%	124	0.280543	Upregulated
60	BP	GO:0034248	regulation of cellular amide metabolic process	401	0.430367	1.77049	0.00010022	0.00010022	0.00493032	4899	tags=46%, list=28%, signal=34%	185	0.461347	Upregulated
61	BP	GO:0050778	positive regulation of immune response	425	0.408108	1.68189	0.00010022	0.00010022	0.00493032	3266	tags=32%, list=19%, signal=27%	138	0.324706	Upregulated
62	BP	GO:0016570	histone modification	408	0.399372	1.64359	0.000100231	0.000100231	0.00493032	5951	tags=51%, list=34%, signal=35%	209	0.512255	Upregulated
63	BP	GO:0022613	ribonucleoprotein complex biogenesis	422	0.512945	2.11366	0.000100231	0.000100231	0.00493032	4584	tags=49%, list=26%, signal=37%	205	0.485782	Upregulated
64	BP	GO:0042110	T cell activation	403	0.399763	1.64485	0.000100231	0.000100231	0.00493032	3633	tags=34%, list=21%, signal=28%	137	0.33995	Upregulated
65	BP	GO:0051249	regulation of lymphocyte activation	389	0.389518	1.60038	0.000100261	0.000100261	0.00493032	4123	tags=37%, list=24%, signal=29%	142	0.365039	Upregulated
66	BP	GO:0002250	adaptive immune response	388	0.362354	1.48859	0.000100271	0.000100271	0.00493032	4511	tags=36%, list=26%, signal=28%	141	0.363402	Upregulated
67	BP	GO:0008380	RNA splicing	387	0.494791	2.03251	0.000100281	0.000100281	0.00493032	5254	tags=55%, list=30%, signal=39%	212	0.547804	Upregulated
68	CC	GO:0030055	cell-substrate junction	383	0.445335	1.82882	0.000100291	0.000100291	0.00493032	2889	tags=32%, list=17%, signal=27%	123	0.321149	Upregulated
69	CC	GO:0005925	focal adhesion	378	0.447911	1.83862	0.000100301	0.000100301	0.00493032	2889	tags=32%, list=17%, signal=28%	122	0.322751	Upregulated
70	BP	GO:0002764	immune response-regulating signaling pathway	366	0.425138	1.74268	0.000100381	0.000100381	0.00493032	4051	tags=37%, list=23%, signal=29%	134	0.36612	Upregulated
71	CC	GO:0016607	nuclear speck	373	0.450993	1.85003	0.000100381	0.000100381	0.00493032	5818	tags=55%, list=33%, signal=38%	206	0.552279	Upregulated
72	BP	GO:0034470	ncRNA processing	366	0.435585	1.78551	0.000100381	0.000100381	0.00493032	4792	tags=40%, list=27%, signal=30%	148	0.404372	Upregulated
73	BP	GO:0072594	establishment of protein localization to organelle	373	0.39579	1.62358	0.000100381	0.000100381	0.00493032	4785	tags=40%, list=27%, signal=30%	151	0.404826	Upregulated
74	BP	GO:0016032	viral process	361	0.375612	1.5387	0.000100392	0.000100392	0.00493032	4899	tags=43%, list=28%, signal=32%	156	0.432133	Upregulated
75	CC	GO:0005819	spindle	354	0.384024	1.57227	0.000100402	0.000100402	0.00493032	4782	tags=38%, list=27%, signal=28%	133	0.375706	Upregulated
76	BP	GO:0006417	regulation of translation	350	0.46706	1.91166	0.000100442	0.000100442	0.00493032	4899	tags=48%, list=28%, signal=35%	169	0.482857	Upregulated
77	BP	GO:0006325	chromatin organization	349	0.417155	1.7074	0.000100452	0.000100452	0.00493032	5682	tags=51%, list=33%, signal=35%	179	0.512894	Upregulated
78	BP	GO:1903131	mononuclear cell differentiation	348	0.38705	1.584	0.000100452	0.000100452	0.00493032	3997	tags=35%, list=23%, signal=27%	121	0.347701	Upregulated
79	BP	GO:0045785	positive regulation of cell adhesion	338	0.366962	1.49962	0.000100533	0.000100533	0.00493032	4273	tags=35%, list=24%, signal=27%	119	0.352071	Upregulated
80	MF	GO:0140297	DNA-binding transcription factor binding	334	0.418742	1.70991	0.000100594	0.000100594	0.00493032	4922	tags=44%, list=28%, signal=32%	146	0.437126	Upregulated
81	BP	GO:0018205	peptidyl-lysine modification	320	0.404851	1.64987	0.000100654	0.000100654	0.00493032	5951	tags=49%, list=34%, signal=33%	158	0.49375	Upregulated
82	CC	GO:0005667	transcription regulator complex	322	0.358731	1.46224	0.000100664	0.000100664	0.00493032	4828	tags=38%, list=28%, signal=28%	123	0.381988	Upregulated
83	MF	GO:0015631	tubulin binding	318	0.391093	1.59344	0.000100664	0.000100664	0.00493032	5032	tags=41%, list=29%, signal=30%	131	0.41195	Upregulated
84	BP	GO:0032103	positive regulation of response to external stimulus	315	0.358303	1.45877	0.000100695	0.000100695	0.00493032	3266	tags=29%, list=19%, signal=24%	92	0.292063	Upregulated
85	BP	GO:0140694	non-membrane-bounded organelle assembly	314	0.427788	1.74144	0.000100715	0.000100715	0.00493032	3065	tags=33%, list=18%, signal=28%	103	0.328025	Upregulated
86	BP	GO:0051052	regulation of DNA metabolic process	305	0.398544	1.61991	0.000100756	0.000100756	0.00493032	4916	tags=42%, list=28%, signal=31%	128	0.419672	Upregulated
87	BP	GO:0002696	positive regulation of leukocyte activation	300	0.407386	1.65504	0.000100776	0.000100776	0.00493032	3548	tags=35%, list=20%, signal=28%	104	0.346667	Upregulated
88	BP	GO:0007159	leukocyte cell-cell adhesion	300	0.392652	1.59518	0.000100776	0.000100776	0.00493032	4586	tags=41%, list=26%, signal=31%	122	0.406667	Upregulated
89	MF	GO:0045296	cadherin binding	301	0.422223	1.71533	0.000100776	0.000100776	0.00493032	4969	tags=44%, list=28%, signal=32%	132	0.438538	Upregulated
90	MF	GO:0019001	guanyl nucleotide binding	309	0.380183	1.54597	0.000100786	0.000100786	0.00493032	3553	tags=32%, list=20%, signal=26%	99	0.320388	Upregulated
91	MF	GO:0032561	guanyl ribonucleotide binding	309	0.380183	1.54597	0.000100786	0.000100786	0.00493032	3553	tags=32%, list=20%, signal=26%	99	0.320388	Upregulated
92	BP	GO:0050867	positive regulation of cell activation	308	0.40474	1.64571	0.000100786	0.000100786	0.00493032	3548	tags=34%, list=20%, signal=28%	106	0.344156	Upregulated
93	CC	GO:0098687	chromosomal region	308	0.415344	1.68883	0.000100786	0.000100786	0.00493032	5449	tags=47%, list=31%, signal=33%	144	0.467532	Upregulated
94	BP	GO:0030098	lymphocyte differentiation	307	0.408971	1.66242	0.000100796	0.000100796	0.00493032	3997	tags=36%, list=23%, signal=28%	109	0.355049	Upregulated
95	MF	GO:0005525	GTP binding	296	0.387768	1.57388	0.000100837	0.000100837	0.00493032	3553	tags=33%, list=20%, signal=27%	97	0.327703	Upregulated
96	BP	GO:0000377	RNA splicing, via transesterification reactions with bulged adenosine as nucleophile	280	0.492929	1.99705	0.000100867	0.000100867	0.00493032	5100	tags=53%, list=29%, signal=38%	149	0.532143	Upregulated
97	BP	GO:0000398	mRNA splicing, via spliceosome	280	0.492929	1.99705	0.000100867	0.000100867	0.00493032	5100	tags=53%, list=29%, signal=38%	149	0.532143	Upregulated
98	BP	GO:0042254	ribosome biogenesis	282	0.505319	2.04768	0.000100878	0.000100878	0.00493032	4495	tags=46%, list=26%, signal=35%	131	0.464539	Upregulated
99	BP	GO:0000375	RNA splicing, via transesterification reactions	284	0.491916	1.99357	0.000100888	0.000100888	0.00493032	5100	tags=53%, list=29%, signal=38%	150	0.528169	Upregulated
100	MF	GO:0044389	ubiquitin-like protein ligase binding	287	0.3983	1.61459	0.000100888	0.000100888	0.00493032	4916	tags=41%, list=28%, signal=30%	118	0.41115	Upregulated
101	BP	GO:0002253	activation of immune response	274	0.433192	1.75376	0.000100908	0.000100908	0.00493032	4039	tags=41%, list=23%, signal=32%	113	0.412409	Upregulated
102	BP	GO:0032386	regulation of intracellular transport	286	0.385598	1.56296	0.000100908	0.000100908	0.00493032	5475	tags=43%, list=31%, signal=30%	122	0.426573	Upregulated
103	BP	GO:0050863	regulation of T cell activation	274	0.38151	1.54452	0.000100908	0.000100908	0.00493032	3548	tags=33%, list=20%, signal=27%	91	0.332117	Upregulated
104	CC	GO:0099572	postsynaptic specialization	274	0.373272	1.51117	0.000100908	0.000100908	0.00493032	5089	tags=37%, list=29%, signal=27%	102	0.372263	Upregulated
105	BP	GO:0009615	response to virus	291	0.443524	1.79854	0.000100918	0.000100918	0.00493032	3019	tags=33%, list=17%, signal=28%	96	0.329897	Upregulated
106	BP	GO:0002831	regulation of response to biotic stimulus	270	0.388666	1.5719	0.00010099	0.00010099	0.00493032	3647	tags=34%, list=21%, signal=27%	92	0.340741	Upregulated
107	MF	GO:0003729	mRNA binding	270	0.488678	1.97638	0.00010099	0.00010099	0.00493032	4584	tags=48%, list=26%, signal=36%	129	0.477778	Upregulated
108	BP	GO:0006913	nucleocytoplasmic transport	270	0.401147	1.62237	0.00010099	0.00010099	0.00493032	6198	tags=50%, list=36%, signal=33%	135	0.5	Upregulated
109	BP	GO:0051169	nuclear transport	270	0.401147	1.62237	0.00010099	0.00010099	0.00493032	6198	tags=50%, list=36%, signal=33%	135	0.5	Upregulated
110	BP	GO:1903037	regulation of leukocyte cell-cell adhesion	269	0.376064	1.52054	0.00010102	0.00010102	0.00493032	4115	tags=36%, list=24%, signal=28%	97	0.360595	Upregulated
111	MF	GO:0031625	ubiquitin protein ligase binding	271	0.392865	1.58884	0.000101051	0.000101051	0.00493032	4916	tags=41%, list=28%, signal=30%	110	0.405904	Upregulated
112	BP	GO:0051251	positive regulation of lymphocyte activation	266	0.42947	1.73509	0.000101061	0.000101061	0.00493032	3548	tags=37%, list=20%, signal=30%	98	0.368421	Upregulated
113	BP	GO:0043414	macromolecule methylation	265	0.396158	1.59979	0.000101133	0.000101133	0.00493032	5743	tags=45%, list=33%, signal=31%	120	0.45283	Upregulated
114	CC	GO:0009897	external side of plasma membrane	262	0.398012	1.60553	0.000101194	0.000101194	0.00493032	1876	tags=26%, list=11%, signal=23%	67	0.255725	Upregulated
115	BP	GO:0031647	regulation of protein stability	262	0.398173	1.60618	0.000101194	0.000101194	0.00493032	4767	tags=42%, list=27%, signal=31%	109	0.416031	Upregulated
116	BP	GO:0015980	energy derivation by oxidation of organic compounds	259	0.40599	1.63649	0.000101215	0.000101215	0.00493032	2156	tags=21%, list=12%, signal=19%	55	0.212355	Upregulated
117	MF	GO:0061629	RNA polymerase II-specific DNA-binding transcription factor binding	258	0.401429	1.61786	0.000101215	0.000101215	0.00493032	6051	tags=52%, list=35%, signal=34%	133	0.515504	Upregulated
118	BP	GO:0070661	leukocyte proliferation	242	0.382437	1.53624	0.000101338	0.000101338	0.00493032	4213	tags=39%, list=24%, signal=30%	95	0.392562	Upregulated
119	BP	GO:0034504	protein localization to nucleus	251	0.387615	1.55927	0.000101368	0.000101368	0.00493032	4828	tags=39%, list=28%, signal=29%	98	0.390438	Upregulated
120	BP	GO:1903311	regulation of mRNA metabolic process	253	0.470711	1.89405	0.000101379	0.000101379	0.00493032	5818	tags=55%, list=33%, signal=37%	138	0.545455	Upregulated
121	BP	GO:0006401	RNA catabolic process	248	0.421524	1.69473	0.000101399	0.000101399	0.00493032	5677	tags=50%, list=33%, signal=34%	123	0.495968	Upregulated
122	BP	GO:0042113	B cell activation	240	0.445664	1.78936	0.00010141	0.00010141	0.00493032	4132	tags=40%, list=24%, signal=31%	97	0.404167	Upregulated
123	BP	GO:0071103	DNA conformation change	238	0.3909	1.56848	0.00010144	0.00010144	0.00493032	5498	tags=47%, list=32%, signal=32%	111	0.466387	Upregulated
124	BP	GO:0046034	ATP metabolic process	234	0.395865	1.58765	0.000101471	0.000101471	0.00493032	2156	tags=22%, list=12%, signal=20%	52	0.222222	Upregulated
125	MF	GO:0003713	transcription coactivator activity	236	0.435259	1.74577	0.000101502	0.000101502	0.00493032	6593	tags=56%, list=38%, signal=36%	133	0.563559	Upregulated
126	BP	GO:0002768	immune response-regulating cell surface receptor signaling pathway	233	0.49412	1.98043	0.000101595	0.000101595	0.00493032	4039	tags=44%, list=23%, signal=34%	102	0.437768	Upregulated
127	MF	GO:0016887	ATP hydrolysis activity	233	0.426494	1.70938	0.000101595	0.000101595	0.00493032	4593	tags=42%, list=26%, signal=32%	99	0.424893	Upregulated
128	BP	GO:0048872	homeostasis of number of cells	228	0.425041	1.70216	0.000101616	0.000101616	0.00493032	5518	tags=47%, list=32%, signal=33%	108	0.473684	Upregulated
129	BP	GO:0022409	positive regulation of cell-cell adhesion	230	0.408585	1.63673	0.000101636	0.000101636	0.00493032	3591	tags=35%, list=21%, signal=28%	81	0.352174	Upregulated
130	BP	GO:0016072	rRNA metabolic process	225	0.504972	2.02147	0.000101719	0.000101719	0.00493032	4508	tags=46%, list=26%, signal=35%	104	0.462222	Upregulated
131	BP	GO:0032943	mononuclear cell proliferation	225	0.397136	1.58979	0.000101719	0.000101719	0.00493032	4213	tags=40%, list=24%, signal=31%	90	0.4	Upregulated
132	CC	GO:0035770	ribonucleoprotein granule	225	0.441283	1.76651	0.000101719	0.000101719	0.00493032	4495	tags=44%, list=26%, signal=33%	100	0.444444	Upregulated
133	BP	GO:0046651	lymphocyte proliferation	223	0.401715	1.60767	0.00010174	0.00010174	0.00493032	4213	tags=40%, list=24%, signal=31%	90	0.403587	Upregulated
134	BP	GO:0030217	T cell differentiation	217	0.414788	1.65721	0.000101864	0.000101864	0.00493032	3614	tags=32%, list=21%, signal=26%	70	0.322581	Upregulated
135	BP	GO:0002429	immune response-activating cell surface receptor signaling pathway	215	0.49664	1.98311	0.000101916	0.000101916	0.00493032	4039	tags=45%, list=23%, signal=35%	96	0.446512	Upregulated
136	BP	GO:0002757	immune response-activating signal transduction	215	0.49664	1.98311	0.000101916	0.000101916	0.00493032	4039	tags=45%, list=23%, signal=35%	96	0.446512	Upregulated
137	BP	GO:0006364	rRNA processing	215	0.508414	2.03013	0.000101916	0.000101916	0.00493032	4495	tags=47%, list=26%, signal=35%	100	0.465116	Upregulated
138	BP	GO:1903320	regulation of protein modification by small protein conjugation or removal	216	0.424594	1.69533	0.000101937	0.000101937	0.00493032	4834	tags=42%, list=28%, signal=30%	90	0.416667	Upregulated
139	BP	GO:0006338	chromatin remodeling	212	0.416817	1.6633	0.000101968	0.000101968	0.00493032	5676	tags=49%, list=33%, signal=34%	104	0.490566	Upregulated
140	BP	GO:0031349	positive regulation of defense response	212	0.409747	1.63508	0.000101968	0.000101968	0.00493032	3266	tags=32%, list=19%, signal=26%	67	0.316038	Upregulated
141	MF	GO:0042393	histone binding	214	0.442712	1.7671	0.000101968	0.000101968	0.00493032	4274	tags=44%, list=24%, signal=34%	94	0.439252	Upregulated
142	BP	GO:0051607	defense response to virus	212	0.466011	1.8596	0.000101968	0.000101968	0.00493032	3019	tags=34%, list=17%, signal=28%	72	0.339623	Upregulated
143	BP	GO:0140546	defense response to symbiont	212	0.466011	1.8596	0.000101968	0.000101968	0.00493032	3019	tags=34%, list=17%, signal=28%	72	0.339623	Upregulated
144	CC	GO:0036464	cytoplasmic ribonucleoprotein granule	207	0.454173	1.8098	0.000102093	0.000102093	0.00493032	4436	tags=46%, list=25%, signal=35%	96	0.463768	Upregulated
145	BP	GO:0043543	protein acylation	207	0.406773	1.62092	0.000102093	0.000102093	0.00493032	6356	tags=53%, list=36%, signal=34%	109	0.52657	Upregulated
146	CC	GO:0005840	ribosome	206	0.678219	2.70172	0.000102155	0.000102155	0.00493032	1487	tags=46%, list=9%, signal=42%	94	0.456311	Upregulated
147	BP	GO:0006402	mRNA catabolic process	206	0.42059	1.67545	0.000102155	0.000102155	0.00493032	6801	tags=57%, list=39%, signal=35%	118	0.572816	Upregulated
148	BP	GO:0033157	regulation of intracellular protein transport	202	0.406774	1.6186	0.000102218	0.000102218	0.00493032	5475	tags=44%, list=31%, signal=30%	88	0.435644	Upregulated
149	BP	GO:0015931	nucleobase-containing compound transport	197	0.445051	1.76905	0.000102229	0.000102229	0.00493032	4788	tags=45%, list=27%, signal=33%	89	0.451777	Upregulated
150	BP	GO:2001020	regulation of response to DNA damage stimulus	197	0.444978	1.76876	0.000102229	0.000102229	0.00493032	4129	tags=40%, list=24%, signal=31%	78	0.395939	Upregulated
151	BP	GO:0071826	ribonucleoprotein complex subunit organization	200	0.529919	2.10746	0.00010226	0.00010226	0.00493032	3468	tags=44%, list=20%, signal=36%	88	0.44	Upregulated
152	BP	GO:0045333	cellular respiration	199	0.430862	1.71303	0.000102291	0.000102291	0.00493032	2156	tags=23%, list=12%, signal=20%	45	0.226131	Upregulated
153	BP	GO:1903039	positive regulation of leukocyte cell-cell adhesion	201	0.43329	1.72344	0.000102291	0.000102291	0.00493032	3548	tags=37%, list=20%, signal=30%	75	0.373134	Upregulated
154	BP	GO:0071824	protein-DNA complex subunit organization	198	0.413407	1.64316	0.000102323	0.000102323	0.00493032	4887	tags=43%, list=28%, signal=31%	85	0.429293	Upregulated
155	BP	GO:0022618	ribonucleoprotein complex assembly	193	0.537314	2.13241	0.000102407	0.000102407	0.00493032	3468	tags=45%, list=20%, signal=36%	86	0.445596	Upregulated
156	BP	GO:0006403	RNA localization	187	0.503139	1.99188	0.000102585	0.000102585	0.00493032	4788	tags=50%, list=27%, signal=37%	94	0.502674	Upregulated
157	BP	GO:0031396	regulation of protein ubiquitination	185	0.43938	1.73799	0.000102701	0.000102701	0.00493032	4834	tags=44%, list=28%, signal=32%	82	0.443243	Upregulated
158	CC	GO:0005681	spliceosomal complex	184	0.508577	2.01158	0.000102733	0.000102733	0.00493032	5254	tags=57%, list=30%, signal=40%	105	0.570652	Upregulated
159	BP	GO:0050870	positive regulation of T cell activation	183	0.434454	1.71758	0.000102733	0.000102733	0.00493032	3548	tags=38%, list=20%, signal=30%	69	0.377049	Upregulated
160	BP	GO:0033044	regulation of chromosome organization	175	0.427148	1.68304	0.000102923	0.000102923	0.00493032	4129	tags=42%, list=24%, signal=32%	73	0.417143	Upregulated
161	BP	GO:0006457	protein folding	176	0.435803	1.71744	0.000102944	0.000102944	0.00493032	4900	tags=47%, list=28%, signal=34%	83	0.471591	Upregulated
162	BP	GO:0034249	negative regulation of cellular amide metabolic process	176	0.421416	1.66074	0.000102944	0.000102944	0.00493032	5177	tags=50%, list=30%, signal=36%	88	0.5	Upregulated
163	BP	GO:0007051	spindle organization	171	0.429725	1.68824	0.000103135	0.000103135	0.00493032	4782	tags=46%, list=27%, signal=33%	78	0.45614	Upregulated
164	CC	GO:0044391	ribosomal subunit	170	0.724333	2.84467	0.000103146	0.000103146	0.00493032	1270	tags=49%, list=7%, signal=46%	84	0.494118	Upregulated
165	BP	GO:0050851	antigen receptor-mediated signaling pathway	170	0.545463	2.14219	0.000103146	0.000103146	0.00493032	3047	tags=44%, list=17%, signal=36%	74	0.435294	Upregulated
166	BP	GO:0042742	defense response to bacterium	168	0.462689	1.8148	0.000103316	0.000103316	0.00493032	3372	tags=36%, list=19%, signal=29%	60	0.357143	Upregulated
167	BP	GO:0009060	aerobic respiration	166	0.483312	1.8931	0.000103381	0.000103381	0.00493032	2713	tags=29%, list=16%, signal=25%	48	0.289157	Upregulated
168	BP	GO:0050821	protein stabilization	166	0.430444	1.68602	0.000103381	0.000103381	0.00493032	4612	tags=42%, list=26%, signal=31%	70	0.421687	Upregulated
169	MF	GO:0003735	structural constituent of ribosome	155	0.752811	2.93118	0.000103734	0.000103734	0.00493032	1270	tags=54%, list=7%, signal=50%	83	0.535484	Upregulated
170	BP	GO:0017148	negative regulation of translation	154	0.457684	1.78094	0.000103788	0.000103788	0.00493032	5667	tags=55%, list=32%, signal=38%	85	0.551948	Upregulated
171	BP	GO:0006959	humoral immune response	158	0.437516	1.70542	0.00010381	0.00010381	0.00493032	1849	tags=27%, list=11%, signal=24%	42	0.265823	Upregulated
172	BP	GO:0051236	establishment of RNA localization	153	0.480267	1.86744	0.000103842	0.000103842	0.00493032	4788	tags=48%, list=27%, signal=35%	73	0.477124	Upregulated
173	BP	GO:0050657	nucleic acid transport	150	0.476198	1.84917	0.000103896	0.000103896	0.00493032	4788	tags=47%, list=27%, signal=35%	71	0.473333	Upregulated
174	BP	GO:0050658	RNA transport	150	0.476198	1.84917	0.000103896	0.000103896	0.00493032	4788	tags=47%, list=27%, signal=35%	71	0.473333	Upregulated
175	CC	GO:0072686	mitotic spindle	149	0.425932	1.65217	0.000104037	0.000104037	0.00493032	4882	tags=43%, list=28%, signal=31%	64	0.42953	Upregulated
176	BP	GO:0032200	telomere organization	148	0.449935	1.74384	0.000104102	0.000104102	0.00493032	4974	tags=48%, list=29%, signal=35%	71	0.47973	Upregulated
177	CC	GO:0000781	chromosome, telomeric region	144	0.449466	1.73838	0.000104123	0.000104123	0.00493032	5449	tags=50%, list=31%, signal=35%	72	0.5	Upregulated
178	BP	GO:0002181	cytoplasmic translation	144	0.768394	2.97188	0.000104123	0.000104123	0.00493032	1106	tags=61%, list=6%, signal=58%	88	0.611111	Upregulated
179	MF	GO:0004386	helicase activity	141	0.44328	1.7118	0.000104243	0.000104243	0.00493032	5406	tags=53%, list=31%, signal=37%	75	0.531915	Upregulated
180	BP	GO:0050792	regulation of viral process	140	0.483228	1.86541	0.000104243	0.000104243	0.00493032	4284	tags=49%, list=25%, signal=37%	68	0.485714	Upregulated
181	BP	GO:0034250	positive regulation of cellular amide metabolic process	139	0.466918	1.80101	0.000104308	0.000104308	0.00493032	4824	tags=50%, list=28%, signal=36%	69	0.496403	Upregulated
182	BP	GO:0002833	positive regulation of response to biotic stimulus	138	0.45176	1.74091	0.000104406	0.000104406	0.00493032	4039	tags=41%, list=23%, signal=31%	56	0.405797	Upregulated
183	BP	GO:0002262	myeloid cell homeostasis	135	0.43752	1.68199	0.000104581	0.000104581	0.00493032	5826	tags=53%, list=33%, signal=36%	72	0.533333	Upregulated
184	BP	GO:0043484	regulation of RNA splicing	133	0.551764	2.11878	0.000104767	0.000104767	0.00493032	4592	tags=62%, list=26%, signal=46%	82	0.616541	Upregulated
185	BP	GO:0046631	alpha-beta T cell activation	130	0.43446	1.66414	0.000105064	0.000105064	0.00493032	4204	tags=39%, list=24%, signal=30%	51	0.392308	Upregulated
186	CC	GO:0098800	inner mitochondrial membrane protein complex	131	0.494274	1.89405	0.000105075	0.000105075	0.00493032	2341	tags=27%, list=13%, signal=23%	35	0.267176	Upregulated
187	MF	GO:0016922	nuclear receptor binding	128	0.435037	1.66414	0.000105152	0.000105152	0.00493032	5907	tags=55%, list=34%, signal=37%	71	0.554688	Upregulated
188	BP	GO:0006119	oxidative phosphorylation	125	0.532588	2.03199	0.000105352	0.000105352	0.00493032	2156	tags=30%, list=12%, signal=27%	38	0.304	Upregulated
189	BP	GO:0050684	regulation of mRNA processing	125	0.530998	2.02593	0.000105352	0.000105352	0.00493032	4592	tags=54%, list=26%, signal=40%	68	0.544	Upregulated
190	BP	GO:1903900	regulation of viral life cycle	125	0.470429	1.79484	0.000105352	0.000105352	0.00493032	2903	tags=38%, list=17%, signal=32%	48	0.384	Upregulated
191	BP	GO:0000723	telomere maintenance	122	0.473153	1.80027	0.000105731	0.000105731	0.00493032	4916	tags=50%, list=28%, signal=36%	61	0.5	Upregulated
192	MF	GO:0045182	translation regulator activity	121	0.481095	1.82902	0.000105731	0.000105731	0.00493032	4360	tags=45%, list=25%, signal=34%	55	0.454545	Upregulated
193	BP	GO:0051028	mRNA transport	121	0.467545	1.7775	0.000105731	0.000105731	0.00493032	4788	tags=46%, list=27%, signal=34%	56	0.46281	Upregulated
194	BP	GO:0019079	viral genome replication	118	0.493171	1.86955	0.000106078	0.000106078	0.00493032	2903	tags=38%, list=17%, signal=32%	45	0.381356	Upregulated
195	BP	GO:0045727	positive regulation of translation	118	0.500216	1.89626	0.000106078	0.000106078	0.00493032	4824	tags=53%, list=28%, signal=39%	63	0.533898	Upregulated
196	BP	GO:0045089	positive regulation of innate immune response	111	0.477865	1.80215	0.000106462	0.000106462	0.00493032	3424	tags=38%, list=20%, signal=31%	42	0.378378	Upregulated
197	MF	GO:0003697	single-stranded DNA binding	112	0.452556	1.70717	0.000106576	0.000106576	0.00493032	5396	tags=51%, list=31%, signal=35%	57	0.508929	Upregulated
198	BP	GO:0051225	spindle assembly	109	0.477962	1.79898	0.000106655	0.000106655	0.00493032	4782	tags=51%, list=27%, signal=38%	56	0.513761	Upregulated
199	BP	GO:0034101	erythrocyte homeostasis	110	0.462461	1.74159	0.000106667	0.000106667	0.00493032	5826	tags=53%, list=33%, signal=35%	58	0.527273	Upregulated
200	BP	GO:0050852	T cell receptor signaling pathway	110	0.474006	1.78507	0.000106667	0.000106667	0.00493032	4039	tags=43%, list=23%, signal=33%	47	0.427273	Upregulated
201	BP	GO:0006413	translational initiation	108	0.540606	2.03283	0.000106803	0.000106803	0.00493032	3876	tags=50%, list=22%, signal=39%	54	0.5	Upregulated
202	MF	GO:0009055	electron transfer activity	108	0.47555	1.78821	0.000106803	0.000106803	0.00493032	2341	tags=23%, list=13%, signal=20%	25	0.231481	Upregulated
203	CC	GO:0015934	large ribosomal subunit	108	0.713178	2.68176	0.000106803	0.000106803	0.00493032	1191	tags=46%, list=7%, signal=43%	50	0.462963	Upregulated
204	BP	GO:0050671	positive regulation of lymphocyte proliferation	108	0.449041	1.68852	0.000106803	0.000106803	0.00493032	3515	tags=40%, list=20%, signal=32%	43	0.398148	Upregulated
205	BP	GO:1903313	positive regulation of mRNA metabolic process	105	0.482493	1.80896	0.000107009	0.000107009	0.00493032	6571	tags=63%, list=38%, signal=39%	66	0.628571	Upregulated
206	BP	GO:0019827	stem cell population maintenance	104	0.46544	1.74267	0.000107043	0.000107043	0.00493032	4953	tags=46%, list=28%, signal=33%	48	0.461538	Upregulated
207	BP	GO:0030218	erythrocyte differentiation	104	0.463943	1.73707	0.000107043	0.000107043	0.00493032	5826	tags=54%, list=33%, signal=36%	56	0.538462	Upregulated
208	BP	GO:0022904	respiratory electron transport chain	102	0.51061	1.90753	0.000107331	0.000107331	0.00493032	2341	tags=26%, list=13%, signal=23%	27	0.264706	Upregulated
209	BP	GO:0030518	intracellular steroid hormone receptor signaling pathway	102	0.459315	1.71591	0.000107331	0.000107331	0.00493032	3226	tags=38%, list=18%, signal=31%	39	0.382353	Upregulated
210	BP	GO:0034968	histone lysine methylation	102	0.449578	1.67953	0.000107331	0.000107331	0.00493032	5845	tags=56%, list=34%, signal=37%	57	0.558824	Upregulated
211	MF	GO:0047485	protein N-terminus binding	102	0.462934	1.72942	0.000107331	0.000107331	0.00493032	5873	tags=56%, list=34%, signal=37%	57	0.558824	Upregulated
212	BP	GO:0051053	negative regulation of DNA metabolic process	101	0.508121	1.89651	0.000107446	0.000107446	0.00493032	3798	tags=46%, list=22%, signal=36%	46	0.455446	Upregulated
213	CC	GO:1990204	oxidoreductase complex	98	0.465065	1.7297	0.000107852	0.000107852	0.00493032	2713	tags=24%, list=16%, signal=21%	24	0.244898	Upregulated
214	CC	GO:0022626	cytosolic ribosome	94	0.875683	3.24557	0.000108038	0.000108038	0.00493032	1228	tags=83%, list=7%, signal=78%	78	0.829787	Upregulated
215	MF	GO:0051082	unfolded protein binding	95	0.545987	2.02453	0.000108073	0.000108073	0.00493032	4587	tags=56%, list=26%, signal=41%	53	0.557895	Upregulated
216	MF	GO:0090079	translation regulator activity, nucleic acid binding	95	0.474548	1.75963	0.000108073	0.000108073	0.00493032	4360	tags=45%, list=25%, signal=34%	43	0.452632	Upregulated
217	BP	GO:2001022	positive regulation of response to DNA damage stimulus	95	0.467294	1.73273	0.000108073	0.000108073	0.00493032	4396	tags=43%, list=25%, signal=32%	41	0.431579	Upregulated
218	BP	GO:0048024	regulation of mRNA splicing, via spliceosome	90	0.549663	2.02385	0.000108826	0.000108826	0.00493032	4592	tags=60%, list=26%, signal=44%	54	0.6	Upregulated
219	MF	GO:0019209	kinase activator activity	88	0.469495	1.72456	0.000108909	0.000108909	0.00493032	2096	tags=27%, list=12%, signal=24%	24	0.272727	Upregulated
220	BP	GO:0032479	regulation of type I interferon production	88	0.468507	1.72093	0.000108909	0.000108909	0.00493032	2853	tags=32%, list=16%, signal=27%	28	0.318182	Upregulated
221	BP	GO:0032606	type I interferon production	88	0.468507	1.72093	0.000108909	0.000108909	0.00493032	2853	tags=32%, list=16%, signal=27%	28	0.318182	Upregulated
222	CC	GO:0070469	respirasome	88	0.566555	2.08108	0.000108909	0.000108909	0.00493032	2341	tags=31%, list=13%, signal=27%	27	0.306818	Upregulated
223	BP	GO:0010324	membrane invagination	87	0.481889	1.76881	0.000108956	0.000108956	0.00493032	2216	tags=37%, list=13%, signal=32%	32	0.367816	Upregulated
224	BP	GO:0042773	ATP synthesis coupled electron transport	87	0.552149	2.02671	0.000108956	0.000108956	0.00493032	2341	tags=30%, list=13%, signal=26%	26	0.298851	Upregulated
225	BP	GO:0042775	mitochondrial ATP synthesis coupled electron transport	87	0.552149	2.02671	0.000108956	0.000108956	0.00493032	2341	tags=30%, list=13%, signal=26%	26	0.298851	Upregulated
226	CC	GO:0005684	U2-type spliceosomal complex	89	0.490735	1.80399	0.00010898	0.00010898	0.00493032	5079	tags=54%, list=29%, signal=38%	48	0.539326	Upregulated
227	CC	GO:0071013	catalytic step 2 spliceosome	85	0.561507	2.0565	0.000109123	0.000109123	0.00493032	5017	tags=65%, list=29%, signal=46%	55	0.647059	Upregulated
228	BP	GO:1903321	negative regulation of protein modification by small protein conjugation or removal	84	0.515004	1.88363	0.000109242	0.000109242	0.00493032	4115	tags=44%, list=24%, signal=34%	37	0.440476	Upregulated
229	MF	GO:0030295	protein kinase activator activity	83	0.510765	1.86418	0.000109469	0.000109469	0.00493032	2096	tags=29%, list=12%, signal=26%	24	0.289157	Upregulated
230	BP	GO:0042102	positive regulation of T cell proliferation	81	0.465101	1.69113	0.000109951	0.000109951	0.00493032	3262	tags=41%, list=19%, signal=33%	33	0.407407	Upregulated
231	BP	GO:0019646	aerobic electron transport chain	79	0.580708	2.1025	0.000110424	0.000110424	0.00493032	2341	tags=33%, list=13%, signal=29%	26	0.329114	Upregulated
232	CC	GO:0005746	mitochondrial respirasome	78	0.573974	2.07614	0.000110485	0.000110485	0.00493032	2341	tags=31%, list=13%, signal=27%	24	0.307692	Upregulated
233	CC	GO:0098803	respiratory chain complex	78	0.601375	2.17525	0.000110485	0.000110485	0.00493032	2341	tags=32%, list=13%, signal=28%	25	0.320513	Upregulated
234	BP	GO:2001252	positive regulation of chromosome organization	78	0.505714	1.82923	0.000110485	0.000110485	0.00493032	4785	tags=59%, list=27%, signal=43%	46	0.589744	Upregulated
235	BP	GO:0032204	regulation of telomere maintenance	77	0.518289	1.87167	0.000110558	0.000110558	0.00493032	3653	tags=49%, list=21%, signal=39%	38	0.493506	Upregulated
236	BP	GO:0045069	regulation of viral genome replication	77	0.568774	2.05398	0.000110558	0.000110558	0.00493032	2903	tags=47%, list=17%, signal=39%	36	0.467532	Upregulated
237	MF	GO:0003727	single-stranded RNA binding	73	0.589866	2.117	0.000110865	0.000110865	0.00493032	4298	tags=60%, list=25%, signal=46%	44	0.60274	Upregulated
238	MF	GO:0003823	antigen binding	76	0.509847	1.8371	0.000110865	0.000110865	0.00493032	1805	tags=32%, list=10%, signal=28%	24	0.315789	Upregulated
239	BP	GO:0010833	telomere maintenance via telomere lengthening	76	0.519683	1.87254	0.000110865	0.000110865	0.00493032	3653	tags=46%, list=21%, signal=37%	35	0.460526	Upregulated
240	MF	GO:0016651	oxidoreductase activity, acting on NAD(P)H	76	0.484465	1.74564	0.000110865	0.000110865	0.00493032	2341	tags=25%, list=13%, signal=22%	19	0.25	Upregulated
241	CC	GO:0030684	preribosome	73	0.494002	1.77295	0.000110865	0.000110865	0.00493032	4223	tags=48%, list=24%, signal=36%	35	0.479452	Upregulated
242	BP	GO:0048525	negative regulation of viral process	76	0.558144	2.01112	0.000110865	0.000110865	0.00493032	4113	tags=55%, list=24%, signal=42%	42	0.552632	Upregulated
243	BP	GO:1903312	negative regulation of mRNA metabolic process	76	0.567469	2.04473	0.000110865	0.000110865	0.00493032	4541	tags=58%, list=26%, signal=43%	44	0.578947	Upregulated
244	BP	GO:0050853	B cell receptor signaling pathway	74	0.641747	2.30492	0.000111049	0.000111049	0.00493032	3012	tags=58%, list=17%, signal=48%	43	0.581081	Upregulated
245	BP	GO:0031397	negative regulation of protein ubiquitination	75	0.551847	1.984	0.000111136	0.000111136	0.00493032	4314	tags=49%, list=25%, signal=37%	37	0.493333	Upregulated
246	BP	GO:0071426	ribonucleoprotein complex export from nucleus	72	0.481079	1.72356	0.000111148	0.000111148	0.00493032	6196	tags=60%, list=36%, signal=39%	43	0.597222	Upregulated
247	MF	GO:0003725	double-stranded RNA binding	71	0.51736	1.84958	0.000111371	0.000111371	0.00493032	3031	tags=41%, list=17%, signal=34%	29	0.408451	Upregulated
248	BP	GO:0006446	regulation of translational initiation	71	0.524095	1.87366	0.000111371	0.000111371	0.00493032	6773	tags=75%, list=39%, signal=46%	53	0.746479	Upregulated
249	MF	GO:0008186	ATP-dependent activity, acting on RNA	71	0.513151	1.83454	0.000111371	0.000111371	0.00493032	4404	tags=54%, list=25%, signal=40%	38	0.535211	Upregulated
250	BP	GO:0042274	ribosomal small subunit biogenesis	71	0.573333	2.04969	0.000111371	0.000111371	0.00493032	2977	tags=44%, list=17%, signal=36%	31	0.43662	Upregulated
251	BP	GO:0006911	phagocytosis, engulfment	70	0.510235	1.81944	0.000111769	0.000111769	0.00493032	2216	tags=40%, list=13%, signal=35%	28	0.4	Upregulated
252	CC	GO:0010494	cytoplasmic stress granule	70	0.492986	1.75793	0.000111769	0.000111769	0.00493032	4436	tags=53%, list=25%, signal=40%	37	0.528571	Upregulated
253	BP	GO:0042100	B cell proliferation	70	0.502477	1.79177	0.000111769	0.000111769	0.00493032	3875	tags=46%, list=22%, signal=36%	32	0.457143	Upregulated
254	MF	GO:0003724	RNA helicase activity	69	0.515755	1.83593	0.000111857	0.000111857	0.00493032	4404	tags=54%, list=25%, signal=40%	37	0.536232	Upregulated
255	BP	GO:0042273	ribosomal large subunit biogenesis	68	0.62764	2.22815	0.000112133	0.000112133	0.00493032	2601	tags=47%, list=15%, signal=40%	32	0.470588	Upregulated
256	BP	GO:0000380	alternative mRNA splicing, via spliceosome	67	0.581135	2.05807	0.000112334	0.000112334	0.00493032	2955	tags=51%, list=17%, signal=42%	34	0.507463	Upregulated
257	MF	GO:0015453	oxidoreduction-driven active transmembrane transporter activity	67	0.615796	2.18082	0.000112334	0.000112334	0.00493032	2341	tags=34%, list=13%, signal=30%	23	0.343284	Upregulated
258	BP	GO:0006278	RNA-dependent DNA biosynthetic process	66	0.526457	1.86186	0.00011236	0.00011236	0.00493032	3653	tags=47%, list=21%, signal=37%	31	0.469697	Upregulated
259	CC	GO:0015935	small ribosomal subunit	66	0.74729	2.64285	0.00011236	0.00011236	0.00493032	1442	tags=56%, list=8%, signal=52%	37	0.560606	Upregulated
260	BP	GO:0007004	telomere maintenance via telomerase	65	0.528151	1.86425	0.000112448	0.000112448	0.00493032	3653	tags=48%, list=21%, signal=38%	31	0.476923	Upregulated
261	CC	GO:0015030	Cajal body	65	0.535098	1.88877	0.000112448	0.000112448	0.00493032	4119	tags=49%, list=24%, signal=38%	32	0.492308	Upregulated
262	MF	GO:0019843	rRNA binding	64	0.602891	2.12493	0.000112587	0.000112587	0.00493032	2583	tags=45%, list=15%, signal=39%	29	0.453125	Upregulated
263	CC	GO:0005844	polysome	63	0.709972	2.4948	0.000113007	0.000113007	0.00493032	1136	tags=52%, list=7%, signal=49%	33	0.52381	Upregulated
264	BP	GO:0019730	antimicrobial humoral response	59	0.581907	2.02273	0.000113804	0.000113804	0.00493032	2121	tags=34%, list=12%, signal=30%	20	0.338983	Upregulated
265	BP	GO:0050688	regulation of defense response to virus	58	0.554153	1.92124	0.000114142	0.000114142	0.00493032	2853	tags=40%, list=16%, signal=33%	23	0.396552	Upregulated
266	BP	GO:0050854	regulation of antigen receptor-mediated signaling pathway	58	0.575387	1.99486	0.000114142	0.000114142	0.00493032	3047	tags=50%, list=17%, signal=41%	29	0.5	Upregulated
267	BP	GO:1904356	regulation of telomere maintenance via telomere lengthening	58	0.528953	1.83387	0.000114142	0.000114142	0.00493032	4353	tags=55%, list=25%, signal=42%	32	0.551724	Upregulated
268	BP	GO:0042255	ribosome assembly	56	0.626445	2.16132	0.000114679	0.000114679	0.00493032	2667	tags=46%, list=15%, signal=39%	26	0.464286	Upregulated
269	MF	GO:0001098	basal transcription machinery binding	55	0.553967	1.90615	0.000114784	0.000114784	0.00493032	4932	tags=56%, list=28%, signal=41%	31	0.563636	Upregulated
270	MF	GO:0001099	basal RNA polymerase II transcription machinery binding	55	0.553967	1.90615	0.000114784	0.000114784	0.00493032	4932	tags=56%, list=28%, signal=41%	31	0.563636	Upregulated
271	BP	GO:0032481	positive regulation of type I interferon production	55	0.56395	1.9405	0.000114784	0.000114784	0.00493032	2853	tags=40%, list=16%, signal=34%	22	0.4	Upregulated
272	CC	GO:0022625	cytosolic large ribosomal subunit	54	0.895452	3.07167	0.000115115	0.000115115	0.00493032	1106	tags=87%, list=6%, signal=82%	47	0.87037	Upregulated
273	BP	GO:0006120	mitochondrial electron transport, NADH to ubiquinone	49	0.596833	2.01206	0.000116782	0.000116782	0.00493032	2341	tags=35%, list=13%, signal=30%	17	0.346939	Upregulated
274	BP	GO:0045071	negative regulation of viral genome replication	48	0.61666	2.0707	0.000117014	0.000117014	0.00493032	2903	tags=54%, list=17%, signal=45%	26	0.541667	Upregulated
275	CC	GO:0005747	mitochondrial respiratory chain complex I	46	0.605546	2.01676	0.000117772	0.000117772	0.00493032	2341	tags=33%, list=13%, signal=28%	15	0.326087	Upregulated
276	CC	GO:0030964	NADH dehydrogenase complex	46	0.605546	2.01676	0.000117772	0.000117772	0.00493032	2341	tags=33%, list=13%, signal=28%	15	0.326087	Upregulated
277	CC	GO:0045271	respiratory chain complex I	46	0.605546	2.01676	0.000117772	0.000117772	0.00493032	2341	tags=33%, list=13%, signal=28%	15	0.326087	Upregulated
278	MF	GO:0003955	NAD(P)H dehydrogenase (quinone) activity	45	0.606385	2.01354	0.000117897	0.000117897	0.00493032	2341	tags=36%, list=13%, signal=31%	16	0.355556	Upregulated
279	MF	GO:0003954	NADH dehydrogenase activity	44	0.637618	2.10827	0.000118413	0.000118413	0.00493032	2341	tags=36%, list=13%, signal=32%	16	0.363636	Upregulated
280	MF	GO:0008137	NADH dehydrogenase (ubiquinone) activity	42	0.655752	2.15114	0.000119005	0.000119005	0.00493032	2341	tags=38%, list=13%, signal=33%	16	0.380952	Upregulated
281	BP	GO:0061844	antimicrobial humoral immune response mediated by antimicrobial peptide	42	0.624405	2.04831	0.000119005	0.000119005	0.00493032	668	tags=29%, list=4%, signal=28%	12	0.285714	Upregulated
282	CC	GO:0001772	immunological synapse	43	0.62907	2.07091	0.000119019	0.000119019	0.00493032	2375	tags=51%, list=14%, signal=44%	22	0.511628	Upregulated
283	MF	GO:0050136	NADH dehydrogenase (quinone) activity	43	0.638761	2.10281	0.000119019	0.000119019	0.00493032	2341	tags=37%, list=13%, signal=32%	16	0.372093	Upregulated
284	CC	GO:0022627	cytosolic small ribosomal subunit	40	0.86538	2.80928	0.000120048	0.000120048	0.00495275	489	tags=75%, list=3%, signal=73%	30	0.75	Upregulated
285	BP	GO:0009620	response to fungus	38	0.64229	2.06617	0.000120482	0.000120482	0.00495275	1987	tags=39%, list=11%, signal=35%	15	0.394737	Upregulated
286	CC	GO:0019814	immunoglobulin complex	36	0.647919	2.06324	0.000121551	0.000121551	0.00495275	1681	tags=47%, list=10%, signal=43%	17	0.472222	Upregulated
287	BP	GO:0002183	cytoplasmic translational initiation	34	0.651367	2.05384	0.000122205	0.000122205	0.00495275	3363	tags=65%, list=19%, signal=52%	22	0.647059	Upregulated
288	BP	GO:0033120	positive regulation of RNA splicing	34	0.63759	2.0104	0.000122205	0.000122205	0.00495275	3214	tags=65%, list=18%, signal=53%	22	0.647059	Upregulated
289	CC	GO:0042788	polysomal ribosome	30	0.839832	2.58283	0.000123793	0.000123793	0.00495275	1106	tags=80%, list=6%, signal=75%	24	0.8	Upregulated
290	CC	GO:0070069	cytochrome complex	31	0.621219	1.91878	0.000123916	0.000123916	0.00495275	2156	tags=35%, list=12%, signal=31%	11	0.354839	Upregulated
291	CC	GO:0042101	T cell receptor complex	29	0.708604	2.16552	0.000124239	0.000124239	0.00495275	1475	tags=45%, list=8%, signal=41%	13	0.448276	Upregulated
292	BP	GO:0000470	maturation of LSU-rRNA	28	0.642558	1.95022	0.000124844	0.000124844	0.00495275	3714	tags=57%, list=21%, signal=45%	16	0.571429	Upregulated
293	BP	GO:0050832	defense response to fungus	28	0.66559	2.02013	0.000124844	0.000124844	0.00495275	1987	tags=43%, list=11%, signal=38%	12	0.428571	Upregulated
294	BP	GO:0070198	protein localization to chromosome, telomeric region	28	0.653658	1.98391	0.000124844	0.000124844	0.00495275	3837	tags=64%, list=22%, signal=50%	18	0.642857	Upregulated
295	MF	GO:0034987	immunoglobulin receptor binding	26	0.718173	2.14688	0.00012566	0.00012566	0.00495275	1681	tags=54%, list=10%, signal=49%	14	0.538462	Upregulated
296	MF	GO:0048027	mRNA 5'-UTR binding	26	0.664314	1.98588	0.00012566	0.00012566	0.00495275	4020	tags=69%, list=23%, signal=53%	18	0.692308	Upregulated
297	BP	GO:0000027	ribosomal large subunit assembly	25	0.688729	2.04192	0.000125834	0.000125834	0.00495275	805	tags=36%, list=5%, signal=34%	9	0.36	Upregulated
298	CC	GO:0042571	immunoglobulin complex, circulating	24	0.72952	2.14295	0.000126743	0.000126743	0.00495275	1681	tags=58%, list=10%, signal=53%	14	0.583333	Upregulated
299	BP	GO:0050857	positive regulation of antigen receptor-mediated signaling pathway	24	0.706767	2.07611	0.000126743	0.000126743	0.00495275	1453	tags=54%, list=8%, signal=50%	13	0.541667	Upregulated
300	BP	GO:1901798	positive regulation of signal transduction by p53 class mediator	24	0.669031	1.96526	0.000126743	0.000126743	0.00495275	2691	tags=54%, list=15%, signal=46%	13	0.541667	Upregulated
301	BP	GO:0050855	regulation of B cell receptor signaling pathway	20	0.703432	1.98811	0.000129618	0.000129618	0.00504827	3875	tags=80%, list=22%, signal=62%	16	0.8	Upregulated
302	BP	GO:0000028	ribosomal small subunit assembly	19	0.70645	1.97525	0.000130174	0.000130174	0.00505316	2667	tags=58%, list=15%, signal=49%	11	0.578947	Upregulated
303	BP	GO:0046641	positive regulation of alpha-beta T cell proliferation	18	0.724183	1.99312	0.000131787	0.000131787	0.00509888	2613	tags=67%, list=15%, signal=57%	12	0.666667	Upregulated
304	MF	GO:0051427	hormone receptor binding	10	0.828769	1.96708	0.000141743	0.000141743	0.00546606	2428	tags=70%, list=14%, signal=60%	7	0.7	Upregulated
305	MF	GO:0055105	ubiquitin-protein transferase inhibitor activity	9	0.847649	1.95438	0.000144279	0.000144279	0.0055456	489	tags=67%, list=3%, signal=65%	6	0.666667	Upregulated
306	BP	GO:0051342	regulation of cyclic-nucleotide phosphodiesterase activity	8	0.865784	1.9359	0.000145688	0.000145688	0.00556325	945	tags=62%, list=5%, signal=59%	5	0.625	Upregulated
307	MF	GO:1990948	ubiquitin ligase inhibitor activity	8	0.867245	1.93916	0.000145688	0.000145688	0.00556325	489	tags=75%, list=3%, signal=73%	6	0.75	Upregulated
308	BP	GO:0015988	energy coupled proton transmembrane transport, against electrochemical gradient	5	0.983668	1.91334	0.000154847	0.000154847	0.00583695	21	tags=80%, list=0%, signal=80%	4	0.8	Upregulated
309	BP	GO:0015990	electron transport coupled proton transport	5	0.983668	1.91334	0.000154847	0.000154847	0.00583695	21	tags=80%, list=0%, signal=80%	4	0.8	Upregulated
310	MF	GO:0050542	icosanoid binding	5	0.909042	1.76818	0.000154847	0.000154847	0.00583695	104	tags=40%, list=1%, signal=40%	2	0.4	Upregulated
311	MF	GO:0050544	arachidonic acid binding	5	0.909042	1.76818	0.000154847	0.000154847	0.00583695	104	tags=40%, list=1%, signal=40%	2	0.4	Upregulated
312	BP	GO:0010629	negative regulation of gene expression	783	0.322122	1.34722	0.00019998	0.00019998	0.00701461	4726	tags=35%, list=27%, signal=27%	277	0.353768	Upregulated
313	MF	GO:0019901	protein kinase binding	577	0.330332	1.37298	0.00019998	0.00019998	0.00701461	5750	tags=40%, list=33%, signal=28%	232	0.40208	Upregulated
314	BP	GO:0030155	regulation of cell adhesion	570	0.327567	1.36106	0.0002	0.0002	0.00701461	4204	tags=32%, list=24%, signal=25%	183	0.321053	Upregulated
315	BP	GO:0032269	negative regulation of cellular protein metabolic process	748	0.322385	1.34682	0.0002	0.0002	0.00701461	5820	tags=43%, list=33%, signal=30%	324	0.433155	Upregulated
316	CC	GO:0099512	supramolecular fiber	654	0.327568	1.36539	0.00020002	0.00020002	0.00701461	4580	tags=32%, list=26%, signal=25%	210	0.321101	Upregulated
317	CC	GO:0099081	supramolecular polymer	661	0.323366	1.34803	0.00020004	0.00020004	0.00701461	4580	tags=32%, list=26%, signal=24%	210	0.3177	Upregulated
318	BP	GO:0009617	response to bacterium	455	0.341069	1.40771	0.000200341	0.000200341	0.00701461	2613	tags=22%, list=15%, signal=19%	101	0.221978	Upregulated
319	BP	GO:0002521	leukocyte differentiation	441	0.347116	1.43191	0.000200361	0.000200361	0.00701461	3997	tags=32%, list=23%, signal=25%	142	0.321995	Upregulated
320	MF	GO:0050839	cell adhesion molecule binding	454	0.343856	1.41913	0.000200361	0.000200361	0.00701461	2789	tags=27%, list=16%, signal=23%	121	0.26652	Upregulated
321	BP	GO:0051493	regulation of cytoskeleton organization	427	0.351088	1.44724	0.000200421	0.000200421	0.00701461	4673	tags=37%, list=27%, signal=28%	160	0.374707	Upregulated
322	CC	GO:0005635	nuclear envelope	401	0.356364	1.46604	0.000200441	0.000200441	0.00701461	5114	tags=39%, list=29%, signal=28%	156	0.389027	Upregulated
323	BP	GO:0010256	endomembrane system organization	425	0.342973	1.41346	0.000200441	0.000200441	0.00701461	4398	tags=33%, list=25%, signal=25%	139	0.327059	Upregulated
324	BP	GO:0031400	negative regulation of protein modification process	422	0.344343	1.41891	0.000200461	0.000200461	0.00701461	4136	tags=33%, list=24%, signal=26%	139	0.329384	Upregulated
325	BP	GO:0044770	cell cycle phase transition	422	0.348628	1.43657	0.000200461	0.000200461	0.00701461	5451	tags=40%, list=31%, signal=28%	168	0.398104	Upregulated
326	BP	GO:0044089	positive regulation of cellular component biogenesis	416	0.349204	1.4382	0.000200481	0.000200481	0.00701461	4141	tags=33%, list=24%, signal=26%	136	0.326923	Upregulated
327	BP	GO:0001819	positive regulation of cytokine production	361	0.349062	1.42994	0.000200783	0.000200783	0.00701461	3373	tags=29%, list=19%, signal=24%	105	0.290859	Upregulated
328	BP	GO:0043254	regulation of protein-containing complex assembly	351	0.347991	1.42436	0.000200844	0.000200844	0.00701461	4556	tags=38%, list=26%, signal=29%	133	0.378917	Upregulated
329	BP	GO:0022407	regulation of cell-cell adhesion	350	0.350607	1.43503	0.000200884	0.000200884	0.00701461	3684	tags=31%, list=21%, signal=25%	108	0.308571	Upregulated
330	BP	GO:0032259	methylation	294	0.369472	1.49903	0.000201755	0.000201755	0.00701461	6070	tags=46%, list=35%, signal=30%	134	0.455782	Upregulated
331	CC	GO:0098984	neuron to neuron synapse	281	0.368039	1.49122	0.000201755	0.000201755	0.00701461	5089	tags=37%, list=29%, signal=27%	104	0.370107	Upregulated
332	CC	GO:0032279	asymmetric synapse	265	0.375572	1.51666	0.000202265	0.000202265	0.00701461	5089	tags=38%, list=29%, signal=27%	100	0.377358	Upregulated
333	CC	GO:0014069	postsynaptic density	260	0.374099	1.50881	0.000202347	0.000202347	0.00701461	5089	tags=37%, list=29%, signal=27%	97	0.373077	Upregulated
334	BP	GO:0006310	DNA recombination	248	0.375069	1.50796	0.000202799	0.000202799	0.00701461	4755	tags=39%, list=27%, signal=29%	96	0.387097	Upregulated
335	MF	GO:0008017	microtubule binding	234	0.379477	1.52192	0.000202943	0.000202943	0.00701461	5135	tags=40%, list=29%, signal=28%	93	0.397436	Upregulated
336	CC	GO:0000922	spindle pole	154	0.418764	1.62949	0.000207577	0.000207577	0.00701461	4406	tags=37%, list=25%, signal=28%	57	0.37013	Upregulated
337	BP	GO:0006479	protein methylation	154	0.424926	1.65347	0.000207577	0.000207577	0.00701461	5718	tags=49%, list=33%, signal=33%	75	0.487013	Upregulated
338	BP	GO:0008213	protein alkylation	154	0.424926	1.65347	0.000207577	0.000207577	0.00701461	5718	tags=49%, list=33%, signal=33%	75	0.487013	Upregulated
339	BP	GO:0018394	peptidyl-lysine acetylation	150	0.416152	1.616	0.000207792	0.000207792	0.00701461	6356	tags=55%, list=36%, signal=35%	82	0.546667	Upregulated
340	MF	GO:0140030	modification-dependent protein binding	150	0.416241	1.61635	0.000207792	0.000207792	0.00701461	5671	tags=49%, list=33%, signal=34%	74	0.493333	Upregulated
341	BP	GO:0022900	electron transport chain	148	0.415432	1.61012	0.000208203	0.000208203	0.00701461	2156	tags=20%, list=12%, signal=18%	30	0.202703	Upregulated
342	BP	GO:0051168	nuclear export	145	0.424244	1.64171	0.000208225	0.000208225	0.00701461	6198	tags=52%, list=36%, signal=34%	76	0.524138	Upregulated
343	MF	GO:0043021	ribonucleoprotein complex binding	144	0.431614	1.66933	0.000208247	0.000208247	0.00701461	4792	tags=47%, list=27%, signal=34%	67	0.465278	Upregulated
344	BP	GO:0006475	internal protein amino acid acetylation	142	0.425476	1.64418	0.000208355	0.000208355	0.00701461	6356	tags=56%, list=36%, signal=36%	79	0.556338	Upregulated
345	BP	GO:0061013	regulation of mRNA catabolic process	142	0.436332	1.68612	0.000208355	0.000208355	0.00701461	5761	tags=51%, list=33%, signal=34%	72	0.507042	Upregulated
346	BP	GO:0035966	response to topologically incorrect protein	135	0.419155	1.61139	0.000209161	0.000209161	0.00701461	6222	tags=56%, list=36%, signal=36%	75	0.555556	Upregulated
347	BP	GO:0043488	regulation of mRNA stability	135	0.428366	1.6468	0.000209161	0.000209161	0.00701461	6758	tags=58%, list=39%, signal=36%	78	0.577778	Upregulated
348	BP	GO:0051092	positive regulation of NF-kappaB transcription factor activity	135	0.418212	1.60777	0.000209161	0.000209161	0.00701461	3986	tags=37%, list=23%, signal=29%	50	0.37037	Upregulated
349	BP	GO:0016573	histone acetylation	136	0.424716	1.63364	0.000209249	0.000209249	0.00701461	6608	tags=57%, list=38%, signal=36%	78	0.573529	Upregulated
350	BP	GO:0034728	nucleosome organization	134	0.422843	1.62459	0.000209424	0.000209424	0.00701461	5498	tags=50%, list=32%, signal=35%	67	0.5	Upregulated
351	BP	GO:0050864	regulation of B cell activation	131	0.430775	1.65072	0.00021015	0.00021015	0.00701887	4123	tags=40%, list=24%, signal=31%	53	0.40458	Upregulated
352	BP	GO:0001906	cell killing	122	0.438569	1.66868	0.000211461	0.000211461	0.00702961	1996	tags=25%, list=11%, signal=22%	30	0.245902	Upregulated
353	BP	GO:0008037	cell recognition	118	0.443825	1.68249	0.000212157	0.000212157	0.00702961	3260	tags=36%, list=19%, signal=30%	43	0.364407	Upregulated
354	BP	GO:0043401	steroid hormone mediated signaling pathway	116	0.438781	1.66042	0.000212427	0.000212427	0.00702961	3226	tags=35%, list=18%, signal=29%	41	0.353448	Upregulated
355	BP	GO:0032946	positive regulation of mononuclear cell proliferation	109	0.446579	1.68086	0.000213311	0.000213311	0.00702961	3515	tags=39%, list=20%, signal=32%	43	0.394495	Upregulated
356	BP	GO:0098727	maintenance of cell number	107	0.449386	1.68813	0.00021347	0.00021347	0.00702961	4953	tags=45%, list=28%, signal=32%	48	0.448598	Upregulated
357	BP	GO:0034502	protein localization to chromosome	88	0.45175	1.65938	0.000217817	0.000217817	0.00713581	4089	tags=47%, list=23%, signal=36%	41	0.465909	Upregulated
358	CC	GO:0000932	P-body	87	0.452541	1.66109	0.000217912	0.000217912	0.00713581	6801	tags=63%, list=39%, signal=39%	55	0.632184	Upregulated
359	MF	GO:0008135	translation factor activity, RNA binding	79	0.484538	1.75431	0.000220848	0.000220848	0.00718057	4064	tags=44%, list=23%, signal=34%	35	0.443038	Upregulated
360	BP	GO:0099024	plasma membrane invagination	79	0.472668	1.71134	0.000220848	0.000220848	0.00718057	2216	tags=38%, list=13%, signal=33%	30	0.379747	Upregulated
361	BP	GO:0006405	RNA export from nucleus	77	0.466132	1.68332	0.000221117	0.000221117	0.00718057	6196	tags=56%, list=36%, signal=36%	43	0.558442	Upregulated
362	BP	GO:0071166	ribonucleoprotein complex localization	73	0.477843	1.71495	0.000221729	0.000221729	0.00718058	6196	tags=59%, list=36%, signal=38%	43	0.589041	Upregulated
363	BP	GO:2001021	negative regulation of response to DNA damage stimulus	69	0.484744	1.72554	0.000223714	0.000223714	0.00722488	3858	tags=46%, list=22%, signal=36%	32	0.463768	Upregulated
364	BP	GO:0000245	spliceosomal complex assembly	63	0.512361	1.8004	0.000226014	0.000226014	0.00727912	4222	tags=51%, list=24%, signal=39%	32	0.507937	Upregulated
365	BP	GO:0034340	response to type I interferon	54	0.525859	1.80386	0.000230229	0.000230229	0.00733242	3019	tags=43%, list=17%, signal=35%	23	0.425926	Upregulated
366	BP	GO:0000381	regulation of alternative mRNA splicing, via spliceosome	53	0.557887	1.90477	0.000231374	0.000231374	0.00733242	2955	tags=47%, list=17%, signal=39%	25	0.471698	Upregulated
367	MF	GO:0016655	oxidoreductase activity, acting on NAD(P)H, quinone or similar compound as acceptor	53	0.529193	1.80681	0.000231374	0.000231374	0.00733242	2341	tags=30%, list=13%, signal=26%	16	0.301887	Upregulated
368	BP	GO:0032608	interferon-beta production	53	0.526753	1.79847	0.000231374	0.000231374	0.00733242	1691	tags=28%, list=10%, signal=26%	15	0.283019	Upregulated
369	BP	GO:0032648	regulation of interferon-beta production	53	0.526753	1.79847	0.000231374	0.000231374	0.00733242	1691	tags=28%, list=10%, signal=26%	15	0.283019	Upregulated
370	BP	GO:0032206	positive regulation of telomere maintenance	50	0.527921	1.78579	0.000233209	0.000233209	0.00733242	4353	tags=58%, list=25%, signal=44%	29	0.58	Upregulated
371	BP	GO:0032210	regulation of telomere maintenance via telomerase	50	0.528861	1.78896	0.000233209	0.000233209	0.00733242	3653	tags=50%, list=21%, signal=40%	25	0.5	Upregulated
372	MF	GO:0003743	translation initiation factor activity	49	0.543634	1.83272	0.000233563	0.000233563	0.00733242	3811	tags=51%, list=22%, signal=40%	25	0.510204	Upregulated
373	BP	GO:1902373	negative regulation of mRNA catabolic process	49	0.553963	1.86754	0.000233563	0.000233563	0.00733242	4436	tags=57%, list=25%, signal=43%	28	0.571429	Upregulated
374	BP	GO:0071357	cellular response to type I interferon	48	0.53759	1.80519	0.000234028	0.000234028	0.00733242	3019	tags=44%, list=17%, signal=36%	21	0.4375	Upregulated
375	MF	GO:1990841	promoter-specific chromatin binding	47	0.558758	1.86905	0.000234549	0.000234549	0.00733242	6571	tags=70%, list=38%, signal=44%	33	0.702128	Upregulated
376	BP	GO:0060337	type I interferon signaling pathway	46	0.532794	1.77446	0.000235544	0.000235544	0.00734392	3019	tags=43%, list=17%, signal=36%	20	0.434783	Upregulated
377	BP	GO:0001954	positive regulation of cell-matrix adhesion	44	0.538626	1.78096	0.000236827	0.000236827	0.00736434	3895	tags=41%, list=22%, signal=32%	18	0.409091	Upregulated
378	BP	GO:0048255	mRNA stabilization	43	0.54947	1.80886	0.000238039	0.000238039	0.00738244	4436	tags=58%, list=25%, signal=43%	25	0.581395	Upregulated
379	BP	GO:0006910	phagocytosis, recognition	38	0.601673	1.93551	0.000240964	0.000240964	0.00743383	1833	tags=42%, list=11%, signal=38%	16	0.421053	Upregulated
380	BP	GO:0032728	positive regulation of interferon-beta production	38	0.605855	1.94896	0.000240964	0.000240964	0.00743383	1691	tags=34%, list=10%, signal=31%	13	0.342105	Upregulated
381	BP	GO:0006968	cellular defense response	37	0.580295	1.85705	0.000242248	0.000242248	0.00745384	996	tags=30%, list=6%, signal=28%	11	0.297297	Upregulated
382	BP	GO:0032205	negative regulation of telomere maintenance	34	0.620786	1.95742	0.000244409	0.000244409	0.00748106	3544	tags=53%, list=20%, signal=42%	18	0.529412	Upregulated
383	MF	GO:0044183	protein folding chaperone	34	0.605715	1.9099	0.000244409	0.000244409	0.00748106	4587	tags=68%, list=26%, signal=50%	23	0.676471	Upregulated
384	BP	GO:0070199	establishment of protein localization to chromosome	24	0.639633	1.87891	0.000253485	0.000253485	0.00773867	4785	tags=75%, list=27%, signal=55%	18	0.75	Upregulated
385	BP	GO:0048026	positive regulation of mRNA splicing, via spliceosome	19	0.680855	1.90369	0.000260349	0.000260349	0.00792756	2623	tags=63%, list=15%, signal=54%	12	0.631579	Upregulated
386	BP	GO:0033151	V(D)J recombination	16	0.734711	1.96563	0.000267666	0.000267666	0.00812925	1873	tags=50%, list=11%, signal=45%	8	0.5	Upregulated
387	BP	GO:1904816	positive regulation of protein localization to chromosome, telomeric region	12	0.76763	1.91078	0.000278319	0.000278319	0.00843095	3147	tags=75%, list=18%, signal=62%	9	0.75	Upregulated
388	CC	GO:0042627	chylomicron	6	-0.963377	-2.26504	0.000294118	0.000294118	0.00888657	55	tags=50%, list=0%, signal=50%	3	0.5	downregulated
389	CC	GO:0005916	fascia adherens	7	0.873928	1.87988	0.000296868	0.000296868	0.00894661	902	tags=43%, list=5%, signal=41%	3	0.428571	Upregulated
390	BP	GO:0031347	regulation of defense response	447	0.337768	1.39365	0.000300451	0.000300451	0.00903136	2446	tags=24%, list=14%, signal=21%	106	0.237136	Upregulated
391	BP	GO:0034655	nucleobase-containing compound catabolic process	343	0.353378	1.4457	0.000301326	0.000301326	0.0090345	5677	tags=44%, list=33%, signal=30%	151	0.440233	Upregulated
392	BP	GO:1902255	positive regulation of intrinsic apoptotic signaling pathway by p53 class mediator	6	0.881713	1.80897	0.000302939	0.000302939	0.00904668	1177	tags=83%, list=7%, signal=78%	5	0.833333	Upregulated
393	MF	GO:0003924	GTPase activity	263	0.374673	1.51225	0.000303275	0.000303275	0.00904668	5627	tags=45%, list=32%, signal=31%	118	0.448669	Upregulated
394	BP	GO:0033700	phospholipid efflux	7	-0.848781	-2.10127	0.000306279	0.000306279	0.00905225	1808	tags=71%, list=10%, signal=64%	5	0.714286	downregulated
395	BP	GO:0034375	high-density lipoprotein particle remodeling	7	-0.883065	-2.18615	0.000306279	0.000306279	0.00905225	2042	tags=86%, list=12%, signal=76%	6	0.857143	downregulated
396	BP	GO:0051054	positive regulation of DNA metabolic process	175	0.417244	1.64401	0.000308769	0.000308769	0.00905225	4481	tags=42%, list=26%, signal=32%	74	0.422857	Upregulated
397	BP	GO:0044843	cell cycle G1/S phase transition	180	0.404864	1.59798	0.000308801	0.000308801	0.00905225	5075	tags=41%, list=29%, signal=29%	74	0.411111	Upregulated
398	BP	GO:0006473	protein acetylation	173	0.407478	1.603	0.000309087	0.000309087	0.00905225	6356	tags=54%, list=36%, signal=35%	93	0.537572	Upregulated
399	MF	GO:0003714	transcription corepressor activity	162	0.407221	1.59069	0.000310752	0.000310752	0.00905225	5744	tags=49%, list=33%, signal=33%	80	0.493827	Upregulated
400	CC	GO:0098562	cytoplasmic side of membrane	162	0.4093	1.59881	0.000310752	0.000310752	0.00905225	4648	tags=41%, list=27%, signal=30%	66	0.407407	Upregulated
401	BP	GO:0065004	protein-DNA complex assembly	161	0.411365	1.60644	0.000310945	0.000310945	0.00905225	5498	tags=48%, list=32%, signal=33%	77	0.478261	Upregulated
402	BP	GO:0006323	DNA packaging	156	0.407742	1.58809	0.000311333	0.000311333	0.00905225	4477	tags=41%, list=26%, signal=31%	64	0.410256	Upregulated
403	BP	GO:0090316	positive regulation of intracellular protein transport	144	0.401253	1.5519	0.00031237	0.00031237	0.00905225	5475	tags=43%, list=31%, signal=30%	62	0.430556	Upregulated
404	BP	GO:0006333	chromatin assembly or disassembly	143	0.407749	1.57596	0.000312565	0.000312565	0.00905225	5762	tags=52%, list=33%, signal=35%	74	0.517483	Upregulated
405	BP	GO:0018393	internal peptidyl-lysine acetylation	140	0.422421	1.63067	0.000312728	0.000312728	0.00905225	6356	tags=55%, list=36%, signal=35%	77	0.55	Upregulated
406	BP	GO:0016571	histone methylation	124	0.427982	1.63128	0.000316322	0.000316322	0.00913373	5718	tags=51%, list=33%, signal=34%	63	0.508065	Upregulated
407	BP	GO:0070665	positive regulation of leukocyte proliferation	116	0.432206	1.63554	0.00031864	0.00031864	0.00915458	3515	tags=40%, list=20%, signal=32%	46	0.396552	Upregulated
408	CC	GO:0034362	low-density lipoprotein particle	8	-0.919742	-2.38171	0.000318674	0.000318674	0.00915458	241	tags=38%, list=1%, signal=37%	3	0.375	downregulated
409	BP	GO:0018022	peptidyl-lysine methylation	111	0.444337	1.67571	0.000319387	0.000319387	0.00915458	5934	tags=55%, list=34%, signal=36%	61	0.54955	Upregulated
410	CC	GO:1905368	peptidase complex	94	0.438755	1.62617	0.000324114	0.000324114	0.00926742	5253	tags=49%, list=30%, signal=34%	46	0.489362	Upregulated
411	BP	GO:0019080	viral gene expression	90	0.446494	1.64398	0.000326477	0.000326477	0.00928967	5083	tags=51%, list=29%, signal=36%	46	0.511111	Upregulated
412	BP	GO:0050871	positive regulation of B cell activation	90	0.445427	1.64005	0.000326477	0.000326477	0.00928967	3719	tags=38%, list=21%, signal=30%	34	0.377778	Upregulated
413	BP	GO:0002200	somatic diversification of immune receptors	70	0.477665	1.7033	0.000335308	0.000335308	0.00951784	1873	tags=29%, list=11%, signal=26%	20	0.285714	Upregulated
414	MF	GO:0031491	nucleosome binding	63	0.501231	1.7613	0.000339021	0.000339021	0.00953075	4477	tags=51%, list=26%, signal=38%	32	0.507937	Upregulated
415	CC	GO:0034361	very-low-density lipoprotein particle	10	-0.852328	-2.38308	0.000339328	0.000339328	0.00953075	55	tags=30%, list=0%, signal=30%	3	0.3	downregulated
416	CC	GO:0034385	triglyceride-rich plasma lipoprotein particle	10	-0.852328	-2.38308	0.000339328	0.000339328	0.00953075	55	tags=30%, list=0%, signal=30%	3	0.3	downregulated
417	BP	GO:0070936	protein K48-linked ubiquitination	62	0.502782	1.76162	0.000339789	0.000339789	0.00953075	5323	tags=56%, list=31%, signal=39%	35	0.564516	Upregulated
418	BP	GO:1902369	negative regulation of RNA catabolic process	61	0.508386	1.77787	0.000339828	0.000339828	0.00953075	4788	tags=56%, list=27%, signal=41%	34	0.557377	Upregulated
419	CC	GO:0000502	proteasome complex	58	0.508368	1.7625	0.000342427	0.000342427	0.00958072	5253	tags=59%, list=30%, signal=41%	34	0.586207	Upregulated
420	BP	GO:0034368	protein-lipid complex remodeling	12	-0.847082	-2.53342	0.000355114	0.000355114	0.0098711	2596	tags=83%, list=15%, signal=71%	10	0.833333	downregulated
421	BP	GO:0034369	plasma lipoprotein particle remodeling	12	-0.847082	-2.53342	0.000355114	0.000355114	0.0098711	2596	tags=83%, list=15%, signal=71%	10	0.833333	downregulated
422	BP	GO:0010569	regulation of double-strand break repair via homologous recombination	42	0.553952	1.81719	0.000357015	0.000357015	0.0098711	5170	tags=62%, list=30%, signal=44%	26	0.619048	Upregulated
423	MF	GO:0043539	protein serine/threonine kinase activator activity	42	0.558217	1.83118	0.000357015	0.000357015	0.0098711	2096	tags=31%, list=12%, signal=27%	13	0.309524	Upregulated
424	BP	GO:0045058	T cell selection	42	0.55665	1.82604	0.000357015	0.000357015	0.0098711	3538	tags=50%, list=20%, signal=40%	21	0.5	Upregulated
425	BP	GO:0042159	lipoprotein catabolic process	13	-0.713337	-2.18542	0.0003663	0.0003663	0.010104	183	tags=38%, list=1%, signal=38%	5	0.384615	downregulated
426	BP	GO:0007271	synaptic transmission, cholinergic	14	-0.670246	-2.10639	0.00037594	0.00037594	0.0103213	1036	tags=29%, list=6%, signal=27%	4	0.285714	downregulated
427	BP	GO:0034367	protein-containing complex remodeling	14	-0.816104	-2.56478	0.00037594	0.00037594	0.0103213	2596	tags=71%, list=15%, signal=61%	10	0.714286	downregulated
428	CC	GO:0034358	plasma lipoprotein particle	16	-0.765883	-2.51593	0.000395257	0.000395257	0.0108011	241	tags=38%, list=1%, signal=37%	6	0.375	downregulated
429	CC	GO:1990777	lipoprotein particle	16	-0.765883	-2.51593	0.000395257	0.000395257	0.0108011	241	tags=38%, list=1%, signal=37%	6	0.375	downregulated
430	BP	GO:0060341	regulation of cellular localization	659	0.32069	1.33688	0.00040008	0.00040008	0.0109074	4773	tags=35%, list=27%, signal=26%	228	0.345979	Upregulated
431	BP	GO:0002443	leukocyte mediated immunity	311	0.355179	1.44515	0.000402982	0.000402982	0.0109369	4217	tags=34%, list=24%, signal=26%	106	0.340836	Upregulated
432	BP	GO:0006605	protein targeting	272	0.365438	1.47864	0.000403959	0.000403959	0.0109369	6373	tags=49%, list=37%, signal=32%	133	0.488971	Upregulated
433	BP	GO:0019058	viral life cycle	272	0.36545	1.47868	0.000403959	0.000403959	0.0109369	4899	tags=43%, list=28%, signal=31%	117	0.430147	Upregulated
434	CC	GO:0000775	chromosome, centromeric region	176	0.398727	1.57133	0.000411777	0.000411777	0.0111229	5405	tags=45%, list=31%, signal=32%	80	0.454545	Upregulated
435	BP	GO:0000082	G1/S transition of mitotic cell cycle	162	0.398522	1.55671	0.000414336	0.000414336	0.0111568	5075	tags=40%, list=29%, signal=29%	65	0.401235	Upregulated
436	CC	GO:0030016	myofibril	155	0.403044	1.56931	0.000414938	0.000414938	0.0111568	3892	tags=34%, list=22%, signal=27%	53	0.341935	Upregulated
437	BP	GO:0043487	regulation of RNA stability	147	0.408546	1.58307	0.000416233	0.000416233	0.0111661	6758	tags=57%, list=39%, signal=35%	84	0.571429	Upregulated
438	BP	GO:0006282	regulation of DNA repair	118	0.432818	1.64076	0.000424313	0.000424313	0.0113554	5281	tags=47%, list=30%, signal=33%	55	0.466102	Upregulated
439	MF	GO:0008179	adenylate cyclase binding	10	0.795258	1.88754	0.00042523	0.00042523	0.0113554	945	tags=50%, list=5%, signal=47%	5	0.5	Upregulated
440	CC	GO:0032994	protein-lipid complex	19	-0.67216	-2.30909	0.000431034	0.000431034	0.011483	241	tags=37%, list=1%, signal=36%	7	0.368421	downregulated
441	CC	GO:0016605	PML body	96	0.437005	1.62183	0.000431965	0.000431965	0.011483	5696	tags=49%, list=33%, signal=33%	47	0.489583	Upregulated
442	BP	GO:0030574	collagen catabolic process	20	-0.692359	-2.41285	0.000437254	0.000437254	0.0115973	647	tags=40%, list=4%, signal=39%	8	0.4	downregulated
443	BP	GO:0061014	positive regulation of mRNA catabolic process	78	0.455987	1.64937	0.00044194	0.00044194	0.0116951	6562	tags=60%, list=38%, signal=38%	47	0.602564	Upregulated
444	MF	GO:0003730	mRNA 3'-UTR binding	74	0.468469	1.68257	0.000444198	0.000444198	0.0117048	4436	tags=47%, list=25%, signal=35%	35	0.472973	Upregulated
445	BP	GO:0051673	membrane disruption in other organism	7	0.852682	1.83417	0.000445302	0.000445302	0.0117048	733	tags=57%, list=4%, signal=55%	4	0.571429	Upregulated
446	BP	GO:0061511	centriole elongation	7	0.843982	1.81546	0.000445302	0.000445302	0.0117048	2519	tags=71%, list=14%, signal=61%	5	0.714286	Upregulated
447	MF	GO:0070063	RNA polymerase binding	57	0.509507	1.76284	0.000457457	0.000457457	0.0119974	5038	tags=54%, list=29%, signal=39%	31	0.54386	Upregulated
448	BP	GO:2001244	positive regulation of intrinsic apoptotic signaling pathway	49	0.526746	1.77579	0.000467126	0.000467126	0.0122236	2069	tags=29%, list=12%, signal=25%	14	0.285714	Upregulated
449	BP	GO:0051343	positive regulation of cyclic-nucleotide phosphodiesterase activity	4	0.946053	1.71897	0.00048	0.00048	0.0125326	945	tags=100%, list=5%, signal=95%	4	1	Upregulated
450	BP	GO:0031640	killing of cells of other organism	36	0.567026	1.80565	0.000486204	0.000486204	0.012649	600	tags=22%, list=3%, signal=22%	8	0.222222	Upregulated
451	BP	GO:0071827	plasma lipoprotein particle organization	25	-0.659551	-2.46006	0.000486618	0.000486618	0.012649	2596	tags=52%, list=15%, signal=44%	13	0.52	downregulated
452	BP	GO:0034381	plasma lipoprotein particle clearance	26	-0.631462	-2.38592	0.000489237	0.000489237	0.0126532	188	tags=27%, list=1%, signal=27%	7	0.269231	downregulated
453	MF	GO:0043394	proteoglycan binding	26	-0.617198	-2.33202	0.000489237	0.000489237	0.0126532	590	tags=27%, list=3%, signal=26%	7	0.269231	downregulated
454	MF	GO:0035198	miRNA binding	33	0.580284	1.8202	0.000490016	0.000490016	0.0126532	4436	tags=58%, list=25%, signal=43%	19	0.575758	Upregulated
455	BP	GO:0019731	antibacterial humoral response	31	0.58997	1.82225	0.000495663	0.000495663	0.0127708	2121	tags=39%, list=12%, signal=34%	12	0.387097	Upregulated
456	BP	GO:0031279	regulation of cyclase activity	28	0.608515	1.8469	0.000499376	0.000499376	0.0127995	2416	tags=46%, list=14%, signal=40%	13	0.464286	Upregulated
457	CC	GO:0048471	perinuclear region of cytoplasm	608	0.32098	1.33612	0.0005	0.0005	0.0127995	4277	tags=32%, list=25%, signal=25%	193	0.317434	Upregulated
458	MF	GO:0019900	kinase binding	651	0.320536	1.33596	0.00050005	0.00050005	0.0127995	5603	tags=39%, list=32%, signal=27%	251	0.385561	Upregulated
459	BP	GO:0071825	protein-lipid complex subunit organization	28	-0.56371	-2.16981	0.000502008	0.000502008	0.0128098	2596	tags=43%, list=15%, signal=37%	12	0.428571	downregulated
460	BP	GO:0002230	positive regulation of defense response to virus by host	26	0.610922	1.82627	0.000502639	0.000502639	0.0128098	2853	tags=50%, list=16%, signal=42%	13	0.5	Upregulated
461	BP	GO:0046466	membrane lipid catabolic process	29	-0.622126	-2.41289	0.000512033	0.000512033	0.0130209	3745	tags=59%, list=21%, signal=46%	17	0.586207	downregulated
462	BP	GO:1901661	quinone metabolic process	30	-0.559862	-2.19863	0.000519751	0.000519751	0.0131886	2993	tags=53%, list=17%, signal=44%	16	0.533333	downregulated
463	BP	GO:0031056	regulation of histone modification	132	0.418738	1.60687	0.000524329	0.000524329	0.013276	6051	tags=54%, list=35%, signal=35%	71	0.537879	Upregulated
464	BP	GO:0045061	thymic T cell selection	18	0.673601	1.8539	0.000527148	0.000527148	0.0133186	3538	tags=67%, list=20%, signal=53%	12	0.666667	Upregulated
465	BP	GO:0042776	mitochondrial ATP synthesis coupled proton transport	17	0.686037	1.86473	0.000529731	0.000529731	0.0133551	868	tags=47%, list=5%, signal=45%	8	0.470588	Upregulated
466	BP	GO:1990573	potassium ion import across plasma membrane	36	-0.501128	-2.04807	0.00056338	0.00056338	0.014173	3580	tags=47%, list=21%, signal=38%	17	0.472222	downregulated
467	CC	GO:0072588	box H/ACA RNP complex	10	0.772438	1.83338	0.000566974	0.000566974	0.0142328	1205	tags=50%, list=7%, signal=47%	5	0.5	Upregulated
468	BP	GO:0030032	lamellipodium assembly	58	0.499385	1.73136	0.000570711	0.000570711	0.014296	1999	tags=31%, list=11%, signal=28%	18	0.310345	Upregulated
469	BP	GO:0010257	NADH dehydrogenase complex assembly	55	0.504679	1.73655	0.000573921	0.000573921	0.0143152	2545	tags=25%, list=15%, signal=22%	14	0.254545	Upregulated
470	BP	GO:0032981	mitochondrial respiratory chain complex I assembly	55	0.504679	1.73655	0.000573921	0.000573921	0.0143152	2545	tags=25%, list=15%, signal=22%	14	0.254545	Upregulated
471	MF	GO:0030235	nitric-oxide synthase regulator activity	9	0.800534	1.84575	0.000577117	0.000577117	0.0143644	1128	tags=56%, list=6%, signal=52%	5	0.555556	Upregulated
472	BP	GO:0034384	high-density lipoprotein particle clearance	6	-0.880527	-2.07025	0.000588235	0.000588235	0.0146101	2042	tags=83%, list=12%, signal=74%	5	0.833333	downregulated
473	BP	GO:0033344	cholesterol efflux	39	-0.545664	-2.2684	0.000596303	0.000596303	0.0147507	2377	tags=33%, list=14%, signal=29%	13	0.333333	downregulated
474	BP	GO:0007017	microtubule-based process	685	0.31876	1.32998	0.00060006	0.00060006	0.0147507	5126	tags=37%, list=29%, signal=27%	254	0.370803	Upregulated
475	MF	GO:0140640	catalytic activity, acting on a nucleic acid	533	0.325139	1.34838	0.00060042	0.00060042	0.0147507	5406	tags=38%, list=31%, signal=27%	204	0.382739	Upregulated
476	BP	GO:0010638	positive regulation of organelle organization	429	0.336358	1.38696	0.000601082	0.000601082	0.0147507	4420	tags=36%, list=25%, signal=27%	153	0.356643	Upregulated
477	BP	GO:0070201	regulation of establishment of protein localization	432	0.337872	1.39345	0.000601202	0.000601202	0.0147507	5334	tags=39%, list=31%, signal=28%	170	0.393519	Upregulated
478	MF	GO:0140657	ATP-dependent activity	421	0.336637	1.38711	0.000601443	0.000601443	0.0147507	5443	tags=40%, list=31%, signal=28%	170	0.4038	Upregulated
479	BP	GO:0043001	Golgi to plasma membrane protein transport	37	0.568561	1.8195	0.00060562	0.00060562	0.0148221	2881	tags=35%, list=17%, signal=29%	13	0.351351	Upregulated
480	CC	GO:0031965	nuclear membrane	257	0.362742	1.46163	0.000607287	0.000607287	0.0148319	5114	tags=40%, list=29%, signal=29%	103	0.400778	Upregulated
481	BP	GO:0000209	protein polyubiquitination	213	0.379001	1.51313	0.000611309	0.000611309	0.0148991	5446	tags=45%, list=31%, signal=31%	95	0.446009	Upregulated
482	BP	GO:0045088	regulation of innate immune response	185	0.389202	1.53951	0.000616206	0.000616206	0.0149873	4289	tags=39%, list=25%, signal=30%	73	0.394595	Upregulated
483	BP	GO:1902115	regulation of organelle assembly	163	0.394634	1.54259	0.000621568	0.000621568	0.0150864	5008	tags=42%, list=29%, signal=30%	69	0.423313	Upregulated
484	BP	GO:0046503	glycerolipid catabolic process	42	-0.469568	-1.99026	0.000625391	0.000625391	0.0151478	2596	tags=43%, list=15%, signal=37%	18	0.428571	downregulated
485	BP	GO:0060075	regulation of resting membrane potential	8	-0.793459	-2.0547	0.000637349	0.000637349	0.0154056	570	tags=38%, list=3%, signal=36%	3	0.375	downregulated
486	BP	GO:0032371	regulation of sterol transport	44	-0.4444	-1.91197	0.000642261	0.000642261	0.0154606	2058	tags=27%, list=12%, signal=24%	12	0.272727	downregulated
487	BP	GO:0032374	regulation of cholesterol transport	44	-0.4444	-1.91197	0.000642261	0.000642261	0.0154606	2058	tags=27%, list=12%, signal=24%	12	0.272727	downregulated
488	BP	GO:0042026	protein refolding	21	0.644516	1.83974	0.000645661	0.000645661	0.0155106	4587	tags=81%, list=26%, signal=60%	17	0.809524	Upregulated
489	CC	GO:0000786	nucleosome	83	0.445441	1.62577	0.000656814	0.000656814	0.0157008	5465	tags=52%, list=31%, signal=36%	43	0.518072	Upregulated
490	BP	GO:0015909	long-chain fatty acid transport	45	-0.475878	-2.0531	0.000657895	0.000657895	0.0157008	909	tags=27%, list=5%, signal=25%	12	0.266667	downregulated
491	BP	GO:0097006	regulation of plasma lipoprotein particle levels	45	-0.538708	-2.32417	0.000657895	0.000657895	0.0157008	2246	tags=36%, list=13%, signal=31%	16	0.355556	downregulated
492	BP	GO:0032986	protein-DNA complex disassembly	18	0.669771	1.84336	0.000658935	0.000658935	0.0157008	2850	tags=50%, list=16%, signal=42%	9	0.5	Upregulated
493	BP	GO:0050862	positive regulation of T cell receptor signaling pathway	16	0.706751	1.89083	0.000669165	0.000669165	0.0159122	1245	tags=50%, list=7%, signal=46%	8	0.5	Upregulated
494	BP	GO:0046470	phosphatidylcholine metabolic process	47	-0.509673	-2.22132	0.000677966	0.000677966	0.0160889	746	tags=45%, list=4%, signal=43%	21	0.446809	downregulated
495	BP	GO:0061077	chaperone-mediated protein folding	59	0.495514	1.72243	0.000682827	0.000682827	0.0161715	4894	tags=53%, list=28%, signal=38%	31	0.525424	Upregulated
496	BP	GO:1901616	organic hydroxy compound catabolic process	48	-0.447877	-1.96328	0.000686813	0.000686813	0.0162331	1395	tags=27%, list=8%, signal=25%	13	0.270833	downregulated
497	BP	GO:0006281	DNA repair	464	0.329171	1.35946	0.000701122	0.000701122	0.016538	5406	tags=39%, list=31%, signal=28%	180	0.387931	Upregulated
498	CC	GO:0045121	membrane raft	269	0.360597	1.458	0.000707142	0.000707142	0.0166131	5691	tags=43%, list=33%, signal=30%	117	0.434944	Upregulated
499	CC	GO:0098857	membrane microdomain	269	0.360597	1.458	0.000707142	0.000707142	0.0166131	5691	tags=43%, list=33%, signal=30%	117	0.434944	Upregulated
500	BP	GO:1904851	positive regulation of establishment of protein localization to telomere	10	0.772014	1.83237	0.000708717	0.000708717	0.0166168	3147	tags=80%, list=18%, signal=66%	8	0.8	Upregulated
501	MF	GO:0005324	long-chain fatty acid transporter activity	13	-0.682513	-2.09099	0.000732601	0.000732601	0.0171425	583	tags=38%, list=3%, signal=37%	5	0.384615	downregulated
502	CC	GO:0030880	RNA polymerase complex	101	0.427357	1.59506	0.000752122	0.000752122	0.0175642	5912	tags=49%, list=34%, signal=32%	49	0.485149	Upregulated
503	BP	GO:0030854	positive regulation of granulocyte differentiation	6	0.858215	1.76076	0.000757346	0.000757346	0.0176161	1266	tags=67%, list=7%, signal=62%	4	0.666667	Upregulated
504	MF	GO:0051428	peptide hormone receptor binding	6	0.858915	1.7622	0.000757346	0.000757346	0.0176161	2428	tags=83%, list=14%, signal=72%	5	0.833333	Upregulated
505	CC	GO:0044815	DNA packaging complex	90	0.435801	1.60461	0.00076178	0.00076178	0.0176841	4974	tags=47%, list=29%, signal=34%	42	0.466667	Upregulated
506	BP	GO:0002568	somatic diversification of T cell receptor genes	5	0.879301	1.71033	0.000774234	0.000774234	0.0178319	452	tags=60%, list=3%, signal=58%	3	0.6	Upregulated
507	BP	GO:0002681	somatic recombination of T cell receptor gene segments	5	0.879301	1.71033	0.000774234	0.000774234	0.0178319	452	tags=60%, list=3%, signal=58%	3	0.6	Upregulated
508	BP	GO:0022027	interkinetic nuclear migration	5	0.883193	1.7179	0.000774234	0.000774234	0.0178319	1766	tags=60%, list=10%, signal=54%	3	0.6	Upregulated
509	BP	GO:0033153	T cell receptor V(D)J recombination	5	0.879301	1.71033	0.000774234	0.000774234	0.0178319	452	tags=60%, list=3%, signal=58%	3	0.6	Upregulated
510	BP	GO:0032963	collagen metabolic process	56	-0.452252	-2.04736	0.000780031	0.000780031	0.0179185	2072	tags=30%, list=12%, signal=27%	17	0.303571	downregulated
511	CC	GO:0005753	mitochondrial proton-transporting ATP synthase complex	19	0.657025	1.83706	0.000781047	0.000781047	0.0179185	868	tags=42%, list=5%, signal=40%	8	0.421053	Upregulated
512	BP	GO:0033077	T cell differentiation in thymus	63	0.479127	1.68362	0.00079105	0.00079105	0.0181125	3997	tags=41%, list=23%, signal=32%	26	0.412698	Upregulated
513	BP	GO:0032880	regulation of protein localization	681	0.314227	1.31086	0.00080008	0.00080008	0.0182095	5343	tags=38%, list=31%, signal=28%	260	0.381791	Upregulated
514	BP	GO:0034097	response to cytokine	706	0.313078	1.30716	0.00080008	0.00080008	0.0182095	3746	tags=29%, list=21%, signal=24%	204	0.288952	Upregulated
515	BP	GO:0001732	formation of cytoplasmic translation initiation complex	16	0.695281	1.86014	0.000802998	0.000802998	0.0182095	3363	tags=81%, list=19%, signal=66%	13	0.8125	Upregulated
516	BP	GO:0090083	regulation of inclusion body assembly	16	0.69375	1.85604	0.000802998	0.000802998	0.0182095	4325	tags=75%, list=25%, signal=56%	12	0.75	Upregulated
517	BP	GO:0046700	heterocycle catabolic process	365	0.338573	1.38762	0.000803052	0.000803052	0.0182095	5677	tags=43%, list=33%, signal=29%	156	0.427397	Upregulated
518	BP	GO:1904814	regulation of protein localization to chromosome, telomeric region	14	0.711816	1.83932	0.000817216	0.000817216	0.0184949	3837	tags=71%, list=22%, signal=56%	10	0.714286	Upregulated
519	MF	GO:0019887	protein kinase regulator activity	168	0.390444	1.53143	0.000826532	0.000826532	0.0186442	4563	tags=35%, list=26%, signal=26%	59	0.35119	Upregulated
520	CC	GO:0005853	eukaryotic translation elongation factor 1 complex	3	0.967955	1.62839	0.000826993	0.000826993	0.0186442	562	tags=100%, list=3%, signal=97%	3	1	Upregulated
521	MF	GO:0071813	lipoprotein particle binding	19	-0.594686	-2.04294	0.000862069	0.000862069	0.0193605	2331	tags=53%, list=13%, signal=46%	10	0.526316	downregulated
522	MF	GO:0071814	protein-lipid complex binding	19	-0.594686	-2.04294	0.000862069	0.000862069	0.0193605	2331	tags=53%, list=13%, signal=46%	10	0.526316	downregulated
523	BP	GO:1904357	negative regulation of telomere maintenance via telomere lengthening	26	0.604708	1.80769	0.000879618	0.000879618	0.0197168	3544	tags=54%, list=20%, signal=43%	14	0.538462	Upregulated
524	BP	GO:0044092	negative regulation of molecular function	795	0.30936	1.2944	0.00089991	0.00089991	0.020019	5604	tags=40%, list=32%, signal=29%	319	0.401258	Upregulated
525	CC	GO:0099513	polymeric cytoskeletal fiber	498	0.324301	1.34173	0.000900901	0.000900901	0.020019	5699	tags=39%, list=33%, signal=27%	193	0.38755	Upregulated
526	BP	GO:0006641	triglyceride metabolic process	65	-0.399609	-1.85259	0.000901713	0.000901713	0.020019	2088	tags=28%, list=12%, signal=24%	18	0.276923	downregulated
527	BP	GO:0062014	negative regulation of small molecule metabolic process	65	-0.376643	-1.74612	0.000901713	0.000901713	0.020019	935	tags=15%, list=5%, signal=15%	10	0.153846	downregulated
528	BP	GO:0010875	positive regulation of cholesterol efflux	22	-0.570115	-2.04623	0.000903342	0.000903342	0.020019	2377	tags=55%, list=14%, signal=47%	12	0.545455	downregulated
529	BP	GO:0046475	glycerophospholipid catabolic process	22	-0.583353	-2.09375	0.000903342	0.000903342	0.020019	2596	tags=50%, list=15%, signal=43%	11	0.5	downregulated
530	CC	GO:0045277	respiratory chain complex IV	20	0.64424	1.82082	0.000907323	0.000907323	0.0200692	2156	tags=40%, list=12%, signal=35%	8	0.4	Upregulated
531	BP	GO:0002753	cytoplasmic pattern recognition receptor signaling pathway	54	0.502826	1.72485	0.000920916	0.000920916	0.0203315	6193	tags=57%, list=35%, signal=37%	31	0.574074	Upregulated
532	CC	GO:0032993	protein-DNA complex	164	0.388586	1.52103	0.000930521	0.000930521	0.0205047	5465	tags=45%, list=31%, signal=31%	73	0.445122	Upregulated
533	CC	GO:0043292	contractile fiber	162	0.392674	1.53387	0.000932256	0.000932256	0.0205047	3892	tags=33%, list=22%, signal=26%	54	0.333333	Upregulated
534	MF	GO:0046933	proton-transporting ATP synthase activity, rotational mechanism	16	0.683168	1.82773	0.000936831	0.000936831	0.0205667	868	tags=50%, list=5%, signal=48%	8	0.5	Upregulated
535	BP	GO:0034754	cellular hormone metabolic process	70	-0.388339	-1.8364	0.000947867	0.000947867	0.0207701	2655	tags=29%, list=15%, signal=24%	20	0.285714	downregulated
536	BP	GO:1904667	negative regulation of ubiquitin protein ligase activity	12	0.748018	1.86196	0.000974116	0.000974116	0.0213054	489	tags=50%, list=3%, signal=49%	6	0.5	Upregulated
537	BP	GO:0043252	sodium-independent organic anion transport	9	-0.78189	-2.11682	0.00097688	0.00097688	0.0213212	2103	tags=56%, list=12%, signal=49%	5	0.555556	downregulated
538	BP	GO:0030149	sphingolipid catabolic process	26	-0.591934	-2.23656	0.000978474	0.000978474	0.0213212	3745	tags=54%, list=21%, signal=42%	14	0.538462	downregulated
539	BP	GO:0043368	positive T cell selection	31	0.570518	1.76217	0.000991326	0.000991326	0.0215612	3538	tags=52%, list=20%, signal=41%	16	0.516129	Upregulated
540	MF	GO:0046966	thyroid hormone receptor binding	29	0.589112	1.80035	0.000993912	0.000993912	0.0215616	4260	tags=62%, list=24%, signal=47%	18	0.62069	Upregulated
541	MF	GO:0035591	signaling adaptor activity	77	0.452813	1.63522	0.000995025	0.000995025	0.0215616	4508	tags=45%, list=26%, signal=34%	35	0.454545	Upregulated
542	CC	GO:0043202	lysosomal lumen	73	-0.483405	-2.28939	0.00101833	0.00101833	0.0219757	2555	tags=45%, list=15%, signal=39%	33	0.452055	downregulated
543	BP	GO:0006909	phagocytosis	213	0.372974	1.48907	0.00101885	0.00101885	0.0219757	2254	tags=26%, list=13%, signal=23%	55	0.258216	Upregulated
544	BP	GO:0038095	Fc-epsilon receptor signaling pathway	23	0.628898	1.8335	0.00101976	0.00101976	0.0219757	3986	tags=52%, list=23%, signal=40%	12	0.521739	Upregulated
545	BP	GO:0002703	regulation of leukocyte mediated immunity	178	0.385607	1.52078	0.00102912	0.00102912	0.0221369	4279	tags=37%, list=25%, signal=28%	65	0.365169	Upregulated
546	CC	GO:0045259	proton-transporting ATP synthase complex	20	0.64291	1.81706	0.00103694	0.00103694	0.0222641	868	tags=40%, list=5%, signal=38%	8	0.4	Upregulated
547	BP	GO:0070106	interleukin-27-mediated signaling pathway	7	0.832003	1.78969	0.00103904	0.00103904	0.0222684	1394	tags=57%, list=8%, signal=53%	4	0.571429	Upregulated
548	BP	GO:0043489	RNA stabilization	52	0.50211	1.7096	0.00104336	0.00104336	0.0223202	4703	tags=56%, list=27%, signal=41%	29	0.557692	Upregulated
549	BP	GO:1905954	positive regulation of lipid localization	78	-0.398182	-1.91912	0.00105152	0.00105152	0.0224524	2141	tags=28%, list=12%, signal=25%	22	0.282051	downregulated
550	BP	GO:0034638	phosphatidylcholine catabolic process	11	-0.730216	-2.11436	0.00105337	0.00105337	0.0224524	2596	tags=55%, list=15%, signal=46%	6	0.545455	downregulated
[truncated: 1,864 more rows]

## Sheet: CAM VERSUS HEALTHY
	ONTOLOGY	ID	Description	setSize	enrichmentScore	NES	pvalue	p.adjust	qvalues	rank	leading_edge	count	GeneRatio	Type
[truncated: 1,211 more rows]
