# Supplementary material for: Deficient Phagocytosis in Circulating Monocytes from Patients with COVID-19-Associated Mucormycosis
Source: mBio. 2023 Apr 13;14(3):e00590-23. doi: 10.1128/mbio.00590-23 (PMC10294693; doi:10.1128/mbio.00590-23)
Supplement: TABLE S2 [file mbio.00590-23-s0003.xlsx]

## Sheet: HEALTHY VERSUS COVID-19
Gene	baseMean	log2FoldChange	lfcSE	stat	pvalue	padj	symbol	Gene type	name
ENSG00000199352	1098.9	5.19042	0.761349	6.81741	9.27e-12	1.07e-08	RNA5S1	rRNA	RNA, 5S ribosomal 1 [Source:HGNC Symbol;Acc:HGNC:34362]
ENSG00000071054	46.6878	4.05454	0.788714	5.1407	2.74e-07	6.31e-05	MAP4K4	protein_coding	mitogen-activated protein kinase kinase kinase kinase 4 [Source:HGNC Symbol;Acc:HGNC:6866]
ENSG00000101972	52.3914	3.99324	0.772013	5.1725	2.31e-07	6.31e-05	STAG2	protein_coding	stromal antigen 2 [Source:HGNC Symbol;Acc:HGNC:11355]
ENSG00000109917	53.6217	4.31198	0.82466	5.22879	1.71e-07	6.31e-05	ZPR1	protein_coding	ZPR1 zinc finger [Source:HGNC Symbol;Acc:HGNC:13051]
ENSG00000240590	25.7488	5.23688	0.988864	5.29585	1.18e-07	6.31e-05	RPSAP48	processed_pseudogene	ribosomal protein SA pseudogene 48 [Source:HGNC Symbol;Acc:HGNC:36646]
ENSG00000121570	125.506	4.80875	0.981174	4.90102	9.53e-07	0.000183055	DPPA4	protein_coding	developmental pluripotency associated 4 [Source:HGNC Symbol;Acc:HGNC:19200]
ENSG00000232035	69.3237	4.01956	0.841374	4.77737	1.78e-06	0.00029228	0	lncRNA	novel transcript
ENSG00000251791	41.511	3.72035	0.794166	4.6846	2.81e-06	0.000403929	SCARNA6	scaRNA	small Cajal body-specific RNA 6 [Source:HGNC Symbol;Acc:HGNC:32562]
ENSG00000090612	18.8495	3.67551	0.798445	4.60333	4.16e-06	0.000532202	ZNF268	protein_coding	zinc finger protein 268 [Source:HGNC Symbol;Acc:HGNC:13061]
ENSG00000145824	21.4789	4.59873	1.00638	4.5696	4.89e-06	0.000562939	CXCL14	protein_coding	C-X-C motif chemokine ligand 14 [Source:HGNC Symbol;Acc:HGNC:10640]
ENSG00000183826	19.3908	3.47645	0.771294	4.5073	6.57e-06	0.000687611	BTBD9	protein_coding	BTB domain containing 9 [Source:HGNC Symbol;Acc:HGNC:21228]
ENSG00000089335	13.2329	3.93506	0.884032	4.45126	8.54e-06	0.00081952	ZNF302	protein_coding	zinc finger protein 302 [Source:HGNC Symbol;Acc:HGNC:13848]
ENSG00000265735	152.646	4.0049	0.948207	4.22366	2.4e-05	0.00213006	RN7SL5P	misc_RNA	RNA, 7SL, cytoplasmic 5, pseudogene [Source:HGNC Symbol;Acc:HGNC:10040]
ENSG00000115020	12.5047	3.51392	0.845947	4.15384	3.27e-05	0.0026903	PIKFYVE	protein_coding	phosphoinositide kinase, FYVE-type zinc finger containing [Source:HGNC Symbol;Acc:HGNC:23785]
ENSG00000111371	24.5036	3.36626	0.813653	4.13722	3.52e-05	0.00269979	SLC38A1	protein_coding	solute carrier family 38 member 1 [Source:HGNC Symbol;Acc:HGNC:13447]
ENSG00000238741	60.074	3.84657	0.938075	4.1005	4.12e-05	0.00296831	SCARNA7	scaRNA	small Cajal body-specific RNA 7 [Source:HGNC Symbol;Acc:HGNC:32563]
ENSG00000197912	66.8022	3.06201	0.75996	4.02918	5.6e-05	0.00379295	SPG7	protein_coding	SPG7 matrix AAA peptidase subunit, paraplegin [Source:HGNC Symbol;Acc:HGNC:11237]
ENSG00000105136	12.4196	3.26684	0.841562	3.88188	0.000103654	0.00663383	ZNF419	protein_coding	zinc finger protein 419 [Source:HGNC Symbol;Acc:HGNC:20648]
ENSG00000278233	1641.71	3.66476	0.953612	3.84303	0.000121525	0.00699982	RNA5-8SN2	rRNA	RNA, 5.8S ribosomal N2 [Source:HGNC Symbol;Acc:HGNC:53521]
ENSG00000278774	71.491	6.7122	1.74236	3.85236	0.000116986	0.00699982	U2	snRNA	U2 spliceosomal RNA [Source:RFAM;Acc:RF00004]
ENSG00000130032	22.2702	3.09833	0.813157	3.81024	0.00013883	0.00761582	PRRG3	protein_coding	proline rich and Gla domain 3 [Source:HGNC Symbol;Acc:HGNC:30798]
ENSG00000205176	23.083	2.95441	0.778318	3.79589	0.000147113	0.00770336	REXO1L1P	transcribed_processed_pseudogene	REXO1 like 1, pseudogene [Source:HGNC Symbol;Acc:HGNC:24660]
ENSG00000054654	42.9971	2.95093	0.781395	3.77649	0.000159056	0.00796661	SYNE2	protein_coding	spectrin repeat containing nuclear envelope protein 2 [Source:HGNC Symbol;Acc:HGNC:17084]
ENSG00000265185	33.6309	3.76841	1.00157	3.76248	0.000168236	0.00807532	SNORD3B-1	snoRNA	small nucleolar RNA, C/D box 3B-1 [Source:HGNC Symbol;Acc:HGNC:10168]
ENSG00000238917	30.6472	2.92373	0.798439	3.66181	0.000250438	0.0115402	SNORD10	snoRNA	small nucleolar RNA, C/D box 10 [Source:HGNC Symbol;Acc:HGNC:32706]
ENSG00000237649	12.4531	3.88743	1.06649	3.64508	0.000267307	0.0118437	KIFC1	protein_coding	kinesin family member C1 [Source:HGNC Symbol;Acc:HGNC:6389]
ENSG00000180644	13.4972	3.02584	0.845159	3.5802	0.000343333	0.0146489	PRF1	protein_coding	perforin 1 [Source:HGNC Symbol;Acc:HGNC:9360]
ENSG00000100299	20.8731	2.73874	0.772587	3.5449	0.000392765	0.015052	ARSA	protein_coding	arylsulfatase A [Source:HGNC Symbol;Acc:HGNC:713]
ENSG00000157764	18.0901	2.68336	0.75528	3.5528	0.000381156	0.015052	BRAF	protein_coding	B-Raf proto-oncogene, serine/threonine kinase [Source:HGNC Symbol;Acc:HGNC:1097]
ENSG00000212907	133.281	3.12724	0.884207	3.53678	0.000405044	0.015052	MT-ND4L	protein_coding	mitochondrially encoded NADH:ubiquinone oxidoreductase core subunit 4L [Source:HGNC Symbol;Acc:HGNC:7460]
ENSG00000229807	127.183	3.34803	0.941715	3.55525	0.00037762	0.015052	XIST	lncRNA	X inactive specific transcript [Source:HGNC Symbol;Acc:HGNC:12810]
ENSG00000206652	11906.8	3.34567	0.957331	3.49479	0.000474433	0.016562	RNU1-1	snRNA	RNA, U1 small nuclear 1 [Source:HGNC Symbol;Acc:HGNC:10120]
ENSG00000212443	34.9927	3.42338	0.979187	3.49615	0.000472027	0.016562	SNORA53	snoRNA	small nucleolar RNA, H/ACA box 53 [Source:HGNC Symbol;Acc:HGNC:32646]
ENSG00000164604	13.9766	3.49525	1.00669	3.472	0.00051659	0.0175033	GPR85	protein_coding	G protein-coupled receptor 85 [Source:HGNC Symbol;Acc:HGNC:4536]
ENSG00000136235	20.9618	-5.48439	1.58903	-3.45141	0.00055766	0.018355	GPNMB	protein_coding	glycoprotein nmb [Source:HGNC Symbol;Acc:HGNC:4462]
ENSG00000198886	1202.84	2.91587	0.854205	3.41354	0.000641237	0.0205196	MT-ND4	protein_coding	mitochondrially encoded NADH:ubiquinone oxidoreductase core subunit 4 [Source:HGNC Symbol;Acc:HGNC:7459]
ENSG00000198727	1182.77	3.06741	0.903984	3.39321	0.000690789	0.0215078	MT-CYB	protein_coding	mitochondrially encoded cytochrome b [Source:HGNC Symbol;Acc:HGNC:7427]
ENSG00000138061	13.6866	-4.17311	1.25337	-3.3295	0.000870012	0.0259035	CYP1B1	protein_coding	cytochrome P450 family 1 subfamily B member 1 [Source:HGNC Symbol;Acc:HGNC:2597]
ENSG00000252010	163.976	2.92991	0.88057	3.32729	0.000876941	0.0259035	SCARNA5	scaRNA	small Cajal body-specific RNA 5 [Source:HGNC Symbol;Acc:HGNC:32561]
ENSG00000196776	19.5358	2.17822	0.65899	3.30539	0.000948459	0.0273156	CD47	protein_coding	CD47 molecule [Source:HGNC Symbol;Acc:HGNC:1682]
ENSG00000138767	24.2414	2.19888	0.677389	3.24612	0.00116991	0.0328717	CNOT6L	protein_coding	CCR4-NOT transcription complex subunit 6 like [Source:HGNC Symbol;Acc:HGNC:18042]
ENSG00000275143	15.5847	2.40284	0.743534	3.23165	0.00123078	0.0337586	SCARNA16	scaRNA	small Cajal body-specific RNA 16 [Source:HGNC Symbol;Acc:HGNC:32573]
ENSG00000092820	29.1766	2.73834	0.849798	3.22234	0.0012715	0.0340644	EZR	protein_coding	ezrin [Source:HGNC Symbol;Acc:HGNC:12691]
ENSG00000196205	24.7404	4.05974	1.28332	3.16347	0.001559	0.0408175	EEF1A1P5	processed_pseudogene	eukaryotic translation elongation factor 1 alpha 1 pseudogene 5 [Source:HGNC Symbol;Acc:HGNC:3200]
ENSG00000144381	23.6398	2.21302	0.704006	3.14347	0.00166959	0.0427415	HSPD1	protein_coding	heat shock protein family D (Hsp60) member 1 [Source:HGNC Symbol;Acc:HGNC:5261]
ENSG00000144674	11.4703	2.5011	0.798563	3.132	0.00173622	0.0434809	GOLGA4	protein_coding	golgin A4 [Source:HGNC Symbol;Acc:HGNC:4427]
ENSG00000122545	11.6936	2.50814	0.810636	3.09404	0.00197452	0.0455834	SEPTIN7	protein_coding	septin 7 [Source:HGNC Symbol;Acc:HGNC:1717]
ENSG00000164587	64.9468	2.74688	0.882846	3.11139	0.0018621	0.0455834	RPS14	protein_coding	ribosomal protein S14 [Source:HGNC Symbol;Acc:HGNC:10387]
ENSG00000202538	849.509	2.95466	0.952201	3.10298	0.00191583	0.0455834	RNU4-2	snRNA	RNA, U4 small nuclear 2 [Source:HGNC Symbol;Acc:HGNC:10193]
ENSG00000228253	31.6265	2.99092	0.966855	3.09345	0.00197845	0.0455834	MT-ATP8	protein_coding	mitochondrially encoded ATP synthase membrane subunit 8 [Source:HGNC Symbol;Acc:HGNC:7415]
ENSG00000161970	50.8217	2.67531	0.868406	3.08071	0.00206506	0.0460734	RPL26	protein_coding	ribosomal protein L26 [Source:HGNC Symbol;Acc:HGNC:10327]
ENSG00000184110	18.5628	2.37382	0.77107	3.07861	0.0020797	0.0460734	EIF3C	protein_coding	eukaryotic translation initiation factor 3 subunit C [Source:HGNC Symbol;Acc:HGNC:3279]
ENSG00000198786	856.057	2.7023	0.884462	3.0553	0.00224833	0.0488694	MT-ND5	protein_coding	mitochondrially encoded NADH:ubiquinone oxidoreductase core subunit 5 [Source:HGNC Symbol;Acc:HGNC:7461]
ENSG00000122026	56.3384	2.6627	0.880452	3.02424	0.00249258	0.0500249	RPL21	protein_coding	ribosomal protein L21 [Source:HGNC Symbol;Acc:HGNC:10313]
ENSG00000241743	44.8245	2.34903	0.777543	3.0211	0.00251862	0.0500249	XACT	lncRNA	X active specific transcript [Source:HGNC Symbol;Acc:HGNC:45056]
ENSG00000277194	17.6067	2.84956	0.942537	3.02329	0.00250047	0.0500249	SNORD22	snoRNA	small nucleolar RNA, C/D box 22 [Source:HGNC Symbol;Acc:HGNC:10145]
ENSG00000278771	61.5966	2.78929	0.917395	3.04044	0.00236231	0.0500249	RN7SL3	misc_RNA	RNA component of signal recognition particle 7SL3 [Source:HGNC Symbol;Acc:HGNC:23135]
ENSG00000281344	25.6606	2.32006	0.765183	3.03204	0.0024291	0.0500249	HELLPAR	lncRNA	HELLP associated long non-coding RNA [Source:HGNC Symbol;Acc:HGNC:43984]
ENSG00000181163	29.0444	2.25504	0.75317	2.99407	0.00275285	0.0537506	NPM1	protein_coding	nucleophosmin 1 [Source:HGNC Symbol;Acc:HGNC:7910]
ENSG00000184226	31.5035	2.74585	0.919571	2.98601	0.00282641	0.0542671	PCDH9	protein_coding	protocadherin 9 [Source:HGNC Symbol;Acc:HGNC:8661]
ENSG00000113441	11.9453	2.41357	0.819117	2.94656	0.00321334	0.0567313	LNPEP	protein_coding	leucyl and cystinyl aminopeptidase [Source:HGNC Symbol;Acc:HGNC:6656]
ENSG00000144713	65.2666	2.40434	0.811227	2.96383	0.00303838	0.0567313	RPL32	protein_coding	ribosomal protein L32 [Source:HGNC Symbol;Acc:HGNC:10336]
ENSG00000147454	15.7124	2.22812	0.754996	2.95117	0.00316576	0.0567313	SLC25A37	protein_coding	solute carrier family 25 member 37 [Source:HGNC Symbol;Acc:HGNC:29786]
ENSG00000172071	11.1511	2.33581	0.791172	2.95234	0.00315371	0.0567313	EIF2AK3	protein_coding	eukaryotic translation initiation factor 2 alpha kinase 3 [Source:HGNC Symbol;Acc:HGNC:3255]
ENSG00000198763	431.464	2.81228	0.953412	2.94971	0.00318077	0.0567313	MT-ND2	protein_coding	mitochondrially encoded NADH:ubiquinone oxidoreductase core subunit 2 [Source:HGNC Symbol;Acc:HGNC:7456]
ENSG00000244734	140.78	4.21761	1.43309	2.94302	0.00325023	0.0567313	HBB	protein_coding	hemoglobin subunit beta [Source:HGNC Symbol;Acc:HGNC:4827]
ENSG00000198242	28.1476	2.52507	0.861471	2.93112	0.00337748	0.0580724	RPL23A	protein_coding	ribosomal protein L23a [Source:HGNC Symbol;Acc:HGNC:10317]
ENSG00000262074	23.031	2.70669	0.927074	2.9196	0.00350481	0.0591117	SNORD3B-2	snoRNA	small nucleolar RNA, C/D box 3B-2 [Source:HGNC Symbol;Acc:HGNC:33190]
ENSG00000271503	17.1258	2.3272	0.797962	2.91644	0.00354055	0.0591117	CCL5	protein_coding	C-C motif chemokine ligand 5 [Source:HGNC Symbol;Acc:HGNC:10632]
ENSG00000107798	15.0311	-3.14972	1.08423	-2.90503	0.00367221	0.060434	LIPA	protein_coding	lipase A, lysosomal acid type [Source:HGNC Symbol;Acc:HGNC:6617]
ENSG00000200959	15.9439	2.405	0.83519	2.87958	0.00398202	0.0619903	SNORA74A	snoRNA	small nucleolar RNA, H/ACA box 74A [Source:HGNC Symbol;Acc:HGNC:10119]
ENSG00000207496	20.55	2.41513	0.836783	2.88621	0.00389912	0.0619903	SNORA7A	snoRNA	small nucleolar RNA, H/ACA box 7A [Source:HGNC Symbol;Acc:HGNC:32592]
ENSG00000213741	40.1245	2.42677	0.842209	2.88143	0.00395873	0.0619903	RPS29	protein_coding	ribosomal protein S29 [Source:HGNC Symbol;Acc:HGNC:10419]
ENSG00000287160	30.084	2.35853	0.818776	2.88056	0.00396971	0.0619903	0	lncRNA	novel transcript
ENSG00000108349	11.4165	2.37816	0.834553	2.84962	0.00437718	0.0661563	CASC3	protein_coding	CASC3 exon junction complex subunit [Source:HGNC Symbol;Acc:HGNC:17040]
ENSG00000156467	14.5079	2.52349	0.887756	2.84255	0.00447546	0.0661563	UQCRB	protein_coding	ubiquinol-cytochrome c reductase binding protein [Source:HGNC Symbol;Acc:HGNC:12582]
ENSG00000206585	4374.17	3.43359	1.20804	2.84227	0.00447933	0.0661563	RNVU1-7	snRNA	RNA, variant U1 small nuclear 7 [Source:HGNC Symbol;Acc:HGNC:37500]
ENSG00000207166	14.0846	2.41245	0.847305	2.84721	0.00441044	0.0661563	SNORA68	snoRNA	small nucleolar RNA, H/ACA box 68 [Source:HGNC Symbol;Acc:HGNC:10225]
ENSG00000127824	15.1585	2.53241	0.892925	2.83608	0.00456705	0.0665964	TUBA4A	protein_coding	tubulin alpha 4a [Source:HGNC Symbol;Acc:HGNC:12407]
ENSG00000145425	73.5103	2.33662	0.825056	2.83207	0.00462475	0.0665964	RPS3A	protein_coding	ribosomal protein S3A [Source:HGNC Symbol;Acc:HGNC:10421]
ENSG00000186468	49.1715	2.21818	0.785303	2.82462	0.00473371	0.0673238	RPS23	protein_coding	ribosomal protein S23 [Source:HGNC Symbol;Acc:HGNC:10410]
ENSG00000198918	35.0609	2.3146	0.822251	2.81495	0.00487844	0.0685361	RPL39	protein_coding	ribosomal protein L39 [Source:HGNC Symbol;Acc:HGNC:10350]
ENSG00000111732	12.8203	3.77351	1.35016	2.79487	0.00519199	0.0720624	AICDA	protein_coding	activation induced cytidine deaminase [Source:HGNC Symbol;Acc:HGNC:13203]
ENSG00000149273	63.8612	2.43744	0.873602	2.7901	0.0052691	0.0722619	RPS3	protein_coding	ribosomal protein S3 [Source:HGNC Symbol;Acc:HGNC:10420]
ENSG00000206597	21.3564	2.19859	0.792049	2.77583	0.00550612	0.0746242	SNORA57	snoRNA	small nucleolar RNA, H/ACA box 57 [Source:HGNC Symbol;Acc:HGNC:32651]
ENSG00000198712	1276.88	2.37436	0.858167	2.76679	0.00566119	0.0758336	MT-CO2	protein_coding	mitochondrially encoded cytochrome c oxidase II [Source:HGNC Symbol;Acc:HGNC:7421]
ENSG00000099204	14.6412	2.1934	0.795561	2.75704	0.00583265	0.0766665	ABLIM1	protein_coding	actin binding LIM protein 1 [Source:HGNC Symbol;Acc:HGNC:78]
ENSG00000198888	463.003	2.20641	0.800666	2.75571	0.00585647	0.0766665	MT-ND1	protein_coding	mitochondrially encoded NADH:ubiquinone oxidoreductase core subunit 1 [Source:HGNC Symbol;Acc:HGNC:7455]
ENSG00000067066	19.7745	1.97509	0.726007	2.72048	0.00651864	0.0815027	SP100	protein_coding	SP100 nuclear antigen [Source:HGNC Symbol;Acc:HGNC:11206]
ENSG00000101782	11.3353	2.01853	0.742816	2.7174	0.00657964	0.0815027	RIOK3	protein_coding	RIO kinase 3 [Source:HGNC Symbol;Acc:HGNC:11451]
ENSG00000147403	92.3251	2.33194	0.856847	2.72154	0.00649794	0.0815027	RPL10	protein_coding	ribosomal protein L10 [Source:HGNC Symbol;Acc:HGNC:10298]
ENSG00000197756	54.2397	2.49784	0.916705	2.7248	0.00643407	0.0815027	RPL37A	protein_coding	ribosomal protein L37a [Source:HGNC Symbol;Acc:HGNC:10348]
ENSG00000212232	254.596	2.55494	0.935815	2.73018	0.00632999	0.0815027	SNORD17	snoRNA	small nucleolar RNA, C/D box 17 [Source:HGNC Symbol;Acc:HGNC:32713]
ENSG00000131018	30.1369	1.88797	0.69996	2.69726	0.00699131	0.0846946	SYNE1	protein_coding	spectrin repeat containing nuclear envelope protein 1 [Source:HGNC Symbol;Acc:HGNC:17089]
ENSG00000147604	49.0848	2.14262	0.795029	2.69503	0.00703827	0.0846946	RPL7	protein_coding	ribosomal protein L7 [Source:HGNC Symbol;Acc:HGNC:10363]
ENSG00000239002	224.834	2.47066	0.917062	2.6941	0.00705788	0.0846946	SCARNA10	snoRNA	small Cajal body-specific RNA 10 [Source:HGNC Symbol;Acc:HGNC:32567]
ENSG00000248527	68.3837	2.14431	0.802245	2.67289	0.00752017	0.0893117	MTATP6P1	unprocessed_pseudogene	MT-ATP6 pseudogene 1 [Source:HGNC Symbol;Acc:HGNC:44575]
ENSG00000132341	14.5967	2.13802	0.80695	2.64951	0.0080608	0.0933657	RAN	protein_coding	RAN, member RAS oncogene family [Source:HGNC Symbol;Acc:HGNC:9846]
ENSG00000155657	37.4013	2.10404	0.793347	2.65211	0.00799907	0.0933657	TTN	protein_coding	titin [Source:HGNC Symbol;Acc:HGNC:12403]
ENSG00000177954	94.4152	2.38762	0.902925	2.64431	0.00818571	0.0933657	RPS27	protein_coding	ribosomal protein S27 [Source:HGNC Symbol;Acc:HGNC:10416]
ENSG00000212402	32.1797	2.15867	0.816243	2.64464	0.00817776	0.0933657	SNORA74B	snoRNA	small nucleolar RNA, H/ACA box 74B [Source:HGNC Symbol;Acc:HGNC:32660]
ENSG00000215252	15.0753	2.10262	0.796578	2.63957	0.00830115	0.0937542	GOLGA8B	protein_coding	golgin A8 family member B [Source:HGNC Symbol;Acc:HGNC:31973]
ENSG00000125691	57.759	2.21115	0.841021	2.62913	0.00856035	0.0939403	RPL23	protein_coding	ribosomal protein L23 [Source:HGNC Symbol;Acc:HGNC:10316]
ENSG00000134419	53.0772	2.14355	0.813581	2.63471	0.00842094	0.0939403	RPS15A	protein_coding	ribosomal protein S15a [Source:HGNC Symbol;Acc:HGNC:10389]
ENSG00000198899	490.374	2.15505	0.819706	2.62905	0.00856227	0.0939403	MT-ATP6	protein_coding	mitochondrially encoded ATP synthase membrane subunit 6 [Source:HGNC Symbol;Acc:HGNC:7414]
ENSG00000101361	12.6861	2.18036	0.842765	2.58715	0.00967733	0.0943264	NOP56	protein_coding	NOP56 ribonucleoprotein [Source:HGNC Symbol;Acc:HGNC:15911]
ENSG00000121966	47.5775	2.07632	0.801615	2.59017	0.00959289	0.0943264	CXCR4	protein_coding	C-X-C motif chemokine receptor 4 [Source:HGNC Symbol;Acc:HGNC:2561]
ENSG00000122406	44.5587	2.07709	0.798254	2.60204	0.00926705	0.0943264	RPL5	protein_coding	ribosomal protein L5 [Source:HGNC Symbol;Acc:HGNC:10360]
ENSG00000135486	55.3459	2.08356	0.79758	2.61236	0.00899204	0.0943264	HNRNPA1	protein_coding	heterogeneous nuclear ribonucleoprotein A1 [Source:HGNC Symbol;Acc:HGNC:5031]
ENSG00000137801	214.022	-3.11358	1.20151	-2.5914	0.00955875	0.0943264	THBS1	protein_coding	thrombospondin 1 [Source:HGNC Symbol;Acc:HGNC:11785]
ENSG00000142676	65.6716	2.32594	0.890544	2.61182	0.00900626	0.0943264	RPL11	protein_coding	ribosomal protein L11 [Source:HGNC Symbol;Acc:HGNC:10301]
ENSG00000145592	59.9658	2.25297	0.864224	2.60693	0.00913586	0.0943264	RPL37	protein_coding	ribosomal protein L37 [Source:HGNC Symbol;Acc:HGNC:10347]
ENSG00000170315	54.8464	2.11951	0.820049	2.58461	0.00974895	0.0943264	UBB	protein_coding	ubiquitin B [Source:HGNC Symbol;Acc:HGNC:12463]
ENSG00000197971	12.4923	2.07051	0.80048	2.58659	0.00969319	0.0943264	MBP	protein_coding	myelin basic protein [Source:HGNC Symbol;Acc:HGNC:6925]
ENSG00000198804	9284.58	2.416	0.924262	2.61397	0.00894963	0.0943264	MT-CO1	protein_coding	mitochondrially encoded cytochrome c oxidase I [Source:HGNC Symbol;Acc:HGNC:7419]
ENSG00000198938	3766.08	2.30884	0.891517	2.58979	0.00960338	0.0943264	MT-CO3	protein_coding	mitochondrially encoded cytochrome c oxidase III [Source:HGNC Symbol;Acc:HGNC:7422]
ENSG00000207008	146.291	2.66693	1.02953	2.59043	0.00958574	0.0943264	SNORA54	snoRNA	small nucleolar RNA, H/ACA box 54 [Source:HGNC Symbol;Acc:HGNC:32647]
ENSG00000211899	26.2026	2.18108	0.844756	2.5819	0.00982567	0.0943264	IGHM	IG_C_gene	immunoglobulin heavy constant mu [Source:HGNC Symbol;Acc:HGNC:5541]
ENSG00000263740	92.638	1.96514	0.760641	2.58353	0.00977952	0.0943264	RN7SL4P	misc_RNA	RNA, 7SL, cytoplasmic 4, pseudogene [Source:HGNC Symbol;Acc:HGNC:10039]
ENSG00000277027	1178.13	2.39302	0.921943	2.59563	0.00944186	0.0943264	RMRP	ribozyme	RNA component of mitochondrial RNA processing endoribonuclease [Source:HGNC Symbol;Acc:HGNC:10031]
ENSG00000196531	36.4866	2.25809	0.876496	2.57627	0.0099873	0.0950857	NACA	protein_coding	nascent polypeptide associated complex subunit alpha [Source:HGNC Symbol;Acc:HGNC:7629]
ENSG00000238795	26.3936	2.06734	0.807065	2.56156	0.0104204	0.0983954	SCARNA12	snoRNA	small Cajal body-specific RNA 12 [Source:HGNC Symbol;Acc:HGNC:32569]
ENSG00000102287	12.5777	2.75761	1.07982	2.55377	0.0106565	0.0990022	GABRE	protein_coding	gamma-aminobutyric acid type A receptor subunit epsilon [Source:HGNC Symbol;Acc:HGNC:4085]
ENSG00000255717	17.0166	1.74215	0.681559	2.55612	0.0105846	0.0990022	SNHG1	lncRNA	small nucleolar RNA host gene 1 [Source:HGNC Symbol;Acc:HGNC:32688]
ENSG00000069493	11.1819	2.00682	0.789272	2.54261	0.0110026	0.100596	CLEC2D	protein_coding	C-type lectin domain family 2 member D [Source:HGNC Symbol;Acc:HGNC:14351]
ENSG00000153234	11.5012	1.70319	0.669296	2.54475	0.0109357	0.100596	NR4A2	protein_coding	nuclear receptor subfamily 4 group A member 2 [Source:HGNC Symbol;Acc:HGNC:7981]
ENSG00000083168	21.2811	1.88502	0.743781	2.53438	0.0112648	0.101686	KAT6A	protein_coding	lysine acetyltransferase 6A [Source:HGNC Symbol;Acc:HGNC:13013]
ENSG00000113263	16.2024	2.31871	0.915282	2.53333	0.0112984	0.101686	ITK	protein_coding	IL2 inducible T cell kinase [Source:HGNC Symbol;Acc:HGNC:6171]
ENSG00000116741	18.2591	1.96098	0.77658	2.52515	0.011565	0.103278	RGS2	protein_coding	regulator of G protein signaling 2 [Source:HGNC Symbol;Acc:HGNC:9998]
ENSG00000174485	16.588	2.12818	0.844826	2.51908	0.0117663	0.103471	DENND4A	protein_coding	DENN domain containing 4A [Source:HGNC Symbol;Acc:HGNC:24321]
ENSG00000282885	98.4774	2.45236	0.973393	2.51939	0.0117557	0.103471	0	lncRNA	novel transcript
ENSG00000157540	16.3878	1.81568	0.721712	2.51579	0.0118765	0.10365	DYRK1A	protein_coding	dual specificity tyrosine phosphorylation regulated kinase 1A [Source:HGNC Symbol;Acc:HGNC:3091]
ENSG00000171988	20.8705	1.97258	0.78854	2.50156	0.0123649	0.1071	JMJD1C	protein_coding	jumonji domain containing 1C [Source:HGNC Symbol;Acc:HGNC:12313]
ENSG00000263934	3235.73	2.40983	0.96793	2.48967	0.0127861	0.109922	SNORD3A	snoRNA	small nucleolar RNA, C/D box 3A [Source:HGNC Symbol;Acc:HGNC:33189]
ENSG00000271425	13.7029	1.97161	0.79381	2.48374	0.0130012	0.110944	NBPF10	protein_coding	NBPF member 10 [Source:HGNC Symbol;Acc:HGNC:31992]
ENSG00000071082	45.546	1.92139	0.779445	2.46507	0.0136986	0.11272	RPL31	protein_coding	ribosomal protein L31 [Source:HGNC Symbol;Acc:HGNC:10334]
ENSG00000134954	32.2752	2.04539	0.829403	2.4661	0.0136595	0.11272	ETS1	protein_coding	ETS proto-oncogene 1, transcription factor [Source:HGNC Symbol;Acc:HGNC:3488]
ENSG00000164924	31.2362	1.90825	0.773826	2.466	0.0136632	0.11272	YWHAZ	protein_coding	tyrosine 3-monooxygenase/tryptophan 5-monooxygenase activation protein zeta [Source:HGNC Symbol;Acc:HGNC:12855]
ENSG00000182568	16.96	2.02813	0.82248	2.46587	0.0136682	0.11272	SATB1	protein_coding	SATB homeobox 1 [Source:HGNC Symbol;Acc:HGNC:10541]
ENSG00000188846	39.6348	2.06412	0.836708	2.46695	0.0136268	0.11272	RPL14	protein_coding	ribosomal protein L14 [Source:HGNC Symbol;Acc:HGNC:10305]
ENSG00000143947	44.3743	2.10196	0.855478	2.45705	0.0140081	0.114449	RPS27A	protein_coding	ribosomal protein S27a [Source:HGNC Symbol;Acc:HGNC:10417]
ENSG00000164463	13.419	1.86952	0.761689	2.45444	0.0141104	0.114473	CREBRF	protein_coding	CREB3 regulatory factor [Source:HGNC Symbol;Acc:HGNC:24050]
ENSG00000096384	70.8321	2.12825	0.869742	2.44699	0.0144054	0.1153	HSP90AB1	protein_coding	heat shock protein 90 alpha family class B member 1 [Source:HGNC Symbol;Acc:HGNC:5258]
ENSG00000173230	23.3072	1.91374	0.782135	2.44681	0.0144125	0.1153	GOLGB1	protein_coding	golgin B1 [Source:HGNC Symbol;Acc:HGNC:4429]
ENSG00000137154	84.7265	2.08196	0.852185	2.44309	0.0145622	0.115694	RPS6	protein_coding	ribosomal protein S6 [Source:HGNC Symbol;Acc:HGNC:10429]
ENSG00000221963	15.0344	1.86831	0.765913	2.43932	0.0147147	0.116105	APOL6	protein_coding	apolipoprotein L6 [Source:HGNC Symbol;Acc:HGNC:14870]
ENSG00000104880	15.7919	2.04288	0.83894	2.43507	0.0148889	0.11668	ARHGEF18	protein_coding	Rho/Rac guanine nucleotide exchange factor 18 [Source:HGNC Symbol;Acc:HGNC:17090]
ENSG00000107742	24.2491	1.85999	0.765091	2.43108	0.015054	0.117177	SPOCK2	protein_coding	SPARC (osteonectin), cwcv and kazal like domains proteoglycan 2 [Source:HGNC Symbol;Acc:HGNC:13564]
ENSG00000204628	69.3032	2.08951	0.861874	2.42438	0.0153344	0.118558	RACK1	protein_coding	receptor for activated C kinase 1 [Source:HGNC Symbol;Acc:HGNC:4399]
ENSG00000174718	13.9499	1.95002	0.805725	2.4202	0.0155119	0.119131	RESF1	protein_coding	retroelement silencing factor 1 [Source:HGNC Symbol;Acc:HGNC:25559]
ENSG00000166441	59.4729	1.97834	0.819646	2.41365	0.0157935	0.120348	RPL27A	protein_coding	ribosomal protein L27a [Source:HGNC Symbol;Acc:HGNC:10329]
ENSG00000274012	30426.7	2.28876	0.949033	2.41168	0.0158793	0.120348	RN7SL2	misc_RNA	RNA component of signal recognition particle 7SL2 [Source:HGNC Symbol;Acc:HGNC:23134]
ENSG00000233927	13.9267	2.28175	0.947678	2.40772	0.0160523	0.120864	RPS28	protein_coding	ribosomal protein S28 [Source:HGNC Symbol;Acc:HGNC:10418]
ENSG00000143376	16.2502	1.69211	0.704027	2.40347	0.0162403	0.121486	SNX27	protein_coding	sorting nexin 27 [Source:HGNC Symbol;Acc:HGNC:20073]
ENSG00000087460	36.6155	1.92368	0.803598	2.39384	0.0166732	0.122341	GNAS	protein_coding	GNAS complex locus [Source:HGNC Symbol;Acc:HGNC:4392]
ENSG00000145675	12.2788	1.81218	0.756685	2.39489	0.0166253	0.122341	PIK3R1	protein_coding	phosphoinositide-3-kinase regulatory subunit 1 [Source:HGNC Symbol;Acc:HGNC:8979]
ENSG00000197122	11.5414	-2.41591	1.00746	-2.39801	0.0164842	0.122341	SRC	protein_coding	SRC proto-oncogene, non-receptor tyrosine kinase [Source:HGNC Symbol;Acc:HGNC:11283]
ENSG00000140988	62.106	1.93445	0.80951	2.38965	0.0168644	0.122961	RPS2	protein_coding	ribosomal protein S2 [Source:HGNC Symbol;Acc:HGNC:10404]
ENSG00000089280	23.455	2.01045	0.842595	2.38602	0.0170318	0.1234	FUS	protein_coding	FUS RNA binding protein [Source:HGNC Symbol;Acc:HGNC:4010]
ENSG00000115165	18.3653	1.87484	0.78978	2.37387	0.0176027	0.126739	CYTIP	protein_coding	cytohesin 1 interacting protein [Source:HGNC Symbol;Acc:HGNC:9506]
ENSG00000124151	16.9762	2.04141	0.865003	2.36001	0.0182746	0.13076	NCOA3	protein_coding	nuclear receptor coactivator 3 [Source:HGNC Symbol;Acc:HGNC:7670]
ENSG00000278996	20.8337	2.08946	0.887582	2.3541	0.0185675	0.132036	0	lncRNA	novel transcript
ENSG00000055163	15.2326	1.85721	0.790508	2.34939	0.0188044	0.132848	CYFIP2	protein_coding	cytoplasmic FMR1 interacting protein 2 [Source:HGNC Symbol;Acc:HGNC:13760]
ENSG00000083845	24.0252	1.90249	0.810776	2.34651	0.0189502	0.132848	RPS5	protein_coding	ribosomal protein S5 [Source:HGNC Symbol;Acc:HGNC:10426]
ENSG00000131469	28.2604	2.0383	0.869214	2.34499	0.0190277	0.132848	RPL27	protein_coding	ribosomal protein L27 [Source:HGNC Symbol;Acc:HGNC:10328]
ENSG00000210082	44693.2	2.07251	0.885729	2.33989	0.0192893	0.133863	MT-RNR2	Mt_rRNA	mitochondrially encoded 16S rRNA [Source:HGNC Symbol;Acc:HGNC:7471]
ENSG00000174444	87.4726	1.92937	0.827258	2.33224	0.019688	0.135812	RPL4	protein_coding	ribosomal protein L4 [Source:HGNC Symbol;Acc:HGNC:10353]
ENSG00000020633	16.3061	1.77859	0.763407	2.32981	0.0198163	0.135883	RUNX3	protein_coding	RUNX family transcription factor 3 [Source:HGNC Symbol;Acc:HGNC:10473]
ENSG00000069275	11.6945	2.1022	0.907763	2.31581	0.0205689	0.13618	NUCKS1	protein_coding	nuclear casein kinase and cyclin dependent kinase substrate 1 [Source:HGNC Symbol;Acc:HGNC:29923]
ENSG00000080824	91.0485	2.07917	0.896556	2.31907	0.0203915	0.13618	HSP90AA1	protein_coding	heat shock protein 90 alpha family class A member 1 [Source:HGNC Symbol;Acc:HGNC:5253]
ENSG00000147274	15.1325	1.66399	0.718126	2.31713	0.0204968	0.13618	RBMX	protein_coding	RNA binding motif protein X-linked [Source:HGNC Symbol;Acc:HGNC:9910]
ENSG00000167552	14.2257	1.65082	0.709927	2.32535	0.0200535	0.13618	TUBA1A	protein_coding	tubulin alpha 1a [Source:HGNC Symbol;Acc:HGNC:20766]
ENSG00000198668	22.9808	1.8943	0.816222	2.32081	0.0202971	0.13618	CALM1	protein_coding	calmodulin 1 [Source:HGNC Symbol;Acc:HGNC:1442]
ENSG00000270103	91.9016	2.2712	0.977581	2.32328	0.0201641	0.13618	0	lncRNA	RNA, U11 small nuclear
ENSG00000115523	11.6021	1.84736	0.800503	2.30775	0.021013	0.138326	GNLY	protein_coding	granulysin [Source:HGNC Symbol;Acc:HGNC:4414]
ENSG00000182774	33.0492	1.92724	0.837411	2.30143	0.0213674	0.139859	RPS17	protein_coding	ribosomal protein S17 [Source:HGNC Symbol;Acc:HGNC:10397]
ENSG00000101596	23.1928	1.77304	0.774048	2.29061	0.0219861	0.143096	SMCHD1	protein_coding	structural maintenance of chromosomes flexible hinge domain containing 1 [Source:HGNC Symbol;Acc:HGNC:29090]
ENSG00000015133	17.4382	1.73986	0.760706	2.28717	0.022186	0.143468	CCDC88C	protein_coding	coiled-coil domain containing 88C [Source:HGNC Symbol;Acc:HGNC:19967]
ENSG00000136942	27.1311	1.68465	0.738703	2.28054	0.0225754	0.143468	RPL35	protein_coding	ribosomal protein L35 [Source:HGNC Symbol;Acc:HGNC:10344]
ENSG00000170776	58.7005	1.74929	0.765442	2.28533	0.0222933	0.143468	AKAP13	protein_coding	A-kinase anchoring protein 13 [Source:HGNC Symbol;Acc:HGNC:371]
ENSG00000233276	15.0383	-2.28502	1.00263	-2.27902	0.0226659	0.143468	GPX1	protein_coding	glutathione peroxidase 1 [Source:HGNC Symbol;Acc:HGNC:4553]
ENSG00000255112	15.2437	1.63714	0.717936	2.28035	0.022587	0.143468	CHMP1B	protein_coding	charged multivesicular body protein 1B [Source:HGNC Symbol;Acc:HGNC:24287]
ENSG00000035403	73.6936	2.99025	1.31823	2.26839	0.0233053	0.143571	VCL	protein_coding	vinculin [Source:HGNC Symbol;Acc:HGNC:12665]
ENSG00000066336	13.2197	-2.19768	0.965835	-2.27542	0.0228809	0.143571	SPI1	protein_coding	Spi-1 proto-oncogene [Source:HGNC Symbol;Acc:HGNC:11241]
ENSG00000149806	22.9196	1.69277	0.74504	2.27206	0.0230831	0.143571	FAU	protein_coding	FAU ubiquitin like and ribosomal protein S30 fusion [Source:HGNC Symbol;Acc:HGNC:3597]
ENSG00000156482	48.8173	2.07412	0.914053	2.26915	0.0232594	0.143571	RPL30	protein_coding	ribosomal protein L30 [Source:HGNC Symbol;Acc:HGNC:10333]
ENSG00000231500	81.7219	1.84602	0.812672	2.27155	0.0231138	0.143571	RPS18	protein_coding	ribosomal protein S18 [Source:HGNC Symbol;Acc:HGNC:10401]
ENSG00000054267	13.6204	1.7228	0.764877	2.25239	0.0242979	0.145787	ARID4B	protein_coding	AT-rich interaction domain 4B [Source:HGNC Symbol;Acc:HGNC:15550]
ENSG00000077044	12.2042	1.70627	0.755676	2.25793	0.0239497	0.145787	DGKD	protein_coding	diacylglycerol kinase delta [Source:HGNC Symbol;Acc:HGNC:2851]
ENSG00000112149	21.8916	2.08208	0.92363	2.25424	0.0241813	0.145787	CD83	protein_coding	CD83 molecule [Source:HGNC Symbol;Acc:HGNC:1703]
ENSG00000115306	23.9161	1.89351	0.83844	2.25837	0.0239225	0.145787	SPTBN1	protein_coding	spectrin beta, non-erythrocytic 1 [Source:HGNC Symbol;Acc:HGNC:11275]
ENSG00000165029	16.1873	-2.36943	1.05016	-2.25626	0.0240547	0.145787	ABCA1	protein_coding	ATP binding cassette subfamily A member 1 [Source:HGNC Symbol;Acc:HGNC:29]
ENSG00000105193	21.6551	1.73875	0.774646	2.24457	0.024796	0.146487	RPS16	protein_coding	ribosomal protein S16 [Source:HGNC Symbol;Acc:HGNC:10396]
ENSG00000116539	17.4036	1.74592	0.777567	2.24536	0.0247451	0.146487	ASH1L	protein_coding	ASH1 like histone lysine methyltransferase [Source:HGNC Symbol;Acc:HGNC:19088]
ENSG00000138326	48.7719	2.03815	0.906649	2.248	0.0245762	0.146487	RPS24	protein_coding	ribosomal protein S24 [Source:HGNC Symbol;Acc:HGNC:10411]
ENSG00000234851	31.3225	1.99832	0.892062	2.24011	0.0250838	0.147431	RPL23AP42	processed_pseudogene	ribosomal protein L23a pseudogene 42 [Source:HGNC Symbol;Acc:HGNC:35942]
ENSG00000065809	13.8511	1.78329	0.797575	2.23589	0.0253589	0.148292	FAM107B	protein_coding	family with sequence similarity 107 member B [Source:HGNC Symbol;Acc:HGNC:23726]
ENSG00000170606	12.1306	1.58354	0.709515	2.23187	0.0256238	0.149084	HSPA4	protein_coding	heat shock protein family A (Hsp70) member 4 [Source:HGNC Symbol;Acc:HGNC:5237]
ENSG00000105372	52.4662	1.87213	0.843328	2.21993	0.0264233	0.152347	RPS19	protein_coding	ribosomal protein S19 [Source:HGNC Symbol;Acc:HGNC:10402]
ENSG00000153187	42.1228	1.68635	0.759771	2.21955	0.026449	0.152347	HNRNPU	protein_coding	heterogeneous nuclear ribonucleoprotein U [Source:HGNC Symbol;Acc:HGNC:5048]
ENSG00000200087	341.191	2.11236	0.953519	2.21534	0.026737	0.153239	SNORA73B	snoRNA	small nucleolar RNA, H/ACA box 73B [Source:HGNC Symbol;Acc:HGNC:10116]
ENSG00000229117	89.534	2.02295	0.915562	2.20952	0.0271383	0.154769	RPL41	protein_coding	ribosomal protein L41 [Source:HGNC Symbol;Acc:HGNC:10354]
ENSG00000198840	191.343	1.99563	0.905777	2.20323	0.0275785	0.156505	MT-ND3	protein_coding	mitochondrially encoded NADH:ubiquinone oxidoreductase core subunit 3 [Source:HGNC Symbol;Acc:HGNC:7458]
ENSG00000114391	28.8951	1.74082	0.790866	2.20115	0.0277252	0.156566	RPL24	protein_coding	ribosomal protein L24 [Source:HGNC Symbol;Acc:HGNC:10325]
ENSG00000130775	11.7377	-2.02144	0.919921	-2.1974	0.0279917	0.157299	THEMIS2	protein_coding	thymocyte selection associated family member 2 [Source:HGNC Symbol;Acc:HGNC:16839]
ENSG00000166233	11.9388	1.52434	0.694313	2.19546	0.0281303	0.157311	ARIH1	protein_coding	ariadne RBR E3 ubiquitin protein ligase 1 [Source:HGNC Symbol;Acc:HGNC:689]
ENSG00000101336	11.1509	-2.07287	0.947544	-2.18762	0.028697	0.158371	HCK	protein_coding	HCK proto-oncogene, Src family tyrosine kinase [Source:HGNC Symbol;Acc:HGNC:4840]
ENSG00000169045	42.9385	1.74741	0.798148	2.18933	0.0285726	0.158371	HNRNPH1	protein_coding	heterogeneous nuclear ribonucleoprotein H1 [Source:HGNC Symbol;Acc:HGNC:5041]
ENSG00000276168	31420.3	2.05737	0.940668	2.18714	0.0287322	0.158371	RN7SL1	misc_RNA	RNA component of signal recognition particle 7SL1 [Source:HGNC Symbol;Acc:HGNC:10038]
ENSG00000113558	17.1712	1.71758	0.789026	2.17683	0.0294929	0.16179	SKP1	protein_coding	S-phase kinase associated protein 1 [Source:HGNC Symbol;Acc:HGNC:10899]
ENSG00000124614	44.7893	1.9893	0.915604	2.17266	0.0298058	0.162731	RPS10	protein_coding	ribosomal protein S10 [Source:HGNC Symbol;Acc:HGNC:10383]
ENSG00000161405	16.8264	1.80864	0.837415	2.15979	0.0307892	0.166467	IKZF3	protein_coding	IKAROS family zinc finger 3 [Source:HGNC Symbol;Acc:HGNC:13178]
ENSG00000182899	31.8952	1.81917	0.842807	2.15846	0.0308917	0.166467	RPL35A	protein_coding	ribosomal protein L35a [Source:HGNC Symbol;Acc:HGNC:10345]
ENSG00000198408	23.3795	1.62018	0.750837	2.15783	0.0309411	0.166467	OGA	protein_coding	O-GlcNAcase [Source:HGNC Symbol;Acc:HGNC:7056]
ENSG00000225840	11.4774	-2.77586	1.28738	-2.1562	0.0310681	0.166467	0	processed_pseudogene	RNA, 18S ribosomal pseudogene
ENSG00000198034	68.2564	1.93621	0.898792	2.15424	0.0312214	0.166514	RPS4X	protein_coding	ribosomal protein S4 X-linked [Source:HGNC Symbol;Acc:HGNC:10424]
ENSG00000120694	25.0986	1.85022	0.859757	2.15203	0.0313949	0.166668	HSPH1	protein_coding	heat shock protein family H (Hsp110) member 1 [Source:HGNC Symbol;Acc:HGNC:16969]
ENSG00000132205	15.4104	-1.88336	0.878236	-2.14447	0.0319949	0.169074	EMILIN2	protein_coding	elastin microfibril interfacer 2 [Source:HGNC Symbol;Acc:HGNC:19881]
ENSG00000110700	22.5937	1.70181	0.795949	2.13809	0.0325092	0.171007	RPS13	protein_coding	ribosomal protein S13 [Source:HGNC Symbol;Acc:HGNC:10386]
ENSG00000172809	35.77	1.83532	0.859931	2.13426	0.0328212	0.171864	RPL38	protein_coding	ribosomal protein L38 [Source:HGNC Symbol;Acc:HGNC:10349]
ENSG00000164691	21.3896	1.67191	0.786073	2.12691	0.0334273	0.174246	TAGAP	protein_coding	T cell activation RhoGTPase activating protein [Source:HGNC Symbol;Acc:HGNC:15669]
ENSG00000269900	1417.17	2.78677	1.31298	2.12249	0.0337969	0.175379	RMRP	lncRNA	RNA component of mitochondrial RNA processing endoribonuclease [Source:HGNC Symbol;Acc:HGNC:10031]
ENSG00000059804	26.9392	1.55431	0.735207	2.11411	0.0345056	0.176669	SLC2A3	protein_coding	solute carrier family 2 member 3 [Source:HGNC Symbol;Acc:HGNC:11007]
ENSG00000108654	93.7671	1.86501	0.881456	2.11583	0.034359	0.176669	DDX5	protein_coding	DEAD-box helicase 5 [Source:HGNC Symbol;Acc:HGNC:2746]
ENSG00000138757	14.2718	1.56336	0.739393	2.11438	0.0344827	0.176669	G3BP2	protein_coding	G3BP stress granule assembly factor 2 [Source:HGNC Symbol;Acc:HGNC:30291]
ENSG00000100664	21.2452	1.60898	0.764915	2.10347	0.0354246	0.179313	EIF5	protein_coding	eukaryotic translation initiation factor 5 [Source:HGNC Symbol;Acc:HGNC:3299]
ENSG00000142534	78.3245	1.74324	0.827846	2.10576	0.0352254	0.179313	RPS11	protein_coding	ribosomal protein S11 [Source:HGNC Symbol;Acc:HGNC:10384]
ENSG00000224078	22.0345	1.71883	0.817429	2.10273	0.0354891	0.179313	SNHG14	lncRNA	small nucleolar RNA host gene 14 [Source:HGNC Symbol;Acc:HGNC:37462]
ENSG00000030582	25.3531	-2.86909	1.3682	-2.09698	0.0359955	0.180784	GRN	protein_coding	granulin precursor [Source:HGNC Symbol;Acc:HGNC:4601]
ENSG00000135842	15.3123	1.70189	0.81202	2.09587	0.036094	0.180784	NIBAN1	protein_coding	niban apoptosis regulator 1 [Source:HGNC Symbol;Acc:HGNC:16784]
ENSG00000108510	17.1137	1.7685	0.846364	2.08953	0.0366604	0.181256	MED13	protein_coding	mediator complex subunit 13 [Source:HGNC Symbol;Acc:HGNC:22474]
ENSG00000112406	13.2921	1.71765	0.821755	2.09022	0.0365977	0.181256	HECA	protein_coding	hdc homolog, cell cycle regulator [Source:HGNC Symbol;Acc:HGNC:21041]
ENSG00000189241	11.5976	1.47544	0.70565	2.09089	0.0365379	0.181256	TSPYL1	protein_coding	TSPY like 1 [Source:HGNC Symbol;Acc:HGNC:12382]
ENSG00000100796	11.1432	1.65092	0.792102	2.08423	0.0371397	0.182842	PPP4R3A	protein_coding	protein phosphatase 4 regulatory subunit 3A [Source:HGNC Symbol;Acc:HGNC:20219]
ENSG00000164190	15.4794	1.81364	0.874058	2.07496	0.0379901	0.186232	NIPBL	protein_coding	NIPBL cohesin loading factor [Source:HGNC Symbol;Acc:HGNC:28862]
ENSG00000109971	122.065	1.97405	0.952298	2.07294	0.0381783	0.186362	HSPA8	protein_coding	heat shock protein family A (Hsp70) member 8 [Source:HGNC Symbol;Acc:HGNC:5241]
ENSG00000136527	23.6032	1.54017	0.744303	2.06928	0.0385196	0.186448	TRA2B	protein_coding	transformer 2 beta homolog [Source:HGNC Symbol;Acc:HGNC:10781]
ENSG00000142937	64.0274	1.59688	0.771406	2.07009	0.0384437	0.186448	RPS8	protein_coding	ribosomal protein S8 [Source:HGNC Symbol;Acc:HGNC:10441]
ENSG00000133112	139.236	1.72791	0.837617	2.06289	0.0391229	0.188576	TPT1	protein_coding	tumor protein, translationally-controlled 1 [Source:HGNC Symbol;Acc:HGNC:12022]
ENSG00000083799	20.0675	1.59006	0.773147	2.0566	0.0397245	0.190544	CYLD	protein_coding	CYLD lysine 63 deubiquitinase [Source:HGNC Symbol;Acc:HGNC:2584]
ENSG00000201998	11.5407	1.74265	0.84793	2.05518	0.039862	0.190544	SNORA23	snoRNA	small nucleolar RNA, H/ACA box 23 [Source:HGNC Symbol;Acc:HGNC:32613]
ENSG00000143614	11.8748	1.60955	0.784827	2.05083	0.0402831	0.190972	GATAD2B	protein_coding	GATA zinc finger domain containing 2B [Source:HGNC Symbol;Acc:HGNC:30778]
ENSG00000152234	18.7931	1.5734	0.766958	2.05148	0.0402199	0.190972	ATP5F1A	protein_coding	ATP synthase F1 subunit alpha [Source:HGNC Symbol;Acc:HGNC:823]
ENSG00000112081	23.2632	1.62137	0.793459	2.04342	0.0410113	0.192411	SRSF3	protein_coding	serine and arginine rich splicing factor 3 [Source:HGNC Symbol;Acc:HGNC:10785]
ENSG00000123358	15.9682	1.49547	0.73273	2.04096	0.0412547	0.192411	NR4A1	protein_coding	nuclear receptor subfamily 4 group A member 1 [Source:HGNC Symbol;Acc:HGNC:7980]
ENSG00000189403	18.1981	1.40015	0.685771	2.04172	0.0411795	0.192411	HMGB1	protein_coding	high mobility group box 1 [Source:HGNC Symbol;Acc:HGNC:4983]
ENSG00000198695	95.0526	1.74767	0.855512	2.04284	0.0410682	0.192411	MT-ND6	protein_coding	mitochondrially encoded NADH:ubiquinone oxidoreductase core subunit 6 [Source:HGNC Symbol;Acc:HGNC:7462]
ENSG00000086061	20.4791	1.77559	0.871152	2.03821	0.041529	0.192909	DNAJA1	protein_coding	DnaJ heat shock protein family (Hsp40) member A1 [Source:HGNC Symbol;Acc:HGNC:5229]
ENSG00000145901	24.6486	-2.06132	1.02085	-2.01922	0.0434646	0.201089	TNIP1	protein_coding	TNFAIP3 interacting protein 1 [Source:HGNC Symbol;Acc:HGNC:16903]
ENSG00000089009	37.6905	1.75219	0.86928	2.01568	0.0438339	0.201987	RPL6	protein_coding	ribosomal protein L6 [Source:HGNC Symbol;Acc:HGNC:10362]
ENSG00000152601	27.0357	1.65863	0.824957	2.01056	0.0443716	0.20365	MBNL1	protein_coding	muscleblind like splicing regulator 1 [Source:HGNC Symbol;Acc:HGNC:6923]
ENSG00000171863	37.7118	1.64344	0.818555	2.00773	0.0446715	0.204213	RPS7	protein_coding	ribosomal protein S7 [Source:HGNC Symbol;Acc:HGNC:10440]
ENSG00000281383	1124.67	-2.97596	1.49161	-1.99514	0.046028	0.209582	0	lncRNA	novel transcript, similar to YY1 associated myogenesis RNA 1 YAM1
ENSG00000168066	18.8269	1.58364	0.794657	1.99286	0.0462766	0.209884	SF1	protein_coding	splicing factor 1 [Source:HGNC Symbol;Acc:HGNC:12950]
ENSG00000168685	34.3135	1.75088	0.879326	1.99116	0.0464629	0.209903	IL7R	protein_coding	interleukin 7 receptor [Source:HGNC Symbol;Acc:HGNC:6024]
ENSG00000221983	31.0214	1.64318	0.82599	1.98935	0.0466627	0.209982	UBA52	protein_coding	ubiquitin A-52 residue ribosomal protein fusion product 1 [Source:HGNC Symbol;Acc:HGNC:12458]
ENSG00000177600	42.9172	1.69849	0.854741	1.98714	0.0469068	0.210259	RPLP2	protein_coding	ribosomal protein lateral stalk subunit P2 [Source:HGNC Symbol;Acc:HGNC:10377]
ENSG00000134644	16.5385	1.51369	0.762576	1.98497	0.0471482	0.210445	PUM1	protein_coding	pumilio RNA binding family member 1 [Source:HGNC Symbol;Acc:HGNC:14957]
ENSG00000242125	23.3245	1.73226	0.873344	1.98348	0.0473137	0.210445	SNHG3	lncRNA	small nucleolar RNA host gene 3 [Source:HGNC Symbol;Acc:HGNC:10118]
ENSG00000189266	13.1292	1.73499	0.879113	1.97357	0.048431	0.214587	PNRC2	protein_coding	proline rich nuclear receptor coactivator 2 [Source:HGNC Symbol;Acc:HGNC:23158]
ENSG00000101109	23.4779	1.69683	0.861781	1.96898	0.048955	0.215376	STK4	protein_coding	serine/threonine kinase 4 [Source:HGNC Symbol;Acc:HGNC:11408]
ENSG00000102572	11.3038	1.63685	0.832669	1.96578	0.0493235	0.215376	STK24	protein_coding	serine/threonine kinase 24 [Source:HGNC Symbol;Acc:HGNC:11403]
ENSG00000131051	28.1402	1.70199	0.865932	1.9655	0.049357	0.215376	RBM39	protein_coding	RNA binding motif protein 39 [Source:HGNC Symbol;Acc:HGNC:15923]
ENSG00000148700	12.7349	1.69998	0.864824	1.96569	0.049334	0.215376	ADD3	protein_coding	adducin 3 [Source:HGNC Symbol;Acc:HGNC:245]
ENSG00000070814	14.4197	1.50395	0.766118	1.96308	0.0496374	0.215782	TCOF1	protein_coding	treacle ribosome biogenesis factor 1 [Source:HGNC Symbol;Acc:HGNC:11654]
ENSG00000241343	13.2464	1.89523	0.966787	1.96034	0.0499559	0.21635	RPL36A	protein_coding	ribosomal protein L36a [Source:HGNC Symbol;Acc:HGNC:10359]
ENSG00000164754	15.1478	1.42659	0.729318	1.95606	0.0504584	0.217708	RAD21	protein_coding	RAD21 cohesin complex component [Source:HGNC Symbol;Acc:HGNC:9811]
ENSG00000081237	56.4625	1.50066	0.770204	1.94839	0.0513685	0.218374	PTPRC	protein_coding	protein tyrosine phosphatase receptor type C [Source:HGNC Symbol;Acc:HGNC:9666]
ENSG00000089737	22.9717	1.32947	0.680955	1.95236	0.0508955	0.218374	DDX24	protein_coding	DEAD-box helicase 24 [Source:HGNC Symbol;Acc:HGNC:13266]
ENSG00000112306	49.6227	1.70017	0.87216	1.94938	0.0512506	0.218374	RPS12	protein_coding	ribosomal protein S12 [Source:HGNC Symbol;Acc:HGNC:10385]
ENSG00000160326	13.9754	-1.90307	0.976749	-1.94837	0.0513709	0.218374	SLC2A6	protein_coding	solute carrier family 2 member 6 [Source:HGNC Symbol;Acc:HGNC:11011]
ENSG00000225783	13.0465	1.5763	0.809999	1.94605	0.0516483	0.218746	MIAT	lncRNA	myocardial infarction associated transcript [Source:HGNC Symbol;Acc:HGNC:33425]
ENSG00000100055	11.5149	1.5444	0.794919	1.94284	0.0520359	0.218779	CYTH4	protein_coding	cytohesin 4 [Source:HGNC Symbol;Acc:HGNC:9505]
ENSG00000150991	185.799	1.63349	0.840373	1.94376	0.051924	0.218779	UBC	protein_coding	ubiquitin C [Source:HGNC Symbol;Acc:HGNC:12468]
ENSG00000023445	13.7257	1.99451	1.03137	1.93385	0.0531313	0.222572	BIRC3	protein_coding	baculoviral IAP repeat containing 3 [Source:HGNC Symbol;Acc:HGNC:591]
ENSG00000067560	24.8999	1.73348	0.900398	1.92524	0.0541991	0.22379	RHOA	protein_coding	ras homolog family member A [Source:HGNC Symbol;Acc:HGNC:667]
ENSG00000099622	14.8414	1.37821	0.71475	1.92825	0.0538246	0.22379	CIRBP	protein_coding	cold inducible RNA binding protein [Source:HGNC Symbol;Acc:HGNC:1982]
ENSG00000113504	12.8758	-1.76938	0.918418	-1.92655	0.0540354	0.22379	SLC12A7	protein_coding	solute carrier family 12 member 7 [Source:HGNC Symbol;Acc:HGNC:10915]
ENSG00000252481	52.9322	1.52931	0.792437	1.92989	0.0536209	0.22379	SCARNA13	scaRNA	small Cajal body-specific RNA 13 [Source:HGNC Symbol;Acc:HGNC:32570]
ENSG00000166825	12.9843	-1.87774	0.97831	-1.91937	0.0549376	0.226029	ANPEP	protein_coding	alanyl aminopeptidase, membrane [Source:HGNC Symbol;Acc:HGNC:500]
ENSG00000118181	42.2979	1.55922	0.813033	1.91778	0.0551389	0.22605	RPS25	protein_coding	ribosomal protein S25 [Source:HGNC Symbol;Acc:HGNC:10413]
ENSG00000055483	14.1023	1.31933	0.690347	1.91111	0.05599	0.228362	USP36	protein_coding	ubiquitin specific peptidase 36 [Source:HGNC Symbol;Acc:HGNC:20062]
ENSG00000166598	25.0303	1.76677	0.924882	1.91026	0.0560993	0.228362	HSP90B1	protein_coding	heat shock protein 90 beta family member 1 [Source:HGNC Symbol;Acc:HGNC:12028]
ENSG00000136450	15.9435	1.72437	0.903617	1.9083	0.056352	0.228583	SRSF1	protein_coding	serine and arginine rich splicing factor 1 [Source:HGNC Symbol;Acc:HGNC:10780]
ENSG00000038219	16.1157	1.41546	0.744278	1.90179	0.0571987	0.231203	BOD1L1	protein_coding	biorientation of chromosomes in cell division 1 like 1 [Source:HGNC Symbol;Acc:HGNC:31792]
ENSG00000070831	27.9093	1.61988	0.852795	1.8995	0.0574993	0.231606	CDC42	protein_coding	cell division cycle 42 [Source:HGNC Symbol;Acc:HGNC:1736]
ENSG00000177410	11.7036	1.61058	0.850215	1.89432	0.0581825	0.233541	ZFAS1	lncRNA	ZNFX1 antisense RNA 1 [Source:HGNC Symbol;Acc:HGNC:33101]
ENSG00000101445	13.214	1.41165	0.74799	1.88725	0.0591266	0.234068	PPP1R16B	protein_coding	protein phosphatase 1 regulatory subunit 16B [Source:HGNC Symbol;Acc:HGNC:15850]
ENSG00000110848	12.4515	1.73332	0.917807	1.88854	0.0589531	0.234068	CD69	protein_coding	CD69 molecule [Source:HGNC Symbol;Acc:HGNC:1694]
ENSG00000169813	12.7885	1.33585	0.707775	1.88739	0.0591072	0.234068	HNRNPF	protein_coding	heterogeneous nuclear ribonucleoprotein F [Source:HGNC Symbol;Acc:HGNC:5039]
ENSG00000184260	11.3041	1.44846	0.765937	1.8911	0.0586109	0.234068	H2AC20	protein_coding	H2A clustered histone 20 [Source:HGNC Symbol;Acc:HGNC:4738]
ENSG00000129226	20.5493	-2.38973	1.27899	-1.86845	0.0616997	0.243418	CD68	protein_coding	CD68 molecule [Source:HGNC Symbol;Acc:HGNC:1693]
ENSG00000100316	87.1789	1.6546	0.888883	1.86144	0.0626827	0.244085	RPL3	protein_coding	ribosomal protein L3 [Source:HGNC Symbol;Acc:HGNC:10332]
ENSG00000124177	13.8754	1.33728	0.718017	1.86246	0.0625376	0.244085	CHD6	protein_coding	chromodomain helicase DNA binding protein 6 [Source:HGNC Symbol;Acc:HGNC:19057]
ENSG00000146457	18.6269	1.78553	0.960116	1.8597	0.062928	0.244085	WTAP	protein_coding	WT1 associated protein [Source:HGNC Symbol;Acc:HGNC:16846]
ENSG00000162434	30.1104	1.53448	0.82453	1.86103	0.0627401	0.244085	JAK1	protein_coding	Janus kinase 1 [Source:HGNC Symbol;Acc:HGNC:6190]
ENSG00000214756	11.4144	1.42057	0.76263	1.86273	0.0625002	0.244085	CSKMT	protein_coding	citrate synthase lysine methyltransferase [Source:HGNC Symbol;Acc:HGNC:33113]
ENSG00000027075	12.8499	1.49895	0.80887	1.85314	0.0638626	0.244537	PRKCH	protein_coding	protein kinase C eta [Source:HGNC Symbol;Acc:HGNC:9403]
ENSG00000065978	21.114	1.49917	0.812308	1.84557	0.064955	0.244537	YBX1	protein_coding	Y-box binding protein 1 [Source:HGNC Symbol;Acc:HGNC:8014]
ENSG00000070756	67.0785	1.63348	0.884676	1.84642	0.0648318	0.244537	PABPC1	protein_coding	poly(A) binding protein cytoplasmic 1 [Source:HGNC Symbol;Acc:HGNC:8554]
ENSG00000104093	14.8112	-1.70236	0.921561	-1.84726	0.0647091	0.244537	DMXL2	protein_coding	Dmx like 2 [Source:HGNC Symbol;Acc:HGNC:2938]
ENSG00000126353	15.5544	1.51008	0.818092	1.84585	0.0649138	0.244537	CCR7	protein_coding	C-C motif chemokine receptor 7 [Source:HGNC Symbol;Acc:HGNC:1608]
ENSG00000136040	12.1788	-1.77302	0.957746	-1.85124	0.064135	0.244537	PLXNC1	protein_coding	plexin C1 [Source:HGNC Symbol;Acc:HGNC:9106]
ENSG00000196683	11.2062	1.70445	0.919448	1.85377	0.0637715	0.244537	TOMM7	protein_coding	translocase of outer mitochondrial membrane 7 [Source:HGNC Symbol;Acc:HGNC:21648]
ENSG00000197043	21.6607	1.67432	0.904712	1.85067	0.0642173	0.244537	ANXA6	protein_coding	annexin A6 [Source:HGNC Symbol;Acc:HGNC:544]
ENSG00000198755	32.7184	1.53881	0.83061	1.85263	0.0639353	0.244537	RPL10A	protein_coding	ribosomal protein L10a [Source:HGNC Symbol;Acc:HGNC:10299]
ENSG00000260032	14.984	1.51422	0.821758	1.84265	0.0653797	0.245334	NORAD	lncRNA	non-coding RNA activated by DNA damage [Source:HGNC Symbol;Acc:HGNC:44311]
ENSG00000280800	1.19787e+06	-2.8132	1.5311	-1.83737	0.0661552	0.247438	0	lncRNA	novel transcript, similar to YY1 associated myogenesis RNA 1 YAM1
ENSG00000147140	23.401	1.51543	0.82597	1.83473	0.0665452	0.247705	NONO	protein_coding	non-POU domain containing octamer binding [Source:HGNC Symbol;Acc:HGNC:7871]
ENSG00000160789	27.2744	1.71363	0.934377	1.83398	0.0666566	0.247705	LMNA	protein_coding	lamin A/C [Source:HGNC Symbol;Acc:HGNC:6636]
ENSG00000076641	11.7986	1.39966	0.76434	1.8312	0.06707	0.248346	PAG1	protein_coding	phosphoprotein membrane anchor with glycosphingolipid microdomains 1 [Source:HGNC Symbol;Acc:HGNC:30043]
ENSG00000142657	12.0266	-1.91498	1.04648	-1.82993	0.0672604	0.248346	PGD	protein_coding	phosphogluconate dehydrogenase [Source:HGNC Symbol;Acc:HGNC:8891]
ENSG00000174197	12.1625	1.45639	0.798958	1.82286	0.0683241	0.250703	MGA	protein_coding	MAX dimerization protein MGA [Source:HGNC Symbol;Acc:HGNC:14010]
ENSG00000197622	27.3827	1.46244	0.802305	1.8228	0.0683341	0.250703	CDC42SE1	protein_coding	CDC42 small effector 1 [Source:HGNC Symbol;Acc:HGNC:17719]
ENSG00000187239	19.7888	1.3884	0.764331	1.81649	0.0692946	0.25342	FNBP1	protein_coding	formin binding protein 1 [Source:HGNC Symbol;Acc:HGNC:17069]
ENSG00000119801	11.5089	1.60424	0.886743	1.80914	0.07043	0.256757	YPEL5	protein_coding	yippee like 5 [Source:HGNC Symbol;Acc:HGNC:18329]
ENSG00000003756	14.145	1.4404	0.797563	1.806	0.0709185	0.257723	RBM5	protein_coding	RNA binding motif protein 5 [Source:HGNC Symbol;Acc:HGNC:9902]
ENSG00000123416	32.2063	1.63143	0.904652	1.80338	0.0713283	0.258397	TUBA1B	protein_coding	tubulin alpha 1b [Source:HGNC Symbol;Acc:HGNC:18809]
ENSG00000013441	18.3971	1.38256	0.772557	1.78959	0.0735191	0.261272	CLK1	protein_coding	CDC like kinase 1 [Source:HGNC Symbol;Acc:HGNC:2068]
ENSG00000079482	12.2392	1.58999	0.886963	1.79262	0.0730337	0.261272	OPHN1	protein_coding	oligophrenin 1 [Source:HGNC Symbol;Acc:HGNC:8148]
ENSG00000082153	15.4148	1.49128	0.831872	1.79267	0.0730249	0.261272	BZW1	protein_coding	basic leucine zipper and W2 domains 1 [Source:HGNC Symbol;Acc:HGNC:18380]
ENSG00000110367	24.0733	1.54795	0.863433	1.79278	0.0730077	0.261272	DDX6	protein_coding	DEAD-box helicase 6 [Source:HGNC Symbol;Acc:HGNC:2747]
ENSG00000116251	16.5456	1.70949	0.95587	1.78841	0.0737095	0.261272	RPL22	protein_coding	ribosomal protein L22 [Source:HGNC Symbol;Acc:HGNC:10315]
ENSG00000124831	22.301	1.40459	0.784868	1.78958	0.0735208	0.261272	LRRFIP1	protein_coding	LRR binding FLII interacting protein 1 [Source:HGNC Symbol;Acc:HGNC:6702]
ENSG00000128340	12.9016	1.37444	0.76651	1.79312	0.0729538	0.261272	RAC2	protein_coding	Rac family small GTPase 2 [Source:HGNC Symbol;Acc:HGNC:9802]
ENSG00000143799	13.7327	1.4412	0.806632	1.78669	0.073988	0.261454	PARP1	protein_coding	poly(ADP-ribose) polymerase 1 [Source:HGNC Symbol;Acc:HGNC:270]
ENSG00000269821	21.4806	1.51014	0.847567	1.78173	0.0747929	0.263491	KCNQ1OT1	lncRNA	KCNQ1 opposite strand/antisense transcript 1 [Source:HGNC Symbol;Acc:HGNC:6295]
ENSG00000010818	23.6188	1.46336	0.823509	1.77699	0.0755705	0.26381	HIVEP2	protein_coding	HIVEP zinc finger 2 [Source:HGNC Symbol;Acc:HGNC:4921]
ENSG00000072501	14.3948	1.60147	0.900581	1.77826	0.0753615	0.26381	SMC1A	protein_coding	structural maintenance of chromosomes 1A [Source:HGNC Symbol;Acc:HGNC:11111]
ENSG00000237550	39.8961	1.57207	0.883416	1.77954	0.0751518	0.26381	0	transcribed_processed_pseudogene	ribosomal protein L9 pseudogene 9
ENSG00000102786	22.6446	1.2766	0.723425	1.76467	0.07762	0.270146	INTS6	protein_coding	integrator complex subunit 6 [Source:HGNC Symbol;Acc:HGNC:14879]
ENSG00000058668	13.1154	1.53722	0.872955	1.76094	0.0782481	0.271511	ATP2B4	protein_coding	ATPase plasma membrane Ca2+ transporting 4 [Source:HGNC Symbol;Acc:HGNC:817]
ENSG00000150867	11.7004	1.3862	0.788689	1.7576	0.0788163	0.272662	PIP4K2A	protein_coding	phosphatidylinositol-5-phosphate 4-kinase type 2 alpha [Source:HGNC Symbol;Acc:HGNC:8997]
ENSG00000171858	16.7581	1.3528	0.770847	1.75496	0.0792665	0.273398	RPS21	protein_coding	ribosomal protein S21 [Source:HGNC Symbol;Acc:HGNC:10409]
ENSG00000168906	12.3832	1.61304	0.920322	1.75269	0.0796545	0.273916	MAT2A	protein_coding	methionine adenosyltransferase 2A [Source:HGNC Symbol;Acc:HGNC:6904]
ENSG00000222328	477.388	1.63263	0.933044	1.74978	0.0801557	0.27482	RNU2-2P	snRNA	RNA, U2 small nuclear 2, pseudogene [Source:HGNC Symbol;Acc:HGNC:10152]
ENSG00000004399	11.5736	-1.62855	0.936058	-1.7398	0.0818945	0.279948	PLXND1	protein_coding	plexin D1 [Source:HGNC Symbol;Acc:HGNC:9107]
ENSG00000008294	15.7786	1.27738	0.735396	1.737	0.0823867	0.279969	SPAG9	protein_coding	sperm associated antigen 9 [Source:HGNC Symbol;Acc:HGNC:14524]
ENSG00000161016	30.1437	1.4079	0.810045	1.73805	0.0822027	0.279969	RPL8	protein_coding	ribosomal protein L8 [Source:HGNC Symbol;Acc:HGNC:10368]
ENSG00000158710	23.2335	1.47849	0.851883	1.73556	0.0826418	0.28001	TAGLN2	protein_coding	transgelin 2 [Source:HGNC Symbol;Acc:HGNC:11554]
ENSG00000010404	13.1883	1.14237	0.662402	1.72459	0.0846009	0.284141	IDS	protein_coding	iduronate 2-sulfatase [Source:HGNC Symbol;Acc:HGNC:5389]
ENSG00000114942	21.8903	1.4816	0.858028	1.72675	0.0842119	0.284141	EEF1B2	protein_coding	eukaryotic translation elongation factor 1 beta 2 [Source:HGNC Symbol;Acc:HGNC:3208]
ENSG00000156508	663.478	1.72195	0.997941	1.7255	0.0844367	0.284141	EEF1A1	protein_coding	eukaryotic translation elongation factor 1 alpha 1 [Source:HGNC Symbol;Acc:HGNC:3189]
ENSG00000102317	13.436	1.48769	0.867306	1.7153	0.0862907	0.287608	RBM3	protein_coding	RNA binding motif protein 3 [Source:HGNC Symbol;Acc:HGNC:9900]
ENSG00000164032	11.2917	1.52189	0.888211	1.71344	0.0866318	0.287608	H2AZ1	protein_coding	H2A.Z variant histone 1 [Source:HGNC Symbol;Acc:HGNC:4741]
ENSG00000167526	64.0505	1.53482	0.895419	1.71408	0.0865142	0.287608	RPL13	protein_coding	ribosomal protein L13 [Source:HGNC Symbol;Acc:HGNC:10303]
ENSG00000185650	11.724	-1.48994	0.869294	-1.71396	0.0865358	0.287608	ZFP36L1	protein_coding	ZFP36 ring finger protein like 1 [Source:HGNC Symbol;Acc:HGNC:1107]
ENSG00000064012	13.6783	1.42094	0.833274	1.70525	0.0881478	0.2918	CASP8	protein_coding	caspase 8 [Source:HGNC Symbol;Acc:HGNC:1509]
ENSG00000270022	12.5754	1.68536	0.989778	1.70277	0.0886114	0.292494	0	lncRNA	RNA, U12 small nuclear
ENSG00000065357	15.4658	1.43353	0.842595	1.70133	0.0888815	0.292547	DGKA	protein_coding	diacylglycerol kinase alpha [Source:HGNC Symbol;Acc:HGNC:2849]
ENSG00000151726	28.8387	-1.49065	0.878174	-1.69744	0.0896139	0.293775	ACSL1	protein_coding	acyl-CoA synthetase long chain family member 1 [Source:HGNC Symbol;Acc:HGNC:3569]
ENSG00000165494	22.281	1.27763	0.753034	1.69664	0.0897646	0.293775	PCF11	protein_coding	PCF11 cleavage and polyadenylation factor subunit [Source:HGNC Symbol;Acc:HGNC:30097]
ENSG00000175073	11.1777	1.49517	0.882194	1.69483	0.0901079	0.294063	VCPIP1	protein_coding	valosin containing protein interacting protein 1 [Source:HGNC Symbol;Acc:HGNC:30897]
ENSG00000105835	35.789	1.20277	0.710347	1.69322	0.0904142	0.294229	NAMPT	protein_coding	nicotinamide phosphoribosyltransferase [Source:HGNC Symbol;Acc:HGNC:30092]
ENSG00000087274	13.8822	1.41752	0.838993	1.68956	0.0911131	0.294838	ADD1	protein_coding	adducin 1 [Source:HGNC Symbol;Acc:HGNC:243]
ENSG00000197958	44.7795	1.38876	0.821414	1.69069	0.0908961	0.294838	RPL12	protein_coding	ribosomal protein L12 [Source:HGNC Symbol;Acc:HGNC:10302]
ENSG00000109332	16.1523	1.28174	0.760986	1.68432	0.0921204	0.297262	UBE2D3	protein_coding	ubiquitin conjugating enzyme E2 D3 [Source:HGNC Symbol;Acc:HGNC:12476]
ENSG00000116679	20.6047	1.40136	0.834457	1.67936	0.0930812	0.299147	IVNS1ABP	protein_coding	influenza virus NS1A binding protein [Source:HGNC Symbol;Acc:HGNC:16951]
ENSG00000267322	14.2418	1.48275	0.883306	1.67863	0.0932238	0.299147	SNHG22	lncRNA	small nucleolar RNA host gene 22 [Source:HGNC Symbol;Acc:HGNC:50285]
ENSG00000146247	11.4835	1.28931	0.76876	1.67713	0.093517	0.299254	PHIP	protein_coding	pleckstrin homology domain interacting protein [Source:HGNC Symbol;Acc:HGNC:15673]
ENSG00000010327	45.5536	-2.01068	1.2026	-1.67194	0.0945359	0.301003	STAB1	protein_coding	stabilin 1 [Source:HGNC Symbol;Acc:HGNC:18628]
ENSG00000103657	41.8346	1.45374	0.869835	1.67128	0.0946664	0.301003	HERC1	protein_coding	HECT and RLD domain containing E3 ubiquitin protein ligase family member 1 [Source:HGNC Symbol;Acc:HGNC:4867]
ENSG00000126803	15.0683	1.68148	1.00665	1.67036	0.0948473	0.301003	HSPA2	protein_coding	heat shock protein family A (Hsp70) member 2 [Source:HGNC Symbol;Acc:HGNC:5235]
ENSG00000277209	1995.59	1.69668	1.02078	1.66215	0.0964836	0.305355	RPPH1	ribozyme	ribonuclease P RNA component H1 [Source:HGNC Symbol;Acc:HGNC:19273]
ENSG00000163466	17.7225	1.39314	0.839716	1.65906	0.0971045	0.306164	ARPC2	protein_coding	actin related protein 2/3 complex subunit 2 [Source:HGNC Symbol;Acc:HGNC:705]
ENSG00000231721	12.5658	1.32729	0.800424	1.65823	0.0972708	0.306164	LINC-PINT	lncRNA	long intergenic non-protein coding RNA, p53 induced transcript [Source:HGNC Symbol;Acc:HGNC:26885]
ENSG00000137818	45.1828	1.49831	0.906696	1.6525	0.0984326	0.308977	RPLP1	protein_coding	ribosomal protein lateral stalk subunit P1 [Source:HGNC Symbol;Acc:HGNC:10372]
ENSG00000115053	22.8896	1.30602	0.793044	1.64685	0.0995894	0.311758	NCL	protein_coding	nucleolin [Source:HGNC Symbol;Acc:HGNC:7667]
ENSG00000110321	41.9055	1.46803	0.892518	1.64482	0.100007	0.312052	EIF4G2	protein_coding	eukaryotic translation initiation factor 4 gamma 2 [Source:HGNC Symbol;Acc:HGNC:3297]
ENSG00000128272	35.6923	1.38447	0.842929	1.64245	0.100496	0.312052	ATF4	protein_coding	activating transcription factor 4 [Source:HGNC Symbol;Acc:HGNC:786]
ENSG00000168298	36.013	1.36199	0.828644	1.64364	0.100252	0.312052	H1-4	protein_coding	H1.4 linker histone, cluster member [Source:HGNC Symbol;Acc:HGNC:4718]
ENSG00000092841	32.0261	1.40774	0.862706	1.63177	0.102728	0.313357	MYL6	protein_coding	myosin light chain 6 [Source:HGNC Symbol;Acc:HGNC:7587]
ENSG00000135829	15.9803	1.42593	0.87032	1.63839	0.101339	0.313357	DHX9	protein_coding	DExH-box helicase 9 [Source:HGNC Symbol;Acc:HGNC:2750]
ENSG00000142864	14.3592	1.43252	0.875548	1.63614	0.101811	0.313357	SERBP1	protein_coding	SERPINE1 mRNA binding protein 1 [Source:HGNC Symbol;Acc:HGNC:17860]
ENSG00000143933	14.9949	1.2862	0.785547	1.63733	0.101561	0.313357	CALM2	protein_coding	calmodulin 2 [Source:HGNC Symbol;Acc:HGNC:1445]
ENSG00000148303	60.4405	1.52005	0.931787	1.63133	0.10282	0.313357	RPL7A	protein_coding	ribosomal protein L7a [Source:HGNC Symbol;Acc:HGNC:10364]
ENSG00000153201	24.6899	1.47388	0.90243	1.63324	0.102419	0.313357	RANBP2	protein_coding	RAN binding protein 2 [Source:HGNC Symbol;Acc:HGNC:9848]
ENSG00000274266	248.4	1.64596	1.00893	1.63138	0.10281	0.313357	SNORA73A	snoRNA	small nucleolar RNA, H/ACA box 73A [Source:HGNC Symbol;Acc:HGNC:10115]
ENSG00000104774	15.198	-1.4969	0.922736	-1.62224	0.104752	0.316004	MAN2B1	protein_coding	mannosidase alpha class 2B member 1 [Source:HGNC Symbol;Acc:HGNC:6826]
ENSG00000152061	12.1439	1.09763	0.675776	1.62424	0.104324	0.316004	RABGAP1L	protein_coding	RAB GTPase activating protein 1 like [Source:HGNC Symbol;Acc:HGNC:24663]
ENSG00000173575	45.4152	1.27667	0.787058	1.62208	0.104786	0.316004	CHD2	protein_coding	chromodomain helicase DNA binding protein 2 [Source:HGNC Symbol;Acc:HGNC:1917]
ENSG00000205189	12.7395	1.27588	0.785775	1.62372	0.104436	0.316004	ZBTB10	protein_coding	zinc finger and BTB domain containing 10 [Source:HGNC Symbol;Acc:HGNC:30953]
ENSG00000081059	13.3396	1.33145	0.821743	1.62028	0.105172	0.316339	TCF7	protein_coding	transcription factor 7 [Source:HGNC Symbol;Acc:HGNC:11639]
ENSG00000022840	13.2286	1.28804	0.798484	1.61311	0.106721	0.320162	RNF10	protein_coding	ring finger protein 10 [Source:HGNC Symbol;Acc:HGNC:10055]
ENSG00000104824	14.3445	1.23039	0.76344	1.61164	0.10704	0.320286	HNRNPL	protein_coding	heterogeneous nuclear ribonucleoprotein L [Source:HGNC Symbol;Acc:HGNC:5045]
ENSG00000168028	47.388	1.44643	0.89908	1.60879	0.107663	0.321037	RPSA	protein_coding	ribosomal protein SA [Source:HGNC Symbol;Acc:HGNC:6502]
ENSG00000265681	43.0213	1.37012	0.852098	1.60794	0.107848	0.321037	RPL17	protein_coding	ribosomal protein L17 [Source:HGNC Symbol;Acc:HGNC:10307]
ENSG00000135048	15.9563	1.13714	0.708997	1.60387	0.108742	0.322275	CEMIP2	protein_coding	cell migration inducing hyaluronidase 2 [Source:HGNC Symbol;Acc:HGNC:11869]
ENSG00000209582	57.4013	1.55183	0.967776	1.6035	0.108824	0.322275	SNORA48	snoRNA	small nucleolar RNA, H/ACA box 48 [Source:HGNC Symbol;Acc:HGNC:32641]
ENSG00000158373	19.7224	1.29761	0.810565	1.60087	0.109406	0.323168	H2BC5	protein_coding	H2B clustered histone 5 [Source:HGNC Symbol;Acc:HGNC:4747]
ENSG00000173889	13.5202	1.15605	0.724163	1.59639	0.110401	0.325275	PHC3	protein_coding	polyhomeotic homolog 3 [Source:HGNC Symbol;Acc:HGNC:15682]
ENSG00000136490	15.5724	1.29972	0.81608	1.59264	0.111241	0.325435	LIMD2	protein_coding	LIM domain containing 2 [Source:HGNC Symbol;Acc:HGNC:28142]
ENSG00000168675	12.3193	1.31107	0.823999	1.59111	0.111586	0.325435	LDLRAD4	protein_coding	low density lipoprotein receptor class A domain containing 4 [Source:HGNC Symbol;Acc:HGNC:1224]
ENSG00000188529	11.6547	1.37723	0.864411	1.59326	0.111101	0.325435	SRSF10	protein_coding	serine and arginine rich splicing factor 10 [Source:HGNC Symbol;Acc:HGNC:16713]
ENSG00000216490	34.9092	-1.60353	1.00736	-1.59181	0.111427	0.325435	IFI30	protein_coding	IFI30 lysosomal thiol reductase [Source:HGNC Symbol;Acc:HGNC:5398]
ENSG00000186834	22.6726	1.17941	0.741934	1.58964	0.111916	0.325574	HEXIM1	protein_coding	HEXIM P-TEFb complex subunit 1 [Source:HGNC Symbol;Acc:HGNC:24953]
ENSG00000143384	55.8436	1.24134	0.782365	1.58666	0.112591	0.325891	MCL1	protein_coding	MCL1 apoptosis regulator, BCL2 family member [Source:HGNC Symbol;Acc:HGNC:6943]
ENSG00000187109	23.5955	1.40098	0.882809	1.58696	0.112522	0.325891	NAP1L1	protein_coding	nucleosome assembly protein 1 like 1 [Source:HGNC Symbol;Acc:HGNC:7637]
ENSG00000160888	24.74	1.32677	0.836941	1.58526	0.112907	0.325986	IER2	protein_coding	immediate early response 2 [Source:HGNC Symbol;Acc:HGNC:28871]
ENSG00000104408	13.9273	1.12582	0.712156	1.58087	0.113909	0.326844	EIF3E	protein_coding	eukaryotic translation initiation factor 3 subunit E [Source:HGNC Symbol;Acc:HGNC:3277]
ENSG00000196262	27.9261	1.34607	0.851742	1.58037	0.114022	0.326844	PPIA	protein_coding	peptidylprolyl isomerase A [Source:HGNC Symbol;Acc:HGNC:9253]
ENSG00000211592	14.8933	1.47013	0.930328	1.58023	0.114055	0.326844	IGKC	IG_C_gene	immunoglobulin kappa constant [Source:HGNC Symbol;Acc:HGNC:5716]
ENSG00000215301	52.2543	1.24864	0.79115	1.57826	0.114506	0.327321	DDX3X	protein_coding	DEAD-box helicase 3 X-linked [Source:HGNC Symbol;Acc:HGNC:2745]
ENSG00000089157	65.5742	1.23818	0.791417	1.5645	0.117699	0.328474	RPLP0	protein_coding	ribosomal protein lateral stalk subunit P0 [Source:HGNC Symbol;Acc:HGNC:10371]
ENSG00000125772	13.2863	1.19197	0.758955	1.57053	0.116291	0.328474	GPCPD1	protein_coding	glycerophosphocholine phosphodiesterase 1 [Source:HGNC Symbol;Acc:HGNC:26957]
ENSG00000131504	22.9267	1.17627	0.752347	1.56347	0.117942	0.328474	DIAPH1	protein_coding	diaphanous related formin 1 [Source:HGNC Symbol;Acc:HGNC:2876]
ENSG00000140853	24.8735	1.16339	0.744027	1.56364	0.117901	0.328474	NLRC5	protein_coding	NLR family CARD domain containing 5 [Source:HGNC Symbol;Acc:HGNC:29933]
ENSG00000163479	11.183	1.43272	0.914142	1.56729	0.117047	0.328474	SSR2	protein_coding	signal sequence receptor subunit 2 [Source:HGNC Symbol;Acc:HGNC:11324]
ENSG00000163635	12.9473	1.20432	0.766427	1.57134	0.116103	0.328474	ATXN7	protein_coding	ataxin 7 [Source:HGNC Symbol;Acc:HGNC:10560]
ENSG00000166974	14.1969	1.4399	0.919693	1.56563	0.117435	0.328474	MAPRE2	protein_coding	microtubule associated protein RP/EB family member 2 [Source:HGNC Symbol;Acc:HGNC:6891]
ENSG00000168137	14.0569	1.2923	0.823584	1.56912	0.11662	0.328474	SETD5	protein_coding	SET domain containing 5 [Source:HGNC Symbol;Acc:HGNC:25566]
ENSG00000186635	23.3885	-1.27524	0.815542	-1.56368	0.117893	0.328474	ARAP1	protein_coding	ArfGAP with RhoGAP domain, ankyrin repeat and PH domain 1 [Source:HGNC Symbol;Acc:HGNC:16925]
ENSG00000187514	34.9367	1.42424	0.911202	1.56303	0.118045	0.328474	PTMA	protein_coding	prothymosin alpha [Source:HGNC Symbol;Acc:HGNC:9623]
ENSG00000266094	17.5441	1.12492	0.716044	1.57102	0.116177	0.328474	RASSF5	protein_coding	Ras association domain family member 5 [Source:HGNC Symbol;Acc:HGNC:17609]
ENSG00000079246	15.9657	1.41174	0.904073	1.56154	0.118397	0.328658	XRCC5	protein_coding	X-ray repair cross complementing 5 [Source:HGNC Symbol;Acc:HGNC:12833]
ENSG00000015479	20.0589	1.47344	0.946788	1.55626	0.119647	0.331331	MATR3	protein_coding	matrin 3 [Source:HGNC Symbol;Acc:HGNC:6912]
ENSG00000105397	15.3939	-1.29807	0.83851	-1.54807	0.121606	0.331475	TYK2	protein_coding	tyrosine kinase 2 [Source:HGNC Symbol;Acc:HGNC:12440]
ENSG00000116560	30.4934	1.13215	0.729702	1.55153	0.120775	0.331475	SFPQ	protein_coding	splicing factor proline and glutamine rich [Source:HGNC Symbol;Acc:HGNC:10774]
ENSG00000116701	21.7068	-1.48161	0.95982	-1.54364	0.122677	0.331475	NCF2	protein_coding	neutrophil cytosolic factor 2 [Source:HGNC Symbol;Acc:HGNC:7661]
ENSG00000130402	12.1903	1.23975	0.798841	1.55194	0.120676	0.331475	ACTN4	protein_coding	actinin alpha 4 [Source:HGNC Symbol;Acc:HGNC:166]
ENSG00000132002	56.9228	1.31855	0.855031	1.54211	0.123047	0.331475	DNAJB1	protein_coding	DnaJ heat shock protein family (Hsp40) member B1 [Source:HGNC Symbol;Acc:HGNC:5270]
ENSG00000132669	11.1954	-1.47992	0.956918	-1.54654	0.121973	0.331475	RIN2	protein_coding	Ras and Rab interactor 2 [Source:HGNC Symbol;Acc:HGNC:18750]
ENSG00000134107	15.5036	1.28625	0.832549	1.54495	0.122357	0.331475	BHLHE40	protein_coding	basic helix-loop-helix family member e40 [Source:HGNC Symbol;Acc:HGNC:1046]
ENSG00000141027	19.6164	1.11628	0.722333	1.54538	0.122254	0.331475	NCOR1	protein_coding	nuclear receptor corepressor 1 [Source:HGNC Symbol;Acc:HGNC:7672]
ENSG00000162231	22.4882	1.32355	0.856618	1.54509	0.122324	0.331475	NXF1	protein_coding	nuclear RNA export factor 1 [Source:HGNC Symbol;Acc:HGNC:8071]
ENSG00000170242	11.6227	1.28729	0.835634	1.54049	0.12344	0.331475	USP47	protein_coding	ubiquitin specific peptidase 47 [Source:HGNC Symbol;Acc:HGNC:20076]
ENSG00000182944	23.9814	1.20472	0.781894	1.54077	0.123373	0.331475	EWSR1	protein_coding	EWS RNA binding protein 1 [Source:HGNC Symbol;Acc:HGNC:3508]
ENSG00000184205	12.8202	1.35604	0.873721	1.55202	0.120656	0.331475	TSPYL2	protein_coding	TSPY like 2 [Source:HGNC Symbol;Acc:HGNC:24358]
ENSG00000259660	14.7442	1.25397	0.810556	1.54704	0.121853	0.331475	DNM1P47	transcribed_unprocessed_pseudogene	dynamin 1 pseudogene 47 [Source:HGNC Symbol;Acc:HGNC:35200]
ENSG00000081320	16.3949	1.24369	0.809989	1.53544	0.124675	0.333222	STK17B	protein_coding	serine/threonine kinase 17b [Source:HGNC Symbol;Acc:HGNC:11396]
ENSG00000161960	51.1104	1.21376	0.79109	1.53429	0.124958	0.333222	EIF4A1	protein_coding	eukaryotic translation initiation factor 4A1 [Source:HGNC Symbol;Acc:HGNC:3282]
ENSG00000181222	22.9158	1.15384	0.751779	1.53482	0.124829	0.333222	POLR2A	protein_coding	RNA polymerase II subunit A [Source:HGNC Symbol;Acc:HGNC:9187]
ENSG00000259001	162.72	1.38755	0.905187	1.53289	0.125303	0.333369	0	lncRNA	ribonuclease P RNA component H1
ENSG00000111897	15.2457	1.37397	0.901357	1.52433	0.127426	0.338236	SERINC1	protein_coding	serine incorporator 1 [Source:HGNC Symbol;Acc:HGNC:13464]
ENSG00000125107	21.7352	1.30931	0.861167	1.52039	0.128414	0.340076	CNOT1	protein_coding	CCR4-NOT transcription complex subunit 1 [Source:HGNC Symbol;Acc:HGNC:7877]
ENSG00000152795	13.9896	1.24361	0.819223	1.51804	0.129006	0.340859	HNRNPDL	protein_coding	heterogeneous nuclear ribonucleoprotein D like [Source:HGNC Symbol;Acc:HGNC:5037]
ENSG00000069424	14.5432	-1.34186	0.887059	-1.5127	0.130355	0.342852	KCNAB2	protein_coding	potassium voltage-gated channel subfamily A regulatory beta subunit 2 [Source:HGNC Symbol;Acc:HGNC:6229]
ENSG00000124486	18.8629	1.20677	0.797478	1.51324	0.13022	0.342852	USP9X	protein_coding	ubiquitin specific peptidase 9 X-linked [Source:HGNC Symbol;Acc:HGNC:12632]
ENSG00000057608	12.4963	1.20588	0.800676	1.50608	0.132047	0.345722	GDI2	protein_coding	GDP dissociation inhibitor 2 [Source:HGNC Symbol;Acc:HGNC:4227]
ENSG00000198589	14.4428	1.17867	0.782134	1.50699	0.131814	0.345722	LRBA	protein_coding	LPS responsive beige-like anchor protein [Source:HGNC Symbol;Acc:HGNC:1742]
ENSG00000029363	17.1496	1.28961	0.860731	1.49827	0.134063	0.350204	BCLAF1	protein_coding	BCL2 associated transcription factor 1 [Source:HGNC Symbol;Acc:HGNC:16863]
ENSG00000115524	37.7052	1.27863	0.855716	1.49422	0.135119	0.351369	SF3B1	protein_coding	splicing factor 3b subunit 1 [Source:HGNC Symbol;Acc:HGNC:10768]
ENSG00000120071	18.8887	1.10112	0.736603	1.49487	0.134949	0.351369	KANSL1	protein_coding	KAT8 regulatory NSL complex subunit 1 [Source:HGNC Symbol;Acc:HGNC:24565]
ENSG00000010810	16.1894	1.15476	0.775572	1.48892	0.136509	0.353391	FYN	protein_coding	FYN proto-oncogene, Src family tyrosine kinase [Source:HGNC Symbol;Acc:HGNC:4037]
ENSG00000100697	11.7794	-1.35393	0.908778	-1.48983	0.136268	0.353391	DICER1	protein_coding	dicer 1, ribonuclease III [Source:HGNC Symbol;Acc:HGNC:17098]
ENSG00000089597	12.3684	1.16289	0.782075	1.48692	0.137035	0.353953	GANAB	protein_coding	glucosidase II alpha subunit [Source:HGNC Symbol;Acc:HGNC:4138]
ENSG00000156976	40.7695	1.35184	0.909861	1.48577	0.137341	0.353953	EIF4A2	protein_coding	eukaryotic translation initiation factor 4A2 [Source:HGNC Symbol;Acc:HGNC:3284]
ENSG00000076108	22.0833	1.14969	0.774704	1.48403	0.137801	0.35418	BAZ2A	protein_coding	bromodomain adjacent to zinc finger domain 2A [Source:HGNC Symbol;Acc:HGNC:962]
ENSG00000151883	11.3096	1.22195	0.823909	1.48311	0.138044	0.35418	PARP8	protein_coding	poly(ADP-ribose) polymerase family member 8 [Source:HGNC Symbol;Acc:HGNC:26124]
ENSG00000007237	12.7028	-1.2492	0.844025	-1.48005	0.13886	0.35503	GAS7	protein_coding	growth arrest specific 7 [Source:HGNC Symbol;Acc:HGNC:4169]
ENSG00000047410	16.7174	1.20945	0.817441	1.47956	0.138992	0.35503	TPR	protein_coding	translocated promoter region, nuclear basket protein [Source:HGNC Symbol;Acc:HGNC:12017]
ENSG00000175061	12.2751	1.20433	0.814845	1.47798	0.139413	0.355319	SNHG29	lncRNA	small nucleolar RNA host gene 29 [Source:HGNC Symbol;Acc:HGNC:28619]
ENSG00000063177	35.9385	1.12101	0.761603	1.47191	0.141045	0.358683	RPL18	protein_coding	ribosomal protein L18 [Source:HGNC Symbol;Acc:HGNC:10310]
ENSG00000162923	12.6124	1.16976	0.796385	1.46884	0.141876	0.360002	WDR26	protein_coding	WD repeat domain 26 [Source:HGNC Symbol;Acc:HGNC:21208]
ENSG00000141252	11.2439	1.20707	0.824093	1.46473	0.142994	0.361249	VPS53	protein_coding	VPS53 subunit of GARP complex [Source:HGNC Symbol;Acc:HGNC:25608]
ENSG00000162909	17.6371	1.14916	0.784193	1.4654	0.142812	0.361249	CAPN2	protein_coding	calpain 2 [Source:HGNC Symbol;Acc:HGNC:1479]
ENSG00000237973	22.838	1.36651	0.934295	1.46261	0.143573	0.361917	MTCO1P12	unprocessed_pseudogene	MT-CO1 pseudogene 12 [Source:HGNC Symbol;Acc:HGNC:52014]
ENSG00000117868	12.4477	1.14647	0.78743	1.45596	0.145403	0.36573	ESYT2	protein_coding	extended synaptotagmin 2 [Source:HGNC Symbol;Acc:HGNC:22211]
ENSG00000150995	20.7939	1.21341	0.834809	1.45352	0.14608	0.366631	ITPR1	protein_coding	inositol 1,4,5-trisphosphate receptor type 1 [Source:HGNC Symbol;Acc:HGNC:6180]
ENSG00000095787	14.8456	1.00263	0.691328	1.45029	0.146978	0.368083	WAC	protein_coding	WW domain containing adaptor with coiled-coil [Source:HGNC Symbol;Acc:HGNC:17327]
ENSG00000101745	12.1459	1.25926	0.869004	1.44908	0.147315	0.368127	ANKRD12	protein_coding	ankyrin repeat domain 12 [Source:HGNC Symbol;Acc:HGNC:29135]
ENSG00000107372	15.2646	1.00937	0.700439	1.44106	0.149569	0.37295	ZFAND5	protein_coding	zinc finger AN1-type containing 5 [Source:HGNC Symbol;Acc:HGNC:13008]
ENSG00000108424	17.1281	1.26875	0.881642	1.43907	0.150129	0.37354	KPNB1	protein_coding	karyopherin subunit beta 1 [Source:HGNC Symbol;Acc:HGNC:6400]
ENSG00000279602	12.1261	1.26557	0.882529	1.43403	0.151563	0.376295	0	TEC	TEC
ENSG00000072274	17.6374	-1.43981	1.00905	-1.42689	0.153612	0.37665	TFRC	protein_coding	transferrin receptor [Source:HGNC Symbol;Acc:HGNC:11763]
ENSG00000110719	14.9096	-1.30815	0.917388	-1.42595	0.153883	0.37665	TCIRG1	protein_coding	T cell immune regulator 1, ATPase H+ transporting V0 subunit a3 [Source:HGNC Symbol;Acc:HGNC:11647]
ENSG00000114861	15.9543	1.18812	0.829695	1.432	0.152145	0.37665	FOXP1	protein_coding	forkhead box P1 [Source:HGNC Symbol;Acc:HGNC:3823]
ENSG00000125354	14.1595	1.2214	0.854647	1.42912	0.152969	0.37665	SEPTIN6	protein_coding	septin 6 [Source:HGNC Symbol;Acc:HGNC:15848]
ENSG00000136758	13.8329	1.0848	0.761032	1.42544	0.15403	0.37665	YME1L1	protein_coding	YME1 like 1 ATPase [Source:HGNC Symbol;Acc:HGNC:12843]
ENSG00000147416	12.1423	-1.1547	0.810641	-1.42443	0.154322	0.37665	ATP6V1B2	protein_coding	ATPase H+ transporting V1 subunit B2 [Source:HGNC Symbol;Acc:HGNC:854]
ENSG00000172349	12.1547	1.33206	0.933986	1.42621	0.153807	0.37665	IL16	protein_coding	interleukin 16 [Source:HGNC Symbol;Acc:HGNC:5980]
ENSG00000286834	30.192	1.08076	0.758701	1.42449	0.154304	0.37665	0	lncRNA	novel transcript
ENSG00000133639	31.8727	1.11016	0.780265	1.4228	0.154793	0.377002	BTG1	protein_coding	BTG anti-proliferation factor 1 [Source:HGNC Symbol;Acc:HGNC:1130]
ENSG00000078304	13.658	1.11131	0.784043	1.41741	0.156362	0.379219	PPP2R5C	protein_coding	protein phosphatase 2 regulatory subunit B'gamma [Source:HGNC Symbol;Acc:HGNC:9311]
ENSG00000109475	28.0596	1.24975	0.88114	1.41834	0.156092	0.379219	RPL34	protein_coding	ribosomal protein L34 [Source:HGNC Symbol;Acc:HGNC:10340]
ENSG00000149781	12.8978	-1.26767	0.897033	-1.41318	0.157603	0.381425	FERMT3	protein_coding	FERM domain containing kindlin 3 [Source:HGNC Symbol;Acc:HGNC:23151]
ENSG00000008988	42.9704	1.19641	0.850227	1.40717	0.159377	0.38208	RPS20	protein_coding	ribosomal protein S20 [Source:HGNC Symbol;Acc:HGNC:10405]
ENSG00000111716	17.0366	1.22831	0.872796	1.40733	0.159329	0.38208	LDHB	protein_coding	lactate dehydrogenase B [Source:HGNC Symbol;Acc:HGNC:6541]
ENSG00000118058	25.6101	1.11697	0.794239	1.40633	0.159625	0.38208	KMT2A	protein_coding	lysine methyltransferase 2A [Source:HGNC Symbol;Acc:HGNC:7132]
ENSG00000129657	11.3818	1.30182	0.925956	1.40592	0.159747	0.38208	SEC14L1	protein_coding	SEC14 like lipid binding 1 [Source:HGNC Symbol;Acc:HGNC:10698]
ENSG00000137845	14.2469	1.05795	0.752705	1.40553	0.159863	0.38208	ADAM10	protein_coding	ADAM metallopeptidase domain 10 [Source:HGNC Symbol;Acc:HGNC:188]
ENSG00000170889	33.9446	1.08587	0.770094	1.41005	0.158525	0.38208	RPS9	protein_coding	ribosomal protein S9 [Source:HGNC Symbol;Acc:HGNC:10442]
ENSG00000091039	12.172	1.06426	0.758738	1.40267	0.160716	0.382616	OSBPL8	protein_coding	oxysterol binding protein like 8 [Source:HGNC Symbol;Acc:HGNC:16396]
ENSG00000158195	12.3043	1.14065	0.814523	1.40039	0.161395	0.382616	WASF2	protein_coding	WASP family member 2 [Source:HGNC Symbol;Acc:HGNC:12733]
ENSG00000168769	14.0145	1.17666	0.839269	1.40201	0.160912	0.382616	TET2	protein_coding	tet methylcytosine dioxygenase 2 [Source:HGNC Symbol;Acc:HGNC:25941]
ENSG00000254772	73.0558	1.301	0.929072	1.40032	0.161416	0.382616	EEF1G	protein_coding	eukaryotic translation elongation factor 1 gamma [Source:HGNC Symbol;Acc:HGNC:3213]
ENSG00000006125	13.818	1.17923	0.846284	1.39342	0.163494	0.386395	AP2B1	protein_coding	adaptor related protein complex 2 subunit beta 1 [Source:HGNC Symbol;Acc:HGNC:563]
ENSG00000198399	12.853	0.934349	0.670843	1.3928	0.163681	0.386395	ITSN2	protein_coding	intersectin 2 [Source:HGNC Symbol;Acc:HGNC:6184]
ENSG00000075415	22.0634	1.0133	0.730831	1.38651	0.165591	0.389308	SLC25A3	protein_coding	solute carrier family 25 member 3 [Source:HGNC Symbol;Acc:HGNC:10989]
ENSG00000131263	12.8291	1.01944	0.735228	1.38657	0.165573	0.389308	RLIM	protein_coding	ring finger protein, LIM domain interacting [Source:HGNC Symbol;Acc:HGNC:13429]
ENSG00000123146	18.7744	1.03551	0.750537	1.37969	0.167682	0.392724	ADGRE5	protein_coding	adhesion G protein-coupled receptor E5 [Source:HGNC Symbol;Acc:HGNC:1711]
ENSG00000179218	25.9291	0.992083	0.719136	1.37955	0.167726	0.392724	CALR	protein_coding	calreticulin [Source:HGNC Symbol;Acc:HGNC:1455]
ENSG00000092199	28.3194	1.29779	0.942717	1.37665	0.16862	0.394017	HNRNPC	protein_coding	heterogeneous nuclear ribonucleoprotein C [Source:HGNC Symbol;Acc:HGNC:5035]
ENSG00000005810	31.9858	1.11789	0.814569	1.37237	0.169949	0.394118	MYCBP2	protein_coding	MYC binding protein 2 [Source:HGNC Symbol;Acc:HGNC:23386]
ENSG00000103994	15.1172	1.18428	0.863785	1.37103	0.170364	0.394118	ZNF106	protein_coding	zinc finger protein 106 [Source:HGNC Symbol;Acc:HGNC:12886]
ENSG00000111913	26.8782	1.11933	0.816431	1.371	0.170374	0.394118	RIPOR2	protein_coding	RHO family interacting cell polarization regulator 2 [Source:HGNC Symbol;Acc:HGNC:13872]
ENSG00000277632	24.4132	-1.755	1.27982	-1.37128	0.170287	0.394118	CCL3	protein_coding	C-C motif chemokine ligand 3 [Source:HGNC Symbol;Acc:HGNC:10627]
ENSG00000277918	14.1813	1.33207	0.969307	1.37425	0.169364	0.394118	RNVU1-28	snRNA	RNA, variant U1 small nuclear 28 [Source:HGNC Symbol;Acc:HGNC:54432]
ENSG00000074054	12.0458	1.12249	0.821431	1.36651	0.17178	0.39636	CLASP1	protein_coding	cytoplasmic linker associated protein 1 [Source:HGNC Symbol;Acc:HGNC:17088]
ENSG00000117523	40.7873	1.03559	0.758279	1.36571	0.172031	0.39636	PRRC2C	protein_coding	proline rich coiled-coil 2C [Source:HGNC Symbol;Acc:HGNC:24903]
ENSG00000182831	15.8591	1.24825	0.924442	1.35028	0.176926	0.406825	C16orf72	protein_coding	chromosome 16 open reading frame 72 [Source:HGNC Symbol;Acc:HGNC:30103]
ENSG00000197249	14.4137	-1.28631	0.953683	-1.34878	0.177406	0.407116	SERPINA1	protein_coding	serpin family A member 1 [Source:HGNC Symbol;Acc:HGNC:8941]
ENSG00000283907	39.0803	1.86878	1.38969	1.34475	0.178706	0.409282	0	lncRNA	novel transcript, antisense to ATP4A
ENSG00000160710	34.7888	1.03188	0.773775	1.33357	0.182346	0.416792	ADAR	protein_coding	adenosine deaminase RNA specific [Source:HGNC Symbol;Acc:HGNC:225]
ENSG00000105323	19.9838	1.02237	0.768357	1.33059	0.183325	0.418199	HNRNPUL1	protein_coding	heterogeneous nuclear ribonucleoprotein U like 1 [Source:HGNC Symbol;Acc:HGNC:17011]
ENSG00000135046	39.5536	1.1326	0.854245	1.32584	0.184891	0.419781	ANXA1	protein_coding	annexin A1 [Source:HGNC Symbol;Acc:HGNC:533]
ENSG00000200795	148.01	1.19081	0.898603	1.32518	0.185112	0.419781	RNU4-1	snRNA	RNA, U4 small nuclear 1 [Source:HGNC Symbol;Acc:HGNC:10192]
ENSG00000280138	12.7315	1.03708	0.781625	1.32683	0.184565	0.419781	0	TEC	novel transcript
ENSG00000108298	71.0911	1.13972	0.86351	1.31987	0.186878	0.422955	RPL19	protein_coding	ribosomal protein L19 [Source:HGNC Symbol;Acc:HGNC:10312]
ENSG00000165168	31.5104	-1.37262	1.04148	-1.31795	0.187519	0.423572	CYBB	protein_coding	cytochrome b-245 beta chain [Source:HGNC Symbol;Acc:HGNC:2578]
ENSG00000044574	28.5062	1.10053	0.838406	1.31265	0.189301	0.426762	HSPA5	protein_coding	heat shock protein family A (Hsp70) member 5 [Source:HGNC Symbol;Acc:HGNC:5238]
ENSG00000064932	13.6349	-1.1806	0.901489	-1.30961	0.190326	0.42734	SBNO2	protein_coding	strawberry notch homolog 2 [Source:HGNC Symbol;Acc:HGNC:29158]
ENSG00000107290	17.562	1.14202	0.871555	1.31032	0.190086	0.42734	SETX	protein_coding	senataxin [Source:HGNC Symbol;Acc:HGNC:445]
ENSG00000159023	22.5944	1.0277	0.785348	1.3086	0.190671	0.42734	EPB41	protein_coding	erythrocyte membrane protein band 4.1 [Source:HGNC Symbol;Acc:HGNC:3377]
ENSG00000157106	27.2929	1.01155	0.773724	1.30738	0.191083	0.427432	SMG1	protein_coding	SMG1 nonsense mediated mRNA decay associated PI3K related kinase [Source:HGNC Symbol;Acc:HGNC:30045]
ENSG00000102908	14.0635	0.975081	0.7469	1.3055	0.191721	0.428029	NFAT5	protein_coding	nuclear factor of activated T cells 5 [Source:HGNC Symbol;Acc:HGNC:7774]
ENSG00000091527	11.411	1.11069	0.853277	1.30167	0.193028	0.429663	CDV3	protein_coding	CDV3 homolog [Source:HGNC Symbol;Acc:HGNC:26928]
ENSG00000132466	13.0208	1.03123	0.79254	1.30117	0.193199	0.429663	ANKRD17	protein_coding	ankyrin repeat domain 17 [Source:HGNC Symbol;Acc:HGNC:23575]
ENSG00000054118	13.2574	1.10301	0.849509	1.29841	0.194146	0.430048	THRAP3	protein_coding	thyroid hormone receptor associated protein 3 [Source:HGNC Symbol;Acc:HGNC:22964]
ENSG00000063046	40.5952	1.16697	0.89848	1.29883	0.194003	0.430048	EIF4B	protein_coding	eukaryotic translation initiation factor 4B [Source:HGNC Symbol;Acc:HGNC:3285]
ENSG00000160255	41.6707	-1.30399	1.00508	-1.2974	0.194492	0.430048	ITGB2	protein_coding	integrin subunit beta 2 [Source:HGNC Symbol;Acc:HGNC:6155]
ENSG00000167004	12.8243	1.01283	0.782655	1.2941	0.195632	0.43174	PDIA3	protein_coding	protein disulfide isomerase family A member 3 [Source:HGNC Symbol;Acc:HGNC:4606]
ENSG00000102144	21.1344	1.19631	0.928531	1.28839	0.197611	0.432553	PGK1	protein_coding	phosphoglycerate kinase 1 [Source:HGNC Symbol;Acc:HGNC:8896]
ENSG00000105373	15.2229	1.02493	0.796173	1.28733	0.19798	0.432553	NOP53	protein_coding	NOP53 ribosome biogenesis factor [Source:HGNC Symbol;Acc:HGNC:4333]
ENSG00000162645	20.2476	-1.05141	0.817239	-1.28654	0.198254	0.432553	GBP2	protein_coding	guanylate binding protein 2 [Source:HGNC Symbol;Acc:HGNC:4183]
ENSG00000167658	84.7583	1.07117	0.831894	1.28762	0.197877	0.432553	EEF2	protein_coding	eukaryotic translation elongation factor 2 [Source:HGNC Symbol;Acc:HGNC:3214]
ENSG00000170345	91.0541	1.09558	0.848667	1.29094	0.196726	0.432553	FOS	protein_coding	Fos proto-oncogene, AP-1 transcription factor subunit [Source:HGNC Symbol;Acc:HGNC:3796]
ENSG00000173757	12.4556	1.0082	0.783602	1.28662	0.198227	0.432553	STAT5B	protein_coding	signal transducer and activator of transcription 5B [Source:HGNC Symbol;Acc:HGNC:11367]
ENSG00000142541	116.197	1.15743	0.90073	1.28499	0.198796	0.432918	RPL13A	protein_coding	ribosomal protein L13a [Source:HGNC Symbol;Acc:HGNC:10304]
ENSG00000162244	32.8447	1.13551	0.884983	1.28309	0.19946	0.433544	RPL29	protein_coding	ribosomal protein L29 [Source:HGNC Symbol;Acc:HGNC:10331]
ENSG00000198625	16.5564	1.10808	0.871632	1.27127	0.203634	0.441781	MDM4	protein_coding	MDM4 regulator of p53 [Source:HGNC Symbol;Acc:HGNC:6974]
ENSG00000138071	14.5175	1.16293	0.918181	1.26656	0.205311	0.444459	ACTR2	protein_coding	actin related protein 2 [Source:HGNC Symbol;Acc:HGNC:169]
ENSG00000185215	36.8809	-1.0593	0.836967	-1.26565	0.20564	0.444459	TNFAIP2	protein_coding	TNF alpha induced protein 2 [Source:HGNC Symbol;Acc:HGNC:11895]
ENSG00000100354	21.8365	1.09736	0.868754	1.26315	0.206537	0.445563	TNRC6B	protein_coding	trinucleotide repeat containing adaptor 6B [Source:HGNC Symbol;Acc:HGNC:29190]
ENSG00000127483	11.9506	0.934789	0.740726	1.26199	0.206953	0.445625	HP1BP3	protein_coding	heterochromatin protein 1 binding protein 3 [Source:HGNC Symbol;Acc:HGNC:24973]
ENSG00000102879	23.666	1.00811	0.801618	1.2576	0.208537	0.4482	CORO1A	protein_coding	coronin 1A [Source:HGNC Symbol;Acc:HGNC:2252]
ENSG00000184009	74.2246	1.23048	0.980147	1.2554	0.209334	0.449074	ACTG1	protein_coding	actin gamma 1 [Source:HGNC Symbol;Acc:HGNC:144]
ENSG00000134294	14.5907	1.17432	0.937686	1.25236	0.210441	0.449773	SLC38A2	protein_coding	solute carrier family 38 member 2 [Source:HGNC Symbol;Acc:HGNC:13448]
ENSG00000163346	13.9885	1.05676	0.843192	1.25329	0.210101	0.449773	PBXIP1	protein_coding	PBX homeobox interacting protein 1 [Source:HGNC Symbol;Acc:HGNC:21199]
ENSG00000118482	14.858	1.07174	0.85656	1.25121	0.210858	0.449831	PHF3	protein_coding	PHD finger protein 3 [Source:HGNC Symbol;Acc:HGNC:8921]
ENSG00000130816	12.0095	0.996434	0.798381	1.24807	0.212006	0.451443	DNMT1	protein_coding	DNA methyltransferase 1 [Source:HGNC Symbol;Acc:HGNC:2976]
ENSG00000169375	11.145	0.90638	0.727242	1.24632	0.212645	0.451969	SIN3A	protein_coding	SIN3 transcription regulator family member A [Source:HGNC Symbol;Acc:HGNC:19353]
ENSG00000197746	144.53	-1.70455	1.36965	-1.24451	0.213311	0.452549	PSAP	protein_coding	prosaposin [Source:HGNC Symbol;Acc:HGNC:9498]
ENSG00000078369	12.7988	0.921501	0.74436	1.23798	0.215724	0.455989	GNB1	protein_coding	G protein subunit beta 1 [Source:HGNC Symbol;Acc:HGNC:4396]
ENSG00000198805	12.0707	1.14885	0.927373	1.23882	0.215411	0.455989	PNP	protein_coding	purine nucleoside phosphorylase [Source:HGNC Symbol;Acc:HGNC:7892]
ENSG00000069869	12.0407	1.13287	0.916092	1.23663	0.216224	0.45621	NEDD4	protein_coding	NEDD4 E3 ubiquitin protein ligase [Source:HGNC Symbol;Acc:HGNC:7727]
ENSG00000243716	17.1409	1.0061	0.816778	1.23179	0.218026	0.45917	NPIPB5	protein_coding	nuclear pore complex interacting protein family member B5 [Source:HGNC Symbol;Acc:HGNC:37233]
ENSG00000203875	22.8038	0.915202	0.744306	1.2296	0.218845	0.460054	SNHG5	lncRNA	small nucleolar RNA host gene 5 [Source:HGNC Symbol;Acc:HGNC:21026]
ENSG00000101160	19.2072	-1.1972	0.977463	-1.2248	0.220649	0.462473	CTSZ	protein_coding	cathepsin Z [Source:HGNC Symbol;Acc:HGNC:2547]
ENSG00000130592	13.0237	-1.14458	0.935107	-1.22401	0.220947	0.462473	LSP1	protein_coding	lymphocyte specific protein 1 [Source:HGNC Symbol;Acc:HGNC:6707]
ENSG00000131446	11.4952	-1.23713	1.01281	-1.22148	0.221905	0.462473	MGAT1	protein_coding	alpha-1,3-mannosyl-glycoprotein 2-beta-N-acetylglucosaminyltransferase [Source:HGNC Symbol;Acc:HGNC:7044]
ENSG00000138688	23.1388	0.938077	0.768181	1.22117	0.222023	0.462473	KIAA1109	protein_coding	KIAA1109 [Source:HGNC Symbol;Acc:HGNC:26953]
ENSG00000169442	13.4988	1.15086	0.943203	1.22016	0.222405	0.462473	CD52	protein_coding	CD52 molecule [Source:HGNC Symbol;Acc:HGNC:1804]
ENSG00000185591	11.456	1.00541	0.822743	1.22202	0.2217	0.462473	SP1	protein_coding	Sp1 transcription factor [Source:HGNC Symbol;Acc:HGNC:11205]
ENSG00000204463	13.1279	0.95152	0.780991	1.21835	0.223091	0.463066	BAG6	protein_coding	BAG cochaperone 6 [Source:HGNC Symbol;Acc:HGNC:13919]
ENSG00000005844	22.5359	1.05635	0.870336	1.21373	0.224852	0.464283	ITGAL	protein_coding	integrin subunit alpha L [Source:HGNC Symbol;Acc:HGNC:6148]
ENSG00000080503	14.7572	1.06563	0.876546	1.21571	0.224094	0.464283	SMARCA2	protein_coding	SWI/SNF related, matrix associated, actin dependent regulator of chromatin, subfamily a, member 2 [Source:HGNC Symbol;Acc:HGNC:11098]
ENSG00000172845	12.5972	0.965745	0.796291	1.2128	0.225204	0.464283	SP3	protein_coding	Sp3 transcription factor [Source:HGNC Symbol;Acc:HGNC:11208]
ENSG00000178607	13.1575	0.95269	0.785671	1.21258	0.22529	0.464283	ERN1	protein_coding	endoplasmic reticulum to nucleus signaling 1 [Source:HGNC Symbol;Acc:HGNC:3449]
ENSG00000130741	13.2275	1.11263	0.919701	1.20977	0.226366	0.465553	EIF2S3	protein_coding	eukaryotic translation initiation factor 2 subunit gamma [Source:HGNC Symbol;Acc:HGNC:3267]
ENSG00000136286	28.3814	-1.00881	0.834549	-1.20881	0.226737	0.465553	MYO1G	protein_coding	myosin IG [Source:HGNC Symbol;Acc:HGNC:13880]
ENSG00000165119	29.3931	0.894193	0.74034	1.20781	0.227119	0.465553	HNRNPK	protein_coding	heterogeneous nuclear ribonucleoprotein K [Source:HGNC Symbol;Acc:HGNC:5044]
ENSG00000145907	13.9843	1.0066	0.83561	1.20463	0.228345	0.467235	G3BP1	protein_coding	G3BP stress granule assembly factor 1 [Source:HGNC Symbol;Acc:HGNC:30292]
ENSG00000104529	18.3698	0.955885	0.794902	1.20252	0.229162	0.467507	EEF1D	protein_coding	eukaryotic translation elongation factor 1 delta [Source:HGNC Symbol;Acc:HGNC:3211]
ENSG00000156273	16.0938	0.958674	0.797439	1.20219	0.229289	0.467507	BACH1	protein_coding	BTB domain and CNC homolog 1 [Source:HGNC Symbol;Acc:HGNC:935]
ENSG00000136861	11.7579	0.975995	0.817686	1.19361	0.232632	0.473485	CDK5RAP2	protein_coding	CDK5 regulatory subunit associated protein 2 [Source:HGNC Symbol;Acc:HGNC:18672]
ENSG00000270882	14.8544	0.949485	0.797922	1.18995	0.234067	0.475565	H4C14	protein_coding	H4 clustered histone 14 [Source:HGNC Symbol;Acc:HGNC:4794]
ENSG00000090382	155.818	-1.75025	1.47473	-1.18683	0.235295	0.475892	LYZ	protein_coding	lysozyme [Source:HGNC Symbol;Acc:HGNC:6740]
ENSG00000162402	16.202	0.965174	0.813537	1.18639	0.235467	0.475892	USP24	protein_coding	ubiquitin specific peptidase 24 [Source:HGNC Symbol;Acc:HGNC:12623]
ENSG00000197989	12.6004	0.92212	0.776066	1.1882	0.234755	0.475892	SNHG12	lncRNA	small nucleolar RNA host gene 12 [Source:HGNC Symbol;Acc:HGNC:30062]
ENSG00000165502	12.3513	0.946613	0.798702	1.18519	0.235942	0.476017	RPL36AL	protein_coding	ribosomal protein L36a like [Source:HGNC Symbol;Acc:HGNC:10346]
ENSG00000182149	13.1024	0.884086	0.746695	1.184	0.236414	0.476134	IST1	protein_coding	IST1 factor associated with ESCRT-III [Source:HGNC Symbol;Acc:HGNC:28977]
ENSG00000144655	12.8584	0.95587	0.808584	1.18215	0.237146	0.476774	CSRNP1	protein_coding	cysteine and serine rich nuclear protein 1 [Source:HGNC Symbol;Acc:HGNC:14300]
ENSG00000118816	13.415	1.00925	0.858126	1.17611	0.239552	0.480621	CCNI	protein_coding	cyclin I [Source:HGNC Symbol;Acc:HGNC:1595]
ENSG00000182957	11.9522	0.975467	0.831219	1.17354	0.24058	0.480621	SPATA13	protein_coding	spermatogenesis associated 13 [Source:HGNC Symbol;Acc:HGNC:23222]
ENSG00000183283	16.1672	0.840184	0.715149	1.17484	0.24006	0.480621	DAZAP2	protein_coding	DAZ associated protein 2 [Source:HGNC Symbol;Acc:HGNC:2684]
ENSG00000188404	19.2731	1.09264	0.931358	1.17317	0.240728	0.480621	SELL	protein_coding	selectin L [Source:HGNC Symbol;Acc:HGNC:10720]
ENSG00000163682	11.3577	1.02922	0.8798	1.16984	0.242066	0.482457	RPL9	protein_coding	ribosomal protein L9 [Source:HGNC Symbol;Acc:HGNC:10369]
ENSG00000166501	16.8113	0.873778	0.751116	1.16331	0.244706	0.484366	PRKCB	protein_coding	protein kinase C beta [Source:HGNC Symbol;Acc:HGNC:9395]
ENSG00000166710	187.09	1.12849	0.968645	1.16502	0.244011	0.484366	B2M	protein_coding	beta-2-microglobulin [Source:HGNC Symbol;Acc:HGNC:914]
ENSG00000188641	16.6945	-1.05618	0.905996	-1.16577	0.243708	0.484366	DPYD	protein_coding	dihydropyrimidine dehydrogenase [Source:HGNC Symbol;Acc:HGNC:3012]
ENSG00000196576	17.217	-1.01408	0.870943	-1.16434	0.244285	0.484366	PLXNB2	protein_coding	plexin B2 [Source:HGNC Symbol;Acc:HGNC:9104]
ENSG00000197111	19.9025	0.83801	0.721095	1.16214	0.245181	0.484473	PCBP2	protein_coding	poly(rC) binding protein 2 [Source:HGNC Symbol;Acc:HGNC:8648]
ENSG00000143924	15.6735	0.896976	0.773072	1.16027	0.245937	0.485136	EML4	protein_coding	EMAP like 4 [Source:HGNC Symbol;Acc:HGNC:1316]
ENSG00000095015	17.9003	0.928165	0.801214	1.15845	0.246681	0.485772	MAP3K1	protein_coding	mitogen-activated protein kinase kinase kinase 1 [Source:HGNC Symbol;Acc:HGNC:6848]
ENSG00000079805	19.2052	0.840594	0.72881	1.15338	0.248755	0.488003	DNM2	protein_coding	dynamin 2 [Source:HGNC Symbol;Acc:HGNC:2974]
ENSG00000109606	12.1388	0.811403	0.703147	1.15396	0.248517	0.488003	DHX15	protein_coding	DEAH-box helicase 15 [Source:HGNC Symbol;Acc:HGNC:2738]
ENSG00000141551	17.5728	0.977408	0.848021	1.15257	0.249085	0.488003	CSNK1D	protein_coding	casein kinase 1 delta [Source:HGNC Symbol;Acc:HGNC:2452]
ENSG00000085265	33.4006	1.07973	0.938955	1.14993	0.250173	0.489009	FCN1	protein_coding	ficolin 1 [Source:HGNC Symbol;Acc:HGNC:3623]
ENSG00000131143	11.8978	0.860956	0.749137	1.14926	0.250447	0.489009	COX4I1	protein_coding	cytochrome c oxidase subunit 4I1 [Source:HGNC Symbol;Acc:HGNC:2265]
ENSG00000129351	21.7868	0.868907	0.757229	1.14748	0.251182	0.489534	ILF3	protein_coding	interleukin enhancer binding factor 3 [Source:HGNC Symbol;Acc:HGNC:6038]
ENSG00000206337	16.8749	0.946917	0.825881	1.14655	0.251566	0.489534	HCP5	lncRNA	HLA complex P5 [Source:HGNC Symbol;Acc:HGNC:21659]
ENSG00000117616	15.4302	0.980176	0.859123	1.1409	0.25391	0.489958	RSRP1	protein_coding	arginine and serine rich protein 1 [Source:HGNC Symbol;Acc:HGNC:25234]
ENSG00000163660	26.9149	0.881653	0.770122	1.14482	0.252283	0.489958	CCNL1	protein_coding	cyclin L1 [Source:HGNC Symbol;Acc:HGNC:20569]
ENSG00000164091	11.3534	0.984406	0.861785	1.14229	0.253335	0.489958	WDR82	protein_coding	WD repeat domain 82 [Source:HGNC Symbol;Acc:HGNC:28826]
ENSG00000197903	14.9357	0.938649	0.820909	1.14343	0.252861	0.489958	H2BC12	protein_coding	H2B clustered histone 12 [Source:HGNC Symbol;Acc:HGNC:13954]
ENSG00000274585	780.421	1.02896	0.901187	1.14179	0.253543	0.489958	RNU2-1	snRNA	RNA, U2 small nuclear 1 [Source:HGNC Symbol;Acc:HGNC:10142]
ENSG00000145741	13.765	0.869614	0.765506	1.136	0.255957	0.493082	BTF3	protein_coding	basic transcription factor 3 [Source:HGNC Symbol;Acc:HGNC:1125]
ENSG00000185658	14.0421	0.900119	0.795628	1.13133	0.257915	0.495197	BRWD1	protein_coding	bromodomain and WD repeat domain containing 1 [Source:HGNC Symbol;Acc:HGNC:12760]
ENSG00000204256	54.5557	0.983561	0.869022	1.1318	0.257718	0.495197	BRD2	protein_coding	bromodomain containing 2 [Source:HGNC Symbol;Acc:HGNC:1103]
ENSG00000116127	11.6384	0.91282	0.81097	1.12559	0.260339	0.49819	ALMS1	protein_coding	ALMS1 centrosome and basal body associated protein [Source:HGNC Symbol;Acc:HGNC:428]
ENSG00000132182	15.903	0.856499	0.760487	1.12625	0.260059	0.49819	NUP210	protein_coding	nucleoporin 210 [Source:HGNC Symbol;Acc:HGNC:30052]
ENSG00000231389	28.0887	-1.40658	1.2521	-1.12337	0.26128	0.499163	HLA-DPA1	protein_coding	major histocompatibility complex, class II, DP alpha 1 [Source:HGNC Symbol;Acc:HGNC:4938]
ENSG00000130255	17.3724	0.989712	0.883091	1.12074	0.2624	0.500472	RPL36	protein_coding	ribosomal protein L36 [Source:HGNC Symbol;Acc:HGNC:13631]
ENSG00000207445	12.8244	0.881491	0.787874	1.11882	0.263216	0.501198	SNORD15B	snoRNA	small nucleolar RNA, C/D box 15B [Source:HGNC Symbol;Acc:HGNC:16649]
ENSG00000026297	11.5005	0.900649	0.80733	1.11559	0.264598	0.502998	RNASET2	protein_coding	ribonuclease T2 [Source:HGNC Symbol;Acc:HGNC:21686]
ENSG00000100201	41.4859	0.995444	0.893629	1.11393	0.265307	0.503516	DDX17	protein_coding	DEAD-box helicase 17 [Source:HGNC Symbol;Acc:HGNC:2740]
ENSG00000165280	22.9976	0.869434	0.782392	1.11125	0.26646	0.504728	VCP	protein_coding	valosin containing protein [Source:HGNC Symbol;Acc:HGNC:12666]
ENSG00000169246	11.928	0.991041	0.8925	1.11041	0.266823	0.504728	NPIPB3	protein_coding	nuclear pore complex interacting protein family member B3 [Source:HGNC Symbol;Acc:HGNC:28989]
ENSG00000137642	30.8996	0.954703	0.863376	1.10578	0.268822	0.507677	SORL1	protein_coding	sortilin related receptor 1 [Source:HGNC Symbol;Acc:HGNC:11185]
ENSG00000188229	26.3994	0.946432	0.856787	1.10463	0.26932	0.507785	TUBB4B	protein_coding	tubulin beta 4B class IVb [Source:HGNC Symbol;Acc:HGNC:20771]
ENSG00000103365	15.2095	0.869053	0.788104	1.10271	0.270151	0.50852	GGA2	protein_coding	golgi associated, gamma adaptin ear containing, ARF binding protein 2 [Source:HGNC Symbol;Acc:HGNC:16064]
ENSG00000181555	13.8393	0.836669	0.759824	1.10113	0.270838	0.508981	SETD2	protein_coding	SET domain containing 2, histone lysine methyltransferase [Source:HGNC Symbol;Acc:HGNC:18420]
ENSG00000155629	17.9247	-0.921529	0.842984	-1.09318	0.274317	0.514679	PIK3AP1	protein_coding	phosphoinositide-3-kinase adaptor protein 1 [Source:HGNC Symbol;Acc:HGNC:30034]
ENSG00000124942	418.84	1.09538	1.00938	1.08519	0.277836	0.520434	AHNAK	protein_coding	AHNAK nucleoprotein [Source:HGNC Symbol;Acc:HGNC:347]
ENSG00000100503	19.5221	0.870566	0.803046	1.08408	0.278329	0.520512	NIN	protein_coding	ninein [Source:HGNC Symbol;Acc:HGNC:14906]
ENSG00000147050	11.3487	0.997796	0.924323	1.07949	0.28037	0.52272	KDM6A	protein_coding	lysine demethylase 6A [Source:HGNC Symbol;Acc:HGNC:12637]
ENSG00000275023	18.1547	0.948295	0.878554	1.07938	0.280417	0.52272	MLLT6	protein_coding	MLLT6, PHD finger containing [Source:HGNC Symbol;Acc:HGNC:7138]
ENSG00000110713	17.728	0.812915	0.755247	1.07636	0.281768	0.523683	NUP98	protein_coding	nucleoporin 98 and 96 precursor [Source:HGNC Symbol;Acc:HGNC:8068]
ENSG00000267519	32.6684	0.880845	0.818486	1.07619	0.281843	0.523683	MIR23AHG	lncRNA	miR-23a/27a/24-2 cluster host gene [Source:HGNC Symbol;Acc:HGNC:27620]
ENSG00000141002	13.0426	-0.851328	0.792495	-1.07424	0.282717	0.52446	TCF25	protein_coding	transcription factor 25 [Source:HGNC Symbol;Acc:HGNC:29181]
ENSG00000082898	11.818	0.811804	0.761194	1.06649	0.286204	0.52501	XPO1	protein_coding	exportin 1 [Source:HGNC Symbol;Acc:HGNC:12825]
ENSG00000105887	13.7252	0.789827	0.739903	1.06747	0.285758	0.52501	MTPN	protein_coding	myotrophin [Source:HGNC Symbol;Acc:HGNC:15667]
ENSG00000115977	13.8794	0.81675	0.763565	1.06965	0.284775	0.52501	AAK1	protein_coding	AP2 associated kinase 1 [Source:HGNC Symbol;Acc:HGNC:19679]
ENSG00000132475	55.1409	0.90326	0.845123	1.06879	0.285164	0.52501	H3-3B	protein_coding	H3.3 histone B [Source:HGNC Symbol;Acc:HGNC:4765]
ENSG00000137841	15.7854	0.878807	0.823288	1.06744	0.285775	0.52501	PLCB2	protein_coding	phospholipase C beta 2 [Source:HGNC Symbol;Acc:HGNC:9055]
ENSG00000173559	13.0191	0.817835	0.766072	1.06757	0.285715	0.52501	NABP1	protein_coding	nucleic acid binding protein 1 [Source:HGNC Symbol;Acc:HGNC:26232]
ENSG00000283293	4075.63	1.25639	1.17192	1.07208	0.283682	0.52501	RN7SK	snRNA	RNA component of 7SK nuclear ribonucleoprotein [Source:HGNC Symbol;Acc:HGNC:10037]
ENSG00000073614	17.9421	0.690211	0.651763	1.05899	0.289604	0.530403	KDM5A	protein_coding	lysine demethylase 5A [Source:HGNC Symbol;Acc:HGNC:9886]
ENSG00000259207	13.3866	0.883289	0.837841	1.05424	0.291771	0.533525	ITGB3	protein_coding	integrin subunit beta 3 [Source:HGNC Symbol;Acc:HGNC:6156]
ENSG00000078674	15.2479	0.829574	0.788633	1.05191	0.292839	0.533783	PCM1	protein_coding	pericentriolar material 1 [Source:HGNC Symbol;Acc:HGNC:8727]
ENSG00000084070	16.9831	0.755854	0.717925	1.05283	0.292419	0.533783	SMAP2	protein_coding	small ArfGAP2 [Source:HGNC Symbol;Acc:HGNC:25082]
ENSG00000003402	34.5057	0.798974	0.76447	1.04513	0.295961	0.53552	CFLAR	protein_coding	CASP8 and FADD like apoptosis regulator [Source:HGNC Symbol;Acc:HGNC:1876]
ENSG00000034510	57.6466	1.04341	0.996874	1.04668	0.295246	0.53552	TMSB10	protein_coding	thymosin beta 10 [Source:HGNC Symbol;Acc:HGNC:11879]
ENSG00000120690	16.3833	0.856132	0.819423	1.0448	0.296116	0.53552	ELF1	protein_coding	E74 like ETS transcription factor 1 [Source:HGNC Symbol;Acc:HGNC:3316]
ENSG00000174231	27.436	0.865986	0.82627	1.04807	0.294608	0.53552	PRPF8	protein_coding	pre-mRNA processing factor 8 [Source:HGNC Symbol;Acc:HGNC:17340]
ENSG00000175387	11.9996	0.796671	0.762285	1.04511	0.295973	0.53552	SMAD2	protein_coding	SMAD family member 2 [Source:HGNC Symbol;Acc:HGNC:6768]
ENSG00000009307	34.3747	0.945796	0.906519	1.04333	0.296797	0.535909	CSDE1	protein_coding	cold shock domain containing E1 [Source:HGNC Symbol;Acc:HGNC:29905]
ENSG00000149311	24.8482	0.959429	0.920974	1.04175	0.297526	0.536384	ATM	protein_coding	ATM serine/threonine kinase [Source:HGNC Symbol;Acc:HGNC:795]
ENSG00000140678	25.6078	-1.01331	0.974556	-1.03976	0.298451	0.537212	ITGAX	protein_coding	integrin subunit alpha X [Source:HGNC Symbol;Acc:HGNC:6152]
ENSG00000048707	19.4508	0.829679	0.800809	1.03605	0.300178	0.538638	VPS13D	protein_coding	vacuolar protein sorting 13 homolog D [Source:HGNC Symbol;Acc:HGNC:23595]
ENSG00000147065	53.6069	0.887427	0.856112	1.03658	0.299932	0.538638	MSN	protein_coding	moesin [Source:HGNC Symbol;Acc:HGNC:7373]
ENSG00000134884	11.9787	0.822432	0.79537	1.03402	0.301125	0.538658	ARGLU1	protein_coding	arginine and glutamate rich 1 [Source:HGNC Symbol;Acc:HGNC:25482]
ENSG00000170004	21.4771	0.824269	0.796674	1.03464	0.300838	0.538658	CHD3	protein_coding	chromodomain helicase DNA binding protein 3 [Source:HGNC Symbol;Acc:HGNC:1918]
ENSG00000132274	17.7695	0.833603	0.807506	1.03232	0.301923	0.539248	TRIM22	protein_coding	tripartite motif containing 22 [Source:HGNC Symbol;Acc:HGNC:16379]
ENSG00000111348	26.6976	0.871505	0.851904	1.02301	0.306304	0.54454	ARHGDIB	protein_coding	Rho GDP dissociation inhibitor beta [Source:HGNC Symbol;Acc:HGNC:679]
ENSG00000125740	52.8171	0.856283	0.836128	1.02411	0.305786	0.54454	FOSB	protein_coding	FosB proto-oncogene, AP-1 transcription factor subunit [Source:HGNC Symbol;Acc:HGNC:3797]
ENSG00000270629	31.8504	0.850035	0.830486	1.02354	0.306053	0.54454	NBPF14	protein_coding	NBPF member 14 [Source:HGNC Symbol;Acc:HGNC:25232]
ENSG00000105993	16.9652	0.904996	0.886159	1.02126	0.307133	0.545173	DNAJB6	protein_coding	DnaJ heat shock protein family (Hsp40) member B6 [Source:HGNC Symbol;Acc:HGNC:14888]
ENSG00000180448	24.2891	-0.894256	0.876556	-1.02019	0.307637	0.545228	ARHGAP45	protein_coding	Rho GTPase activating protein 45 [Source:HGNC Symbol;Acc:HGNC:17102]
ENSG00000077549	13.9916	0.842452	0.829151	1.01604	0.309609	0.546595	CAPZB	protein_coding	capping actin protein of muscle Z-line subunit beta [Source:HGNC Symbol;Acc:HGNC:1491]
ENSG00000100813	17.3965	0.786965	0.774401	1.01623	0.309522	0.546595	ACIN1	protein_coding	apoptotic chromatin condensation inducer 1 [Source:HGNC Symbol;Acc:HGNC:17066]
ENSG00000158050	11.1943	0.861409	0.849031	1.01458	0.310307	0.546595	DUSP2	protein_coding	dual specificity phosphatase 2 [Source:HGNC Symbol;Acc:HGNC:3068]
ENSG00000205542	145.89	0.984554	0.970303	1.01469	0.310255	0.546595	TMSB4X	protein_coding	thymosin beta 4 X-linked [Source:HGNC Symbol;Acc:HGNC:11881]
ENSG00000136167	66.8591	0.962981	0.951445	1.01212	0.311478	0.547822	LCP1	protein_coding	lymphocyte cytosolic protein 1 [Source:HGNC Symbol;Acc:HGNC:6528]
ENSG00000166794	11.6357	0.920253	0.910327	1.0109	0.312063	0.548013	PPIB	protein_coding	peptidylprolyl isomerase B [Source:HGNC Symbol;Acc:HGNC:9255]
ENSG00000165219	12.1187	0.843931	0.838816	1.0061	0.314369	0.551222	GAPVD1	protein_coding	GTPase activating protein and VPS9 domains 1 [Source:HGNC Symbol;Acc:HGNC:23375]
ENSG00000065413	18.4803	0.811808	0.808771	1.00375	0.315497	0.552092	ANKRD44	protein_coding	ankyrin repeat domain 44 [Source:HGNC Symbol;Acc:HGNC:25259]
ENSG00000082074	14.1209	0.956016	0.956837	0.999142	0.317726	0.552092	FYB1	protein_coding	FYN binding protein 1 [Source:HGNC Symbol;Acc:HGNC:4036]
ENSG00000102096	11.6233	0.813607	0.813443	1.0002	0.317213	0.552092	PIM2	protein_coding	Pim-2 proto-oncogene, serine/threonine kinase [Source:HGNC Symbol;Acc:HGNC:8987]
ENSG00000134333	14.8981	0.861177	0.86127	0.999892	0.317363	0.552092	LDHA	protein_coding	lactate dehydrogenase A [Source:HGNC Symbol;Acc:HGNC:6535]
ENSG00000143669	14.5372	0.896913	0.896734	1.0002	0.317214	0.552092	LYST	protein_coding	lysosomal trafficking regulator [Source:HGNC Symbol;Acc:HGNC:1968]
ENSG00000171456	13.2165	0.741293	0.742151	0.998844	0.31787	0.552092	ASXL1	protein_coding	ASXL transcriptional regulator 1 [Source:HGNC Symbol;Acc:HGNC:18318]
ENSG00000271383	65.2608	-1.28244	1.28485	-0.998123	0.31822	0.552092	NBPF19	protein_coding	NBPF member 19 [Source:HGNC Symbol;Acc:HGNC:31999]
ENSG00000103811	12.521	-0.790559	0.800707	-0.987326	0.323483	0.558397	CTSH	protein_coding	cathepsin H [Source:HGNC Symbol;Acc:HGNC:2535]
ENSG00000120899	21.5076	-0.813081	0.824046	-0.986694	0.323793	0.558397	PTK2B	protein_coding	protein tyrosine kinase 2 beta [Source:HGNC Symbol;Acc:HGNC:9612]
ENSG00000123329	11.1876	0.836697	0.846023	0.988977	0.322675	0.558397	ARHGAP9	protein_coding	Rho GTPase activating protein 9 [Source:HGNC Symbol;Acc:HGNC:14130]
ENSG00000133030	15.02	0.78061	0.790604	0.987359	0.323467	0.558397	MPRIP	protein_coding	myosin phosphatase Rho interacting protein [Source:HGNC Symbol;Acc:HGNC:30321]
ENSG00000135837	14.0785	0.913198	0.927423	0.984662	0.32479	0.558991	CEP350	protein_coding	centrosomal protein 350 [Source:HGNC Symbol;Acc:HGNC:24238]
ENSG00000163041	18.5417	0.783017	0.795736	0.984016	0.325108	0.558991	H3-3A	protein_coding	H3.3 histone A [Source:HGNC Symbol;Acc:HGNC:4764]
ENSG00000070961	16.2053	0.911641	0.930073	0.980182	0.326996	0.560565	ATP2B1	protein_coding	ATPase plasma membrane Ca2+ transporting 1 [Source:HGNC Symbol;Acc:HGNC:814]
ENSG00000100100	21.4916	0.676108	0.689085	0.981168	0.32651	0.560565	PIK3IP1	protein_coding	phosphoinositide-3-kinase interacting protein 1 [Source:HGNC Symbol;Acc:HGNC:24942]
ENSG00000049618	12.8481	0.785394	0.807979	0.972047	0.331027	0.563718	ARID1B	protein_coding	AT-rich interaction domain 1B [Source:HGNC Symbol;Acc:HGNC:18040]
ENSG00000091592	21.5476	0.727429	0.748786	0.971478	0.33131	0.563718	NLRP1	protein_coding	NLR family pyrin domain containing 1 [Source:HGNC Symbol;Acc:HGNC:14374]
ENSG00000125844	12.9725	0.790719	0.813888	0.971534	0.331283	0.563718	RRBP1	protein_coding	ribosome binding protein 1 [Source:HGNC Symbol;Acc:HGNC:10448]
ENSG00000157514	42.1026	0.767843	0.787754	0.974725	0.329697	0.563718	TSC22D3	protein_coding	TSC22 domain family member 3 [Source:HGNC Symbol;Acc:HGNC:3051]
ENSG00000163297	11.2582	0.817519	0.841839	0.971111	0.331493	0.563718	ANTXR2	protein_coding	ANTXR cell adhesion molecule 2 [Source:HGNC Symbol;Acc:HGNC:21732]
ENSG00000251562	860.187	1.17239	1.20797	0.970551	0.331772	0.563718	MALAT1	lncRNA	metastasis associated lung adenocarcinoma transcript 1 [Source:HGNC Symbol;Acc:HGNC:29665]
ENSG00000197956	18.0114	-0.950509	0.986262	-0.963749	0.335172	0.568656	S100A6	protein_coding	S100 calcium binding protein A6 [Source:HGNC Symbol;Acc:HGNC:10496]
ENSG00000147526	14.919	0.677212	0.70736	0.957379	0.338376	0.57213	TACC1	protein_coding	transforming acidic coiled-coil containing protein 1 [Source:HGNC Symbol;Acc:HGNC:11522]
ENSG00000173821	123.701	0.734496	0.767723	0.95672	0.338709	0.57213	RNF213	protein_coding	ring finger protein 213 [Source:HGNC Symbol;Acc:HGNC:14539]
ENSG00000234741	19.5684	0.777357	0.81249	0.956758	0.338689	0.57213	GAS5	lncRNA	growth arrest specific 5 [Source:HGNC Symbol;Acc:HGNC:16355]
ENSG00000008513	12.8085	-0.826878	0.869019	-0.951507	0.341347	0.5749	ST3GAL1	protein_coding	ST3 beta-galactoside alpha-2,3-sialyltransferase 1 [Source:HGNC Symbol;Acc:HGNC:10862]
ENSG00000160883	11.1809	-0.848315	0.891068	-0.952021	0.341087	0.5749	HK3	protein_coding	hexokinase 3 [Source:HGNC Symbol;Acc:HGNC:4925]
ENSG00000141506	21.6355	-0.729809	0.769734	-0.948132	0.343062	0.576946	PIK3R5	protein_coding	phosphoinositide-3-kinase regulatory subunit 5 [Source:HGNC Symbol;Acc:HGNC:30035]
ENSG00000108107	28.8501	0.763362	0.80858	0.944077	0.34513	0.577893	RPL28	protein_coding	ribosomal protein L28 [Source:HGNC Symbol;Acc:HGNC:10330]
ENSG00000115268	25.7699	0.680134	0.720051	0.944563	0.344882	0.577893	RPS15	protein_coding	ribosomal protein S15 [Source:HGNC Symbol;Acc:HGNC:10388]
ENSG00000170525	22.3722	-0.856735	0.907441	-0.944122	0.345107	0.577893	PFKFB3	protein_coding	6-phosphofructo-2-kinase/fructose-2,6-biphosphatase 3 [Source:HGNC Symbol;Acc:HGNC:8874]
ENSG00000105401	14.105	0.754345	0.804814	0.937292	0.348609	0.581183	CDC37	protein_coding	cell division cycle 37, HSP90 cochaperone [Source:HGNC Symbol;Acc:HGNC:1735]
ENSG00000110047	24.4393	-0.697748	0.742918	-0.939199	0.347628	0.581183	EHD1	protein_coding	EH domain containing 1 [Source:HGNC Symbol;Acc:HGNC:3242]
ENSG00000173064	17.2396	0.791293	0.844041	0.937505	0.348499	0.581183	HECTD4	protein_coding	HECT domain E3 ubiquitin protein ligase 4 [Source:HGNC Symbol;Acc:HGNC:26611]
ENSG00000105939	21.1494	0.804052	0.861903	0.93288	0.350882	0.584127	ZC3HAV1	protein_coding	zinc finger CCCH-type containing, antiviral 1 [Source:HGNC Symbol;Acc:HGNC:23721]
ENSG00000007168	11.4564	0.782045	0.841045	0.929849	0.352449	0.58589	PAFAH1B1	protein_coding	platelet activating factor acetylhydrolase 1b regulatory subunit 1 [Source:HGNC Symbol;Acc:HGNC:8574]
ENSG00000065883	11.6482	0.73859	0.797747	0.925844	0.354527	0.585961	CDK13	protein_coding	cyclin dependent kinase 13 [Source:HGNC Symbol;Acc:HGNC:1733]
ENSG00000124762	13.3313	0.775785	0.836514	0.927402	0.353718	0.585961	CDKN1A	protein_coding	cyclin dependent kinase inhibitor 1A [Source:HGNC Symbol;Acc:HGNC:1784]
ENSG00000165732	14.7522	0.747227	0.806073	0.926996	0.353929	0.585961	DDX21	protein_coding	DExD-box helicase 21 [Source:HGNC Symbol;Acc:HGNC:2744]
ENSG00000174748	40.0565	0.810858	0.875526	0.926139	0.354374	0.585961	RPL15	protein_coding	ribosomal protein L15 [Source:HGNC Symbol;Acc:HGNC:10306]
ENSG00000126214	14.0382	0.651138	0.70411	0.924768	0.355087	0.586046	KLC1	protein_coding	kinesin light chain 1 [Source:HGNC Symbol;Acc:HGNC:6387]
ENSG00000177606	54.3279	0.740302	0.802258	0.922773	0.356125	0.586919	JUN	protein_coding	Jun proto-oncogene, AP-1 transcription factor subunit [Source:HGNC Symbol;Acc:HGNC:6204]
ENSG00000123349	16.6822	0.782305	0.849725	0.920657	0.35723	0.587898	PFDN5	protein_coding	prefoldin subunit 5 [Source:HGNC Symbol;Acc:HGNC:8869]
ENSG00000121281	14.3573	-0.809173	0.883597	-0.915772	0.359787	0.590825	ADCY7	protein_coding	adenylate cyclase 7 [Source:HGNC Symbol;Acc:HGNC:238]
ENSG00000135506	13.2937	-0.855943	0.93515	-0.9153	0.360034	0.590825	OS9	protein_coding	OS9 endoplasmic reticulum lectin [Source:HGNC Symbol;Acc:HGNC:16994]
ENSG00000089820	14.2619	-0.677832	0.741375	-0.914291	0.360564	0.590853	ARHGAP4	protein_coding	Rho GTPase activating protein 4 [Source:HGNC Symbol;Acc:HGNC:674]
ENSG00000074800	37.2203	0.831239	0.91096	0.912487	0.361513	0.591444	ENO1	protein_coding	enolase 1 [Source:HGNC Symbol;Acc:HGNC:3350]
ENSG00000089154	12.9302	0.728001	0.804107	0.905353	0.365279	0.591444	GCN1	protein_coding	GCN1 activator of EIF2AK4 [Source:HGNC Symbol;Acc:HGNC:4199]
ENSG00000109861	12.3324	-0.841989	0.931756	-0.903658	0.366177	0.591444	CTSC	protein_coding	cathepsin C [Source:HGNC Symbol;Acc:HGNC:2528]
ENSG00000114857	15.2488	0.777937	0.86251	0.901946	0.367086	0.591444	NKTR	protein_coding	natural killer cell triggering receptor [Source:HGNC Symbol;Acc:HGNC:7833]
ENSG00000119397	11.905	0.815643	0.903196	0.903063	0.366492	0.591444	CNTRL	protein_coding	centriolin [Source:HGNC Symbol;Acc:HGNC:1858]
ENSG00000124491	15.6676	-0.874824	0.96297	-0.908465	0.363633	0.591444	F13A1	protein_coding	coagulation factor XIII A chain [Source:HGNC Symbol;Acc:HGNC:3531]
ENSG00000128159	11.2622	0.848	0.937345	0.904683	0.365633	0.591444	TUBGCP6	protein_coding	tubulin gamma complex associated protein 6 [Source:HGNC Symbol;Acc:HGNC:18127]
ENSG00000143546	43.6455	0.899527	0.991215	0.9075	0.364142	0.591444	S100A8	protein_coding	S100 calcium binding protein A8 [Source:HGNC Symbol;Acc:HGNC:10498]
ENSG00000152291	22.3952	0.724669	0.801193	0.904487	0.365737	0.591444	TGOLN2	protein_coding	trans-golgi network protein 2 [Source:HGNC Symbol;Acc:HGNC:15450]
ENSG00000159140	38.0737	0.703193	0.777601	0.904311	0.365831	0.591444	SON	protein_coding	SON DNA and RNA binding protein [Source:HGNC Symbol;Acc:HGNC:11183]
ENSG00000162144	11.8269	-0.919698	1.0192	-0.902372	0.36686	0.591444	CYB561A3	protein_coding	cytochrome b561 family member A3 [Source:HGNC Symbol;Acc:HGNC:23014]
ENSG00000288825	32.477	0.876174	0.964002	0.908893	0.363407	0.591444	H2AC18	protein_coding	H2A clustered histone 18 [Source:HGNC Symbol;Acc:HGNC:4736]
ENSG00000198563	21.898	0.688149	0.765606	0.89883	0.368743	0.593285	DDX39B	protein_coding	DExD-box helicase 39B [Source:HGNC Symbol;Acc:HGNC:13917]
ENSG00000143772	13.7652	0.704651	0.785493	0.897081	0.369675	0.593956	ITPKB	protein_coding	inositol-trisphosphate 3-kinase B [Source:HGNC Symbol;Acc:HGNC:6179]
ENSG00000099331	43.0704	-0.794958	0.894579	-0.888639	0.374197	0.598715	MYO9B	protein_coding	myosin IXB [Source:HGNC Symbol;Acc:HGNC:7609]
ENSG00000149187	15.2852	0.719845	0.809777	0.888942	0.374034	0.598715	CELF1	protein_coding	CUGBP Elav-like family member 1 [Source:HGNC Symbol;Acc:HGNC:2549]
ENSG00000204389	221.559	0.764013	0.858952	0.889471	0.37375	0.598715	HSPA1A	protein_coding	heat shock protein family A (Hsp70) member 1A [Source:HGNC Symbol;Acc:HGNC:5232]
ENSG00000110876	13.6167	0.761649	0.867843	0.877634	0.380142	0.607384	SELPLG	protein_coding	selectin P ligand [Source:HGNC Symbol;Acc:HGNC:10722]
ENSG00000180353	17.5448	0.736274	0.840941	0.875535	0.381283	0.608362	HCLS1	protein_coding	hematopoietic cell-specific Lyn substrate 1 [Source:HGNC Symbol;Acc:HGNC:4844]
ENSG00000171608	11.8359	0.773364	0.887052	0.871835	0.383298	0.610732	PIK3CD	protein_coding	phosphatidylinositol-4,5-bisphosphate 3-kinase catalytic subunit delta [Source:HGNC Symbol;Acc:HGNC:8977]
ENSG00000095564	12.2049	0.720921	0.836177	0.862163	0.388598	0.616908	BTAF1	protein_coding	B-TFIID TATA-box binding protein associated factor 1 [Source:HGNC Symbol;Acc:HGNC:17307]
ENSG00000169714	17.0282	0.726426	0.842887	0.861831	0.38878	0.616908	CNBP	protein_coding	CCHC-type zinc finger nucleic acid binding protein [Source:HGNC Symbol;Acc:HGNC:13164]
ENSG00000173812	47.0668	0.708777	0.821058	0.863248	0.388001	0.616908	EIF1	protein_coding	eukaryotic translation initiation factor 1 [Source:HGNC Symbol;Acc:HGNC:3249]
ENSG00000107581	22.3587	0.730873	0.850578	0.859266	0.390194	0.61745	EIF3A	protein_coding	eukaryotic translation initiation factor 3 subunit A [Source:HGNC Symbol;Acc:HGNC:3271]
ENSG00000234745	180.451	0.808362	0.940516	0.859488	0.390071	0.61745	HLA-B	protein_coding	major histocompatibility complex, class I, B [Source:HGNC Symbol;Acc:HGNC:4932]
ENSG00000084234	27.0278	-0.771807	0.89936	-0.858173	0.390797	0.617555	APLP2	protein_coding	amyloid beta precursor like protein 2 [Source:HGNC Symbol;Acc:HGNC:598]
ENSG00000130340	14.524	0.860425	1.01396	0.848582	0.396114	0.621762	SNX9	protein_coding	sorting nexin 9 [Source:HGNC Symbol;Acc:HGNC:14973]
ENSG00000133657	13.7099	0.760944	0.89647	0.848822	0.39598	0.621762	ATP13A3	protein_coding	ATPase 13A3 [Source:HGNC Symbol;Acc:HGNC:24113]
ENSG00000184014	23.5272	-0.799983	0.940843	-0.850283	0.395168	0.621762	DENND5A	protein_coding	DENN domain containing 5A [Source:HGNC Symbol;Acc:HGNC:19344]
ENSG00000198604	12.8046	0.707301	0.833585	0.848504	0.396157	0.621762	BAZ1A	protein_coding	bromodomain adjacent to zinc finger domain 1A [Source:HGNC Symbol;Acc:HGNC:960]
ENSG00000288796	17.3045	0.752082	0.883908	0.850861	0.394847	0.621762	0	protein_coding	novel protein
ENSG00000265972	68.5092	0.793034	0.936456	0.846847	0.397081	0.622363	TXNIP	protein_coding	thioredoxin interacting protein [Source:HGNC Symbol;Acc:HGNC:16952]
ENSG00000127481	59.8295	-0.67768	0.801806	-0.845193	0.398003	0.622962	UBR4	protein_coding	ubiquitin protein ligase E3 component n-recognin 4 [Source:HGNC Symbol;Acc:HGNC:30313]
ENSG00000147162	31.1834	0.765295	0.907783	0.843037	0.399208	0.623999	OGT	protein_coding	O-linked N-acetylglucosamine (GlcNAc) transferase [Source:HGNC Symbol;Acc:HGNC:8127]
ENSG00000107738	14.7888	0.734408	0.877581	0.836855	0.402674	0.628565	VSIR	protein_coding	V-set immunoregulatory receptor [Source:HGNC Symbol;Acc:HGNC:30085]
ENSG00000111640	63.9979	0.80497	0.964945	0.834213	0.404161	0.629377	GAPDH	protein_coding	glyceraldehyde-3-phosphate dehydrogenase [Source:HGNC Symbol;Acc:HGNC:4141]
ENSG00000196419	13.1815	0.757444	0.908219	0.833988	0.404288	0.629377	XRCC6	protein_coding	X-ray repair cross complementing 6 [Source:HGNC Symbol;Acc:HGNC:4055]
ENSG00000155506	14.1982	0.751963	0.905625	0.830325	0.406355	0.631106	LARP1	protein_coding	La ribonucleoprotein 1, translational regulator [Source:HGNC Symbol;Acc:HGNC:29531]
ENSG00000169967	12.2213	0.69786	0.840715	0.830079	0.406494	0.631106	MAP3K2	protein_coding	mitogen-activated protein kinase kinase kinase 2 [Source:HGNC Symbol;Acc:HGNC:6854]
ENSG00000071127	18.2804	0.631006	0.762085	0.827999	0.407671	0.632082	WDR1	protein_coding	WD repeat domain 1 [Source:HGNC Symbol;Acc:HGNC:12754]
ENSG00000108518	19.9543	-0.741065	0.900589	-0.822867	0.410584	0.635743	PFN1	protein_coding	profilin 1 [Source:HGNC Symbol;Acc:HGNC:8881]
ENSG00000084754	12.8275	0.689445	0.841853	0.818961	0.412809	0.637574	HADHA	protein_coding	hydroxyacyl-CoA dehydrogenase trifunctional multienzyme complex subunit alpha [Source:HGNC Symbol;Acc:HGNC:4801]
ENSG00000106682	16.5228	0.70806	0.865728	0.817878	0.413427	0.637574	EIF4H	protein_coding	eukaryotic translation initiation factor 4H [Source:HGNC Symbol;Acc:HGNC:12741]
ENSG00000115091	18.9235	0.763304	0.933269	0.817883	0.413424	0.637574	ACTR3	protein_coding	actin related protein 3 [Source:HGNC Symbol;Acc:HGNC:170]
ENSG00000110955	16.5326	0.696546	0.854946	0.814725	0.41523	0.639498	ATP5F1B	protein_coding	ATP synthase F1 subunit beta [Source:HGNC Symbol;Acc:HGNC:830]
ENSG00000133858	11.1789	0.611127	0.752198	0.812454	0.416531	0.640646	ZFC3H1	protein_coding	zinc finger C3H1-type containing [Source:HGNC Symbol;Acc:HGNC:28328]
ENSG00000065526	21.9794	0.660543	0.816411	0.809082	0.418468	0.642767	SPEN	protein_coding	spen family transcriptional repressor [Source:HGNC Symbol;Acc:HGNC:17575]
ENSG00000115355	13.3954	-0.78624	0.974721	-0.806631	0.419879	0.644075	CCDC88A	protein_coding	coiled-coil domain containing 88A [Source:HGNC Symbol;Acc:HGNC:25523]
ENSG00000177731	13.9692	-0.691893	0.861784	-0.802861	0.422055	0.645758	FLII	protein_coding	FLII actin remodeling protein [Source:HGNC Symbol;Acc:HGNC:3750]
ENSG00000184678	17.313	0.695989	0.866964	0.802789	0.422097	0.645758	H2BC21	protein_coding	H2B clustered histone 21 [Source:HGNC Symbol;Acc:HGNC:4760]
ENSG00000064393	16.2333	-0.76905	0.960663	-0.800541	0.423397	0.64577	HIPK2	protein_coding	homeodomain interacting protein kinase 2 [Source:HGNC Symbol;Acc:HGNC:14402]
ENSG00000112531	11.6168	0.584751	0.731058	0.799869	0.423787	0.64577	QKI	protein_coding	QKI, KH domain containing RNA binding [Source:HGNC Symbol;Acc:HGNC:21100]
ENSG00000163131	53.9764	-1.06362	1.32972	-0.799882	0.423779	0.64577	CTSS	protein_coding	cathepsin S [Source:HGNC Symbol;Acc:HGNC:2545]
ENSG00000185811	20.4483	0.678106	0.851086	0.796754	0.425594	0.647667	IKZF1	protein_coding	IKAROS family zinc finger 1 [Source:HGNC Symbol;Acc:HGNC:13176]
ENSG00000168918	19.1902	0.669476	0.841761	0.795328	0.426422	0.648072	INPP5D	protein_coding	inositol polyphosphate-5-phosphatase D [Source:HGNC Symbol;Acc:HGNC:6079]
ENSG00000108219	11.8234	-0.659666	0.832151	-0.792724	0.427939	0.64952	TSPAN14	protein_coding	tetraspanin 14 [Source:HGNC Symbol;Acc:HGNC:23303]
ENSG00000075420	12.2506	0.653187	0.825103	0.791642	0.428569	0.649621	FNDC3B	protein_coding	fibronectin type III domain containing 3B [Source:HGNC Symbol;Acc:HGNC:24670]
ENSG00000090339	13.1843	-0.63542	0.808035	-0.786376	0.431647	0.65001	ICAM1	protein_coding	intercellular adhesion molecule 1 [Source:HGNC Symbol;Acc:HGNC:5344]
ENSG00000135655	13.3805	0.595576	0.756738	0.787031	0.431264	0.65001	USP15	protein_coding	ubiquitin specific peptidase 15 [Source:HGNC Symbol;Acc:HGNC:12613]
ENSG00000159388	21.2307	0.61626	0.781576	0.788483	0.430414	0.65001	BTG2	protein_coding	BTG anti-proliferation factor 2 [Source:HGNC Symbol;Acc:HGNC:1131]
ENSG00000171681	13.8168	0.573436	0.729156	0.786438	0.431611	0.65001	ATF7IP	protein_coding	activating transcription factor 7 interacting protein [Source:HGNC Symbol;Acc:HGNC:20092]
ENSG00000261371	21.4722	-0.775925	0.983766	-0.788729	0.43027	0.65001	PECAM1	protein_coding	platelet and endothelial cell adhesion molecule 1 [Source:HGNC Symbol;Acc:HGNC:8823]
ENSG00000125637	13.9285	0.623506	0.795522	0.78377	0.433175	0.65061	PSD4	protein_coding	pleckstrin and Sec7 domain containing 4 [Source:HGNC Symbol;Acc:HGNC:19096]
ENSG00000223865	19.3094	-0.721501	0.919834	-0.784382	0.432816	0.65061	HLA-DPB1	protein_coding	major histocompatibility complex, class II, DP beta 1 [Source:HGNC Symbol;Acc:HGNC:4940]
ENSG00000124782	13.4363	-0.708476	0.91041	-0.778195	0.436454	0.654681	RREB1	protein_coding	ras responsive element binding protein 1 [Source:HGNC Symbol;Acc:HGNC:10449]
ENSG00000043462	13.1732	0.703942	0.907098	0.776037	0.437727	0.655737	LCP2	protein_coding	lymphocyte cytosolic protein 2 [Source:HGNC Symbol;Acc:HGNC:6529]
ENSG00000197157	12.3289	-0.732732	0.945871	-0.774664	0.438538	0.656099	SND1	protein_coding	staphylococcal nuclease and tudor domain containing 1 [Source:HGNC Symbol;Acc:HGNC:30646]
ENSG00000206172	29.0984	1.14863	1.48724	0.772321	0.439924	0.657319	HBA1	protein_coding	hemoglobin subunit alpha 1 [Source:HGNC Symbol;Acc:HGNC:4823]
ENSG00000105329	12.7722	0.600614	0.78181	0.768235	0.442348	0.658378	TGFB1	protein_coding	transforming growth factor beta 1 [Source:HGNC Symbol;Acc:HGNC:11766]
ENSG00000124193	14.9699	0.566675	0.73623	0.769698	0.441479	0.658378	SRSF6	protein_coding	serine and arginine rich splicing factor 6 [Source:HGNC Symbol;Acc:HGNC:10788]
ENSG00000135905	14.4004	0.694205	0.903542	0.768315	0.4423	0.658378	DOCK10	protein_coding	dedicator of cytokinesis 10 [Source:HGNC Symbol;Acc:HGNC:23479]
ENSG00000127314	14.8568	0.631571	0.824074	0.766401	0.443438	0.659149	RAP1B	protein_coding	RAP1B, member of RAS oncogene family [Source:HGNC Symbol;Acc:HGNC:9857]
ENSG00000109046	12.0386	0.593653	0.776219	0.764802	0.44439	0.659712	WSB1	protein_coding	WD repeat and SOCS box containing 1 [Source:HGNC Symbol;Acc:HGNC:19221]
ENSG00000128016	32.8375	0.590879	0.773994	0.763415	0.445216	0.660088	ZFP36	protein_coding	ZFP36 ring finger protein [Source:HGNC Symbol;Acc:HGNC:12862]
ENSG00000289298	15.8692	0.697358	0.916361	0.761008	0.446652	0.661367	0	lncRNA	novel transcript
ENSG00000169100	16.0609	0.551229	0.732373	0.752662	0.451653	0.66779	SLC25A6	protein_coding	solute carrier family 25 member 6 [Source:HGNC Symbol;Acc:HGNC:10992]
ENSG00000187764	12.554	0.574058	0.764521	0.750873	0.452729	0.66779	SEMA4D	protein_coding	semaphorin 4D [Source:HGNC Symbol;Acc:HGNC:10732]
ENSG00000197102	54.427	0.677343	0.902046	0.750896	0.452715	0.66779	DYNC1H1	protein_coding	dynein cytoplasmic 1 heavy chain 1 [Source:HGNC Symbol;Acc:HGNC:2961]
ENSG00000100129	18.4307	0.727263	0.971243	0.748796	0.45398	0.668779	EIF3L	protein_coding	eukaryotic translation initiation factor 3 subunit L [Source:HGNC Symbol;Acc:HGNC:18138]
ENSG00000110422	13.5999	0.588198	0.78679	0.747592	0.454706	0.668993	HIPK3	protein_coding	homeodomain interacting protein kinase 3 [Source:HGNC Symbol;Acc:HGNC:4915]
ENSG00000117450	12.7189	0.699751	0.938513	0.745596	0.455912	0.669911	PRDX1	protein_coding	peroxiredoxin 1 [Source:HGNC Symbol;Acc:HGNC:9352]
ENSG00000157601	14.7018	0.684336	0.925855	0.739139	0.459822	0.674797	MX1	protein_coding	MX dynamin like GTPase 1 [Source:HGNC Symbol;Acc:HGNC:7532]
ENSG00000010244	16.1432	0.668672	0.90732	0.736975	0.461137	0.675305	ZNF207	protein_coding	zinc finger protein 207 [Source:HGNC Symbol;Acc:HGNC:12998]
ENSG00000111276	11.5151	0.646556	0.877709	0.736641	0.461341	0.675305	CDKN1B	protein_coding	cyclin dependent kinase inhibitor 1B [Source:HGNC Symbol;Acc:HGNC:1785]
ENSG00000103257	12.3063	0.561931	0.765791	0.733792	0.463075	0.676125	SLC7A5	protein_coding	solute carrier family 7 member 5 [Source:HGNC Symbol;Acc:HGNC:11063]
ENSG00000197555	11.5636	-0.657244	0.895066	-0.734296	0.462768	0.676125	SIPA1L1	protein_coding	signal induced proliferation associated 1 like 1 [Source:HGNC Symbol;Acc:HGNC:20284]
ENSG00000153113	15.7847	0.58343	0.805375	0.72442	0.468808	0.681902	CAST	protein_coding	calpastatin [Source:HGNC Symbol;Acc:HGNC:1515]
ENSG00000165671	15.0366	0.65955	0.909657	0.725053	0.46842	0.681902	NSD1	protein_coding	nuclear receptor binding SET domain protein 1 [Source:HGNC Symbol;Acc:HGNC:14234]
ENSG00000167460	15.7177	-0.6295	0.868494	-0.724818	0.468564	0.681902	TPM4	protein_coding	tropomyosin 4 [Source:HGNC Symbol;Acc:HGNC:12013]
ENSG00000131503	16.8415	0.614131	0.850248	0.722297	0.470112	0.682937	ANKHD1	protein_coding	ankyrin repeat and KH domain containing 1 [Source:HGNC Symbol;Acc:HGNC:24714]
ENSG00000051108	12.7734	0.562659	0.780665	0.720744	0.471067	0.683012	HERPUD1	protein_coding	homocysteine inducible ER protein with ubiquitin like domain 1 [Source:HGNC Symbol;Acc:HGNC:13744]
ENSG00000167978	73.7747	0.626314	0.869537	0.720285	0.471349	0.683012	SRRM2	protein_coding	serine/arginine repetitive matrix 2 [Source:HGNC Symbol;Acc:HGNC:16639]
ENSG00000000938	20.2687	-0.566594	0.789133	-0.717996	0.47276	0.684195	FGR	protein_coding	FGR proto-oncogene, Src family tyrosine kinase [Source:HGNC Symbol;Acc:HGNC:3697]
ENSG00000204569	16.4051	0.620801	0.871526	0.712315	0.47627	0.68841	PPP1R10	protein_coding	protein phosphatase 1 regulatory subunit 10 [Source:HGNC Symbol;Acc:HGNC:9284]
ENSG00000067082	36.2986	0.633836	0.893203	0.709622	0.477939	0.689093	KLF6	protein_coding	Kruppel like factor 6 [Source:HGNC Symbol;Acc:HGNC:2235]
ENSG00000119707	12.1648	0.539447	0.759319	0.710435	0.477435	0.689093	RBM25	protein_coding	RNA binding motif protein 25 [Source:HGNC Symbol;Acc:HGNC:23244]
ENSG00000198830	11.2182	0.605493	0.85606	0.707302	0.479379	0.690305	HMGN2	protein_coding	high mobility group nucleosomal binding domain 2 [Source:HGNC Symbol;Acc:HGNC:4986]
ENSG00000277947	249.176	0.833428	1.18076	0.705839	0.480288	0.690752	SNORD3D	snoRNA	small nucleolar RNA, C/D box 3D [Source:HGNC Symbol;Acc:HGNC:33192]
ENSG00000038427	75.9817	0.64344	0.920421	0.699072	0.484507	0.692497	VCAN	protein_coding	versican [Source:HGNC Symbol;Acc:HGNC:2464]
ENSG00000104852	14.9466	0.557274	0.795178	0.700817	0.483417	0.692497	SNRNP70	protein_coding	small nuclear ribonucleoprotein U1 subunit 70 [Source:HGNC Symbol;Acc:HGNC:11150]
ENSG00000115760	26.0836	0.593773	0.84761	0.700526	0.483599	0.692497	BIRC6	protein_coding	baculoviral IAP repeat containing 6 [Source:HGNC Symbol;Acc:HGNC:13516]
ENSG00000161547	32.4022	0.598027	0.854621	0.699756	0.484079	0.692497	SRSF2	protein_coding	serine and arginine rich splicing factor 2 [Source:HGNC Symbol;Acc:HGNC:10783]
ENSG00000172757	25.1261	0.607209	0.86803	0.699525	0.484224	0.692497	CFL1	protein_coding	cofilin 1 [Source:HGNC Symbol;Acc:HGNC:1874]
ENSG00000100644	18.063	-0.596161	0.85513	-0.697158	0.485704	0.692601	HIF1A	protein_coding	hypoxia inducible factor 1 subunit alpha [Source:HGNC Symbol;Acc:HGNC:4910]
ENSG00000106948	36.4842	0.556618	0.798554	0.697032	0.485783	0.692601	AKNA	protein_coding	AT-hook transcription factor [Source:HGNC Symbol;Acc:HGNC:24108]
ENSG00000115875	21.4969	0.635662	0.91607	0.693901	0.487745	0.694539	SRSF7	protein_coding	serine and arginine rich splicing factor 7 [Source:HGNC Symbol;Acc:HGNC:10789]
ENSG00000115956	21.03	0.552672	0.798471	0.692163	0.488835	0.695232	PLEK	protein_coding	pleckstrin [Source:HGNC Symbol;Acc:HGNC:9070]
ENSG00000107862	13.166	0.51141	0.740024	0.691073	0.48952	0.695347	GBF1	protein_coding	golgi brefeldin A resistant guanine nucleotide exchange factor 1 [Source:HGNC Symbol;Acc:HGNC:4181]
ENSG00000026751	13.8276	0.655493	0.95217	0.688419	0.491189	0.696725	SLAMF7	protein_coding	SLAM family member 7 [Source:HGNC Symbol;Acc:HGNC:21394]
ENSG00000188042	14.5456	0.605964	0.881263	0.687608	0.491699	0.696725	ARL4C	protein_coding	ADP ribosylation factor like GTPase 4C [Source:HGNC Symbol;Acc:HGNC:698]
ENSG00000111642	33.689	0.542764	0.798298	0.679902	0.496567	0.701757	CHD4	protein_coding	chromodomain helicase DNA binding protein 4 [Source:HGNC Symbol;Acc:HGNC:1919]
ENSG00000122566	37.9935	0.53381	0.784887	0.68011	0.496435	0.701757	HNRNPA2B1	protein_coding	heterogeneous nuclear ribonucleoprotein A2/B1 [Source:HGNC Symbol;Acc:HGNC:5033]
ENSG00000160613	14.8261	0.537592	0.79163	0.679095	0.497078	0.701757	PCSK7	protein_coding	proprotein convertase subtilisin/kexin type 7 [Source:HGNC Symbol;Acc:HGNC:8748]
ENSG00000163659	12.8972	0.551939	0.815106	0.677137	0.498319	0.702648	TIPARP	protein_coding	TCDD inducible poly(ADP-ribose) polymerase [Source:HGNC Symbol;Acc:HGNC:23696]
ENSG00000067225	47.8044	-0.818729	1.22275	-0.669582	0.503124	0.705108	PKM	protein_coding	pyruvate kinase M1/2 [Source:HGNC Symbol;Acc:HGNC:9021]
ENSG00000113580	17.5099	0.576971	0.861596	0.669654	0.503078	0.705108	NR3C1	protein_coding	nuclear receptor subfamily 3 group C member 1 [Source:HGNC Symbol;Acc:HGNC:7978]
ENSG00000173110	29.624	0.823297	1.22514	0.672005	0.501581	0.705108	HSPA6	protein_coding	heat shock protein family A (Hsp70) member 6 [Source:HGNC Symbol;Acc:HGNC:5239]
ENSG00000184922	21.39	0.493995	0.737019	0.670261	0.502692	0.705108	FMNL1	protein_coding	formin like 1 [Source:HGNC Symbol;Acc:HGNC:1212]
ENSG00000196735	17.3259	0.598157	0.892639	0.6701	0.502794	0.705108	HLA-DQA1	protein_coding	major histocompatibility complex, class II, DQ alpha 1 [Source:HGNC Symbol;Acc:HGNC:4942]
ENSG00000113648	20.5707	0.587861	0.880356	0.667753	0.504291	0.705885	MACROH2A1	protein_coding	macroH2A.1 histone [Source:HGNC Symbol;Acc:HGNC:4740]
ENSG00000100731	13.1374	0.520355	0.78462	0.663194	0.507207	0.708784	PCNX1	protein_coding	pecanex 1 [Source:HGNC Symbol;Acc:HGNC:19740]
ENSG00000162711	19.222	-0.513396	0.774831	-0.662591	0.507592	0.708784	NLRP3	protein_coding	NLR family pyrin domain containing 3 [Source:HGNC Symbol;Acc:HGNC:16400]
ENSG00000262246	11.4089	-0.570442	0.862467	-0.661408	0.508351	0.708983	CORO7	protein_coding	coronin 7 [Source:HGNC Symbol;Acc:HGNC:26161]
ENSG00000114841	11.3985	0.527801	0.807581	0.653557	0.513397	0.715155	DNAH1	protein_coding	dynein axonemal heavy chain 1 [Source:HGNC Symbol;Acc:HGNC:2940]
ENSG00000099860	37.6467	0.589697	0.904649	0.651852	0.514497	0.715314	GADD45B	protein_coding	growth arrest and DNA damage inducible beta [Source:HGNC Symbol;Acc:HGNC:4096]
ENSG00000164111	17.9779	-0.671485	1.03075	-0.651455	0.514753	0.715314	ANXA5	protein_coding	annexin A5 [Source:HGNC Symbol;Acc:HGNC:543]
ENSG00000127022	24.3271	0.614615	0.95422	0.644101	0.51951	0.721054	CANX	protein_coding	calnexin [Source:HGNC Symbol;Acc:HGNC:1473]
ENSG00000122218	21.1335	0.526123	0.819738	0.641819	0.520991	0.72224	COPA	protein_coding	COPI coat complex subunit alpha [Source:HGNC Symbol;Acc:HGNC:2230]
ENSG00000104894	12.0246	0.5189	0.81036	0.640332	0.521956	0.722709	CD37	protein_coding	CD37 molecule [Source:HGNC Symbol;Acc:HGNC:1666]
ENSG00000131236	21.2526	0.596785	0.93615	0.637489	0.523806	0.724399	CAP1	protein_coding	cyclase associated actin cytoskeleton regulatory protein 1 [Source:HGNC Symbol;Acc:HGNC:20040]
ENSG00000105640	36.6895	0.544187	0.856277	0.635527	0.525085	0.725297	RPL18A	protein_coding	ribosomal protein L18a [Source:HGNC Symbol;Acc:HGNC:10311]
ENSG00000153922	16.5546	0.51097	0.807556	0.632736	0.526906	0.726941	CHD1	protein_coding	chromodomain helicase DNA binding protein 1 [Source:HGNC Symbol;Acc:HGNC:1915]
ENSG00000007202	18.499	0.548935	0.874455	0.627745	0.530171	0.727092	KIAA0100	protein_coding	KIAA0100 [Source:HGNC Symbol;Acc:HGNC:28960]
ENSG00000112297	12.0065	0.476251	0.756678	0.629397	0.529089	0.727092	CRYBG1	protein_coding	crystallin beta-gamma domain containing 1 [Source:HGNC Symbol;Acc:HGNC:356]
ENSG00000113013	16.4408	0.535414	0.851647	0.628681	0.529558	0.727092	HSPA9	protein_coding	heat shock protein family A (Hsp70) member 9 [Source:HGNC Symbol;Acc:HGNC:5244]
ENSG00000159842	12.8503	-0.530548	0.84457	-0.628187	0.529881	0.727092	ABR	protein_coding	ABR activator of RhoGEF and GTPase [Source:HGNC Symbol;Acc:HGNC:81]
ENSG00000162924	19.7099	0.477622	0.760509	0.628029	0.529985	0.727092	REL	protein_coding	REL proto-oncogene, NF-kB subunit [Source:HGNC Symbol;Acc:HGNC:9954]
ENSG00000160593	13.319	0.636167	1.01825	0.624763	0.532127	0.72804	JAML	protein_coding	junction adhesion molecule like [Source:HGNC Symbol;Acc:HGNC:19084]
ENSG00000167996	120.112	-0.637074	1.01948	-0.6249	0.532037	0.72804	FTH1	protein_coding	ferritin heavy chain 1 [Source:HGNC Symbol;Acc:HGNC:3976]
ENSG00000112159	17.6523	0.471434	0.757777	0.622128	0.533858	0.729542	MDN1	protein_coding	midasin AAA ATPase 1 [Source:HGNC Symbol;Acc:HGNC:18302]
ENSG00000127914	11.5239	0.50812	0.81953	0.620013	0.535249	0.730229	AKAP9	protein_coding	A-kinase anchoring protein 9 [Source:HGNC Symbol;Acc:HGNC:379]
ENSG00000204525	96.606	0.545796	0.881115	0.619438	0.535628	0.730229	HLA-C	protein_coding	major histocompatibility complex, class I, C [Source:HGNC Symbol;Acc:HGNC:4933]
ENSG00000244398	11.7612	0.700467	1.13542	0.616923	0.537285	0.731622	0	processed_pseudogene	ribosomal protein L36a (RPL36A) pseudogene
ENSG00000185989	12.5894	0.508716	0.826371	0.615603	0.538157	0.731944	RASA3	protein_coding	RAS p21 protein activator 3 [Source:HGNC Symbol;Acc:HGNC:20331]
ENSG00000170581	15.22	-0.556023	0.907562	-0.612656	0.540104	0.733726	STAT2	protein_coding	signal transducer and activator of transcription 2 [Source:HGNC Symbol;Acc:HGNC:11363]
ENSG00000132549	15.9293	0.477374	0.780913	0.611302	0.540999	0.734077	VPS13B	protein_coding	vacuolar protein sorting 13 homolog B [Source:HGNC Symbol;Acc:HGNC:2183]
ENSG00000139318	14.2211	0.512357	0.84539	0.60606	0.544475	0.737923	DUSP6	protein_coding	dual specificity phosphatase 6 [Source:HGNC Symbol;Acc:HGNC:3072]
ENSG00000115738	26.9648	0.574614	0.969606	0.592626	0.553431	0.745676	ID2	protein_coding	inhibitor of DNA binding 2 [Source:HGNC Symbol;Acc:HGNC:5361]
ENSG00000143878	22.8833	0.494682	0.832437	0.594257	0.55234	0.745676	RHOB	protein_coding	ras homolog family member B [Source:HGNC Symbol;Acc:HGNC:668]
ENSG00000161638	17.3692	0.51517	0.864213	0.596115	0.551099	0.745676	ITGA5	protein_coding	integrin subunit alpha 5 [Source:HGNC Symbol;Acc:HGNC:6141]
ENSG00000197535	14.247	-0.430901	0.726643	-0.593002	0.55318	0.745676	MYO5A	protein_coding	myosin VA [Source:HGNC Symbol;Acc:HGNC:7602]
ENSG00000198198	16.1401	0.512062	0.860427	0.595126	0.551759	0.745676	SZT2	protein_coding	SZT2 subunit of KICSTOR complex [Source:HGNC Symbol;Acc:HGNC:29040]
ENSG00000124126	29.1152	0.491015	0.833762	0.588916	0.555918	0.748151	PREX1	protein_coding	phosphatidylinositol-3,4,5-trisphosphate dependent Rac exchange factor 1 [Source:HGNC Symbol;Acc:HGNC:32594]
ENSG00000187555	12.3121	0.413318	0.709755	0.582339	0.560339	0.753221	USP7	protein_coding	ubiquitin specific peptidase 7 [Source:HGNC Symbol;Acc:HGNC:12630]
ENSG00000138834	19.1843	0.456807	0.786267	0.580982	0.561253	0.75332	MAPK8IP3	protein_coding	mitogen-activated protein kinase 8 interacting protein 3 [Source:HGNC Symbol;Acc:HGNC:6884]
ENSG00000187837	12.8479	0.505982	0.87195	0.580288	0.56172	0.75332	H1-2	protein_coding	H1.2 linker histone, cluster member [Source:HGNC Symbol;Acc:HGNC:4716]
ENSG00000196187	11.2063	-0.551361	0.95419	-0.577831	0.563378	0.754665	TMEM63A	protein_coding	transmembrane protein 63A [Source:HGNC Symbol;Acc:HGNC:29118]
ENSG00000111144	12.6255	-0.529549	0.920115	-0.575524	0.564937	0.755181	LTA4H	protein_coding	leukotriene A4 hydrolase [Source:HGNC Symbol;Acc:HGNC:6710]
ENSG00000213719	14.7011	0.564249	0.980756	0.57532	0.565075	0.755181	CLIC1	protein_coding	chloride intracellular channel 1 [Source:HGNC Symbol;Acc:HGNC:2062]
ENSG00000109685	11.9243	0.418329	0.728566	0.574181	0.565845	0.755334	NSD2	protein_coding	nuclear receptor binding SET domain protein 2 [Source:HGNC Symbol;Acc:HGNC:12766]
ENSG00000168071	11.2442	-0.430912	0.752837	-0.572384	0.567062	0.756083	CCDC88B	protein_coding	coiled-coil domain containing 88B [Source:HGNC Symbol;Acc:HGNC:26757]
ENSG00000148400	18.2895	-0.514709	0.902726	-0.570172	0.568561	0.75633	NOTCH1	protein_coding	notch receptor 1 [Source:HGNC Symbol;Acc:HGNC:7881]
ENSG00000198265	14.078	0.45292	0.79373	0.570622	0.568256	0.75633	HELZ	protein_coding	helicase with zinc finger [Source:HGNC Symbol;Acc:HGNC:16878]
ENSG00000111669	15.4261	0.51569	0.907197	0.568443	0.569734	0.757017	TPI1	protein_coding	triosephosphate isomerase 1 [Source:HGNC Symbol;Acc:HGNC:12009]
ENSG00000104964	12.9159	0.472942	0.836861	0.565139	0.57198	0.758251	TLE5	protein_coding	TLE family member 5, transcriptional modulator [Source:HGNC Symbol;Acc:HGNC:307]
ENSG00000108669	19.5309	0.443628	0.784232	0.565685	0.571608	0.758251	CYTH1	protein_coding	cytohesin 1 [Source:HGNC Symbol;Acc:HGNC:9501]
ENSG00000141367	19.7201	0.541916	0.962448	0.56306	0.573394	0.758823	CLTC	protein_coding	clathrin heavy chain [Source:HGNC Symbol;Acc:HGNC:2092]
ENSG00000253729	18.0654	0.519696	0.92379	0.56257	0.573728	0.758823	PRKDC	protein_coding	protein kinase, DNA-activated, catalytic subunit [Source:HGNC Symbol;Acc:HGNC:9413]
ENSG00000124201	22.554	0.459761	0.820143	0.560586	0.575079	0.758868	ZNFX1	protein_coding	zinc finger NFX1-type containing 1 [Source:HGNC Symbol;Acc:HGNC:29271]
ENSG00000152818	50.8935	0.465955	0.829972	0.56141	0.574518	0.758868	UTRN	protein_coding	utrophin [Source:HGNC Symbol;Acc:HGNC:12635]
ENSG00000168209	14.6985	-0.429348	0.769728	-0.557792	0.576987	0.760513	DDIT4	protein_coding	DNA damage inducible transcript 4 [Source:HGNC Symbol;Acc:HGNC:24944]
ENSG00000115762	12.807	0.513511	0.922726	0.556515	0.577859	0.760792	PLEKHB2	protein_coding	pleckstrin homology domain containing B2 [Source:HGNC Symbol;Acc:HGNC:19236]
ENSG00000077150	18.0725	-0.471578	0.850076	-0.554748	0.579067	0.761001	NFKB2	protein_coding	nuclear factor kappa B subunit 2 [Source:HGNC Symbol;Acc:HGNC:7795]
ENSG00000108582	12.334	0.4254	0.767382	0.554352	0.579338	0.761001	CPD	protein_coding	carboxypeptidase D [Source:HGNC Symbol;Acc:HGNC:2301]
ENSG00000179344	20.0084	-0.522335	0.945061	-0.5527	0.580469	0.761618	HLA-DQB1	protein_coding	major histocompatibility complex, class II, DQ beta 1 [Source:HGNC Symbol;Acc:HGNC:4944]
ENSG00000153827	21.1526	0.434325	0.793241	0.547533	0.584013	0.765396	TRIP12	protein_coding	thyroid hormone receptor interactor 12 [Source:HGNC Symbol;Acc:HGNC:12306]
ENSG00000130429	11.1914	-0.518865	0.954152	-0.543797	0.586581	0.767888	ARPC1B	protein_coding	actin related protein 2/3 complex subunit 1B [Source:HGNC Symbol;Acc:HGNC:704]
ENSG00000108256	17.2474	0.447587	0.825699	0.542071	0.58777	0.76857	NUFIP2	protein_coding	nuclear FMR1 interacting protein 2 [Source:HGNC Symbol;Acc:HGNC:17634]
ENSG00000122862	35.4829	0.466785	0.866828	0.538498	0.590233	0.770629	SRGN	protein_coding	serglycin [Source:HGNC Symbol;Acc:HGNC:9361]
ENSG00000144711	18.5511	-0.42865	0.799853	-0.535911	0.59202	0.770629	IQSEC1	protein_coding	IQ motif and Sec7 domain ArfGEF 1 [Source:HGNC Symbol;Acc:HGNC:29112]
ENSG00000173193	20.3001	-0.440945	0.821041	-0.537056	0.591229	0.770629	PARP14	protein_coding	poly(ADP-ribose) polymerase family member 14 [Source:HGNC Symbol;Acc:HGNC:29232]
ENSG00000241973	12.9572	-0.418609	0.780314	-0.536462	0.591639	0.770629	PI4KA	protein_coding	phosphatidylinositol 4-kinase alpha [Source:HGNC Symbol;Acc:HGNC:8983]
ENSG00000101608	12.3332	-0.498804	0.937599	-0.532001	0.594725	0.772405	MYL12A	protein_coding	myosin light chain 12A [Source:HGNC Symbol;Acc:HGNC:16701]
ENSG00000121060	11.7633	0.432641	0.813124	0.532072	0.594676	0.772405	TRIM25	protein_coding	tripartite motif containing 25 [Source:HGNC Symbol;Acc:HGNC:12932]
ENSG00000087365	11.942	0.428929	0.81251	0.527906	0.597565	0.774801	SF3B2	protein_coding	splicing factor 3b subunit 2 [Source:HGNC Symbol;Acc:HGNC:10769]
ENSG00000100345	126.014	0.465615	0.884473	0.526432	0.598588	0.774801	MYH9	protein_coding	myosin heavy chain 9 [Source:HGNC Symbol;Acc:HGNC:7579]
ENSG00000142634	12.5779	0.389143	0.738807	0.526718	0.59839	0.774801	EFHD2	protein_coding	EF-hand domain family member D2 [Source:HGNC Symbol;Acc:HGNC:28670]
ENSG00000005483	20.9115	0.430916	0.825577	0.521958	0.6017	0.775617	KMT2E	protein_coding	lysine methyltransferase 2E (inactive) [Source:HGNC Symbol;Acc:HGNC:18541]
ENSG00000112851	12.2352	0.39364	0.758816	0.518756	0.603931	0.775617	ERBIN	protein_coding	erbb2 interacting protein [Source:HGNC Symbol;Acc:HGNC:15842]
ENSG00000115464	16.3743	0.451578	0.865193	0.521939	0.601713	0.775617	USP34	protein_coding	ubiquitin specific peptidase 34 [Source:HGNC Symbol;Acc:HGNC:20066]
ENSG00000120738	16.6816	0.444307	0.855942	0.519085	0.603701	0.775617	EGR1	protein_coding	early growth response 1 [Source:HGNC Symbol;Acc:HGNC:3238]
ENSG00000179094	12.0204	0.43366	0.835926	0.518778	0.603916	0.775617	PER1	protein_coding	period circadian regulator 1 [Source:HGNC Symbol;Acc:HGNC:8845]
ENSG00000196230	18.2021	0.456541	0.876003	0.521164	0.602253	0.775617	TUBB	protein_coding	tubulin beta class I [Source:HGNC Symbol;Acc:HGNC:20778]
ENSG00000204469	18.9644	0.453657	0.869027	0.522028	0.601651	0.775617	PRRC2A	protein_coding	proline rich coiled-coil 2A [Source:HGNC Symbol;Acc:HGNC:13918]
ENSG00000124198	11.7766	-0.434397	0.838965	-0.517776	0.604614	0.77563	ARFGEF2	protein_coding	ADP ribosylation factor guanine nucleotide exchange factor 2 [Source:HGNC Symbol;Acc:HGNC:15853]
ENSG00000011304	15.5284	0.421139	0.821424	0.512694	0.608165	0.77764	PTBP1	protein_coding	polypyrimidine tract binding protein 1 [Source:HGNC Symbol;Acc:HGNC:9583]
ENSG00000060237	25.2766	0.428606	0.839168	0.510751	0.609526	0.77764	WNK1	protein_coding	WNK lysine deficient protein kinase 1 [Source:HGNC Symbol;Acc:HGNC:14540]
ENSG00000144136	12.3543	0.452195	0.88151	0.512978	0.607967	0.77764	SLC20A1	protein_coding	solute carrier family 20 member 1 [Source:HGNC Symbol;Acc:HGNC:10946]
ENSG00000173442	15.4594	0.377283	0.738747	0.510707	0.609556	0.77764	EHBP1L1	protein_coding	EH domain binding protein 1 like 1 [Source:HGNC Symbol;Acc:HGNC:30682]
ENSG00000231925	18.154	0.429047	0.838138	0.511905	0.608718	0.77764	TAPBP	protein_coding	TAP binding protein [Source:HGNC Symbol;Acc:HGNC:11566]
ENSG00000106546	18.0215	-0.458216	0.902764	-0.50757	0.611755	0.779582	AHR	protein_coding	aryl hydrocarbon receptor [Source:HGNC Symbol;Acc:HGNC:348]
ENSG00000075624	204.888	0.49789	0.988739	0.503561	0.61457	0.78144	ACTB	protein_coding	actin beta [Source:HGNC Symbol;Acc:HGNC:132]
ENSG00000163349	20.3246	0.427537	0.848348	0.503964	0.614287	0.78144	HIPK1	protein_coding	homeodomain interacting protein kinase 1 [Source:HGNC Symbol;Acc:HGNC:19006]
ENSG00000100599	13.1471	-0.381159	0.759349	-0.501955	0.615699	0.781755	RIN3	protein_coding	Ras and Rab interactor 3 [Source:HGNC Symbol;Acc:HGNC:18751]
ENSG00000163399	25.4834	0.453213	0.904113	0.501279	0.616175	0.781755	ATP1A1	protein_coding	ATPase Na+/K+ transporting subunit alpha 1 [Source:HGNC Symbol;Acc:HGNC:799]
ENSG00000002586	11.2416	0.441401	0.886254	0.498052	0.618447	0.783775	CD99	protein_coding	CD99 molecule (Xg blood group) [Source:HGNC Symbol;Acc:HGNC:7082]
ENSG00000103569	18.0149	-0.726193	1.47173	-0.493429	0.62171	0.784638	AQP9	protein_coding	aquaporin 9 [Source:HGNC Symbol;Acc:HGNC:643]
ENSG00000108175	11.2756	-0.428397	0.864941	-0.49529	0.620395	0.784638	ZMIZ1	protein_coding	zinc finger MIZ-type containing 1 [Source:HGNC Symbol;Acc:HGNC:16493]
ENSG00000144028	25.3189	0.42522	0.859179	0.494914	0.620661	0.784638	SNRNP200	protein_coding	small nuclear ribonucleoprotein U5 subunit 200 [Source:HGNC Symbol;Acc:HGNC:30859]
ENSG00000167522	23.5038	-0.423055	0.858079	-0.493026	0.621994	0.784638	ANKRD11	protein_coding	ankyrin repeat domain 11 [Source:HGNC Symbol;Acc:HGNC:21316]
ENSG00000204388	184.123	0.485924	0.987124	0.492262	0.622534	0.784638	HSPA1B	protein_coding	heat shock protein family A (Hsp70) member 1B [Source:HGNC Symbol;Acc:HGNC:5233]
ENSG00000142669	18.28	-0.469058	0.967865	-0.484632	0.627937	0.790583	SH3BGRL3	protein_coding	SH3 domain binding glutamate rich protein like 3 [Source:HGNC Symbol;Acc:HGNC:15568]
ENSG00000169710	12.8212	0.442489	0.927097	0.477284	0.63316	0.796288	FASN	protein_coding	fatty acid synthase [Source:HGNC Symbol;Acc:HGNC:3594]
ENSG00000100888	17.7398	0.408313	0.860154	0.474698	0.635002	0.796789	CHD8	protein_coding	chromodomain helicase DNA binding protein 8 [Source:HGNC Symbol;Acc:HGNC:20153]
ENSG00000104517	18.0801	0.408456	0.863155	0.473213	0.636062	0.796789	UBR5	protein_coding	ubiquitin protein ligase E3 component n-recognin 5 [Source:HGNC Symbol;Acc:HGNC:16806]
ENSG00000108946	17.8085	0.417595	0.884493	0.47213	0.636834	0.796789	PRKAR1A	protein_coding	protein kinase cAMP-dependent type I regulatory subunit alpha [Source:HGNC Symbol;Acc:HGNC:9388]
ENSG00000130066	41.3876	0.405997	0.860392	0.471875	0.637016	0.796789	SAT1	protein_coding	spermidine/spermine N1-acetyltransferase 1 [Source:HGNC Symbol;Acc:HGNC:10540]
ENSG00000166888	18.0006	0.373824	0.789	0.473795	0.635646	0.796789	STAT6	protein_coding	signal transducer and activator of transcription 6 [Source:HGNC Symbol;Acc:HGNC:11368]
ENSG00000087074	87.7392	0.420169	0.895263	0.469325	0.638837	0.7982	PPP1R15A	protein_coding	protein phosphatase 1 regulatory subunit 15A [Source:HGNC Symbol;Acc:HGNC:14375]
ENSG00000101265	14.9486	-0.387896	0.832633	-0.465867	0.641311	0.798692	RASSF2	protein_coding	Ras association domain family member 2 [Source:HGNC Symbol;Acc:HGNC:9883]
ENSG00000110324	28.1672	-0.421473	0.903183	-0.466653	0.640748	0.798692	IL10RA	protein_coding	interleukin 10 receptor subunit alpha [Source:HGNC Symbol;Acc:HGNC:5964]
ENSG00000127603	78.4519	0.396318	0.847699	0.467522	0.640126	0.798692	MACF1	protein_coding	microtubule actin crosslinking factor 1 [Source:HGNC Symbol;Acc:HGNC:13664]
ENSG00000133872	20.653	0.386049	0.842497	0.45822	0.646795	0.802123	SARAF	protein_coding	store-operated calcium entry associated regulatory factor [Source:HGNC Symbol;Acc:HGNC:28789]
ENSG00000143119	18.1486	0.395451	0.863164	0.458141	0.646851	0.802123	CD53	protein_coding	CD53 molecule [Source:HGNC Symbol;Acc:HGNC:1686]
ENSG00000167258	13.3825	0.363813	0.790043	0.460498	0.645159	0.802123	CDK12	protein_coding	cyclin dependent kinase 12 [Source:HGNC Symbol;Acc:HGNC:24224]
ENSG00000278249	51.6299	0.571816	1.24555	0.459087	0.646172	0.802123	SCARNA2	scaRNA	small Cajal body-specific RNA 2 [Source:HGNC Symbol;Acc:HGNC:32558]
ENSG00000117713	17.3054	0.305326	0.669801	0.455846	0.648501	0.802441	ARID1A	protein_coding	AT-rich interaction domain 1A [Source:HGNC Symbol;Acc:HGNC:11110]
ENSG00000182095	12.0187	0.386146	0.847002	0.455897	0.648464	0.802441	TNRC18	protein_coding	trinucleotide repeat containing 18 [Source:HGNC Symbol;Acc:HGNC:11962]
ENSG00000167986	15.7012	0.369942	0.82031	0.450979	0.652005	0.805911	DDB1	protein_coding	damage specific DNA binding protein 1 [Source:HGNC Symbol;Acc:HGNC:2717]
ENSG00000144802	23.1074	0.377991	0.841185	0.449355	0.653175	0.805964	NFKBIZ	protein_coding	NFKB inhibitor zeta [Source:HGNC Symbol;Acc:HGNC:29805]
ENSG00000169896	13.2894	-0.42335	0.942914	-0.44898	0.653446	0.805964	ITGAM	protein_coding	integrin subunit alpha M [Source:HGNC Symbol;Acc:HGNC:6149]
ENSG00000086758	28.2916	0.363604	0.814501	0.446413	0.655299	0.806754	HUWE1	protein_coding	HECT, UBA and WWE domain containing E3 ubiquitin protein ligase 1 [Source:HGNC Symbol;Acc:HGNC:30892]
ENSG00000141867	15.3029	-0.351088	0.786924	-0.446152	0.655487	0.806754	BRD4	protein_coding	bromodomain containing 4 [Source:HGNC Symbol;Acc:HGNC:13575]
ENSG00000130522	21.1323	0.357843	0.806381	0.443764	0.657214	0.808015	JUND	protein_coding	JunD proto-oncogene, AP-1 transcription factor subunit [Source:HGNC Symbol;Acc:HGNC:6206]
ENSG00000168016	11.2302	-0.40439	0.915436	-0.441746	0.658673	0.808946	TRANK1	protein_coding	tetratricopeptide repeat and ankyrin repeat containing 1 [Source:HGNC Symbol;Acc:HGNC:29011]
ENSG00000204592	80.7728	0.404535	0.917896	0.44072	0.659415	0.808995	HLA-E	protein_coding	major histocompatibility complex, class I, E [Source:HGNC Symbol;Acc:HGNC:4962]
ENSG00000125538	52.3451	-0.589945	1.34155	-0.43975	0.660118	0.808996	IL1B	protein_coding	interleukin 1 beta [Source:HGNC Symbol;Acc:HGNC:5992]
ENSG00000118515	34.2819	0.425935	0.97831	0.435378	0.663288	0.811155	SGK1	protein_coding	serum/glucocorticoid regulated kinase 1 [Source:HGNC Symbol;Acc:HGNC:10810]
ENSG00000177663	15.7975	-0.38235	0.878177	-0.43539	0.663279	0.811155	IL17RA	protein_coding	interleukin 17 receptor A [Source:HGNC Symbol;Acc:HGNC:5985]
ENSG00000162889	13.285	0.327335	0.75355	0.434391	0.664005	0.81117	MAPKAPK2	protein_coding	MAPK activated protein kinase 2 [Source:HGNC Symbol;Acc:HGNC:6887]
ENSG00000139644	34.6168	0.372088	0.860734	0.432292	0.665529	0.811312	TMBIM6	protein_coding	transmembrane BAX inhibitor motif containing 6 [Source:HGNC Symbol;Acc:HGNC:11723]
ENSG00000151651	11.7674	-0.330567	0.762991	-0.433252	0.664832	0.811312	ADAM8	protein_coding	ADAM metallopeptidase domain 8 [Source:HGNC Symbol;Acc:HGNC:215]
ENSG00000100330	12.0462	-0.353713	0.824146	-0.429187	0.667787	0.811873	MTMR3	protein_coding	myotubularin related protein 3 [Source:HGNC Symbol;Acc:HGNC:7451]
ENSG00000140264	20.8499	0.399859	0.932612	0.428752	0.668104	0.811873	SERF2	protein_coding	small EDRK-rich factor 2 [Source:HGNC Symbol;Acc:HGNC:10757]
ENSG00000204287	80.6477	-0.59001	1.37457	-0.429232	0.667755	0.811873	HLA-DRA	protein_coding	major histocompatibility complex, class II, DR alpha [Source:HGNC Symbol;Acc:HGNC:4947]
ENSG00000055609	45.7524	0.322692	0.776933	0.415341	0.677892	0.815691	KMT2C	protein_coding	lysine methyltransferase 2C [Source:HGNC Symbol;Acc:HGNC:13726]
ENSG00000080603	12.4585	-0.383586	0.919193	-0.417307	0.676454	0.815691	SRCAP	protein_coding	Snf2 related CREBBP activator protein [Source:HGNC Symbol;Acc:HGNC:16974]
ENSG00000101347	21.4111	-0.428495	1.0264	-0.417473	0.676332	0.815691	SAMHD1	protein_coding	SAM and HD domain containing deoxynucleoside triphosphate triphosphohydrolase 1 [Source:HGNC Symbol;Acc:HGNC:15925]
ENSG00000111679	16.0166	0.3392	0.805354	0.421182	0.673623	0.815691	PTPN6	protein_coding	protein tyrosine phosphatase non-receptor type 6 [Source:HGNC Symbol;Acc:HGNC:9658]
ENSG00000114867	18.4098	-0.34021	0.820282	-0.414748	0.678327	0.815691	EIF4G1	protein_coding	eukaryotic translation initiation factor 4 gamma 1 [Source:HGNC Symbol;Acc:HGNC:3296]
ENSG00000131389	15.7748	-0.355106	0.847048	-0.419228	0.67505	0.815691	SLC6A6	protein_coding	solute carrier family 6 member 6 [Source:HGNC Symbol;Acc:HGNC:11052]
ENSG00000134516	35.9534	-0.34096	0.82032	-0.415642	0.677672	0.815691	DOCK2	protein_coding	dedicator of cytokinesis 2 [Source:HGNC Symbol;Acc:HGNC:2988]
ENSG00000166340	12.8134	-0.366517	0.881744	-0.415673	0.677649	0.815691	TPP1	protein_coding	tripeptidyl peptidase 1 [Source:HGNC Symbol;Acc:HGNC:2073]
ENSG00000169429	29.2951	0.36096	0.85444	0.422453	0.672695	0.815691	CXCL8	protein_coding	C-X-C motif chemokine ligand 8 [Source:HGNC Symbol;Acc:HGNC:6025]
ENSG00000176438	12.6845	0.341537	0.806878	0.423282	0.672089	0.815691	SYNE3	protein_coding	spectrin repeat containing nuclear envelope family member 3 [Source:HGNC Symbol;Acc:HGNC:19861]
ENSG00000134313	13.8901	0.328413	0.7959	0.412631	0.679877	0.816703	KIDINS220	protein_coding	kinase D interacting substrate 220 [Source:HGNC Symbol;Acc:HGNC:29508]
ENSG00000056558	21.7	-0.406769	0.990952	-0.410483	0.681452	0.817742	TRAF1	protein_coding	TNF receptor associated factor 1 [Source:HGNC Symbol;Acc:HGNC:12031]
ENSG00000075426	20.8423	-0.312519	0.765688	-0.408155	0.68316	0.818541	FOSL2	protein_coding	FOS like 2, AP-1 transcription factor subunit [Source:HGNC Symbol;Acc:HGNC:3798]
ENSG00000116731	13.2984	0.289152	0.709333	0.407639	0.683539	0.818541	PRDM2	protein_coding	PR/SET domain 2 [Source:HGNC Symbol;Acc:HGNC:9347]
ENSG00000067900	12.3508	0.326075	0.807737	0.40369	0.686441	0.819835	ROCK1	protein_coding	Rho associated coiled-coil containing protein kinase 1 [Source:HGNC Symbol;Acc:HGNC:10251]
ENSG00000087266	16.357	-0.337946	0.841611	-0.401546	0.688018	0.819835	SH3BP2	protein_coding	SH3 domain binding protein 2 [Source:HGNC Symbol;Acc:HGNC:10825]
ENSG00000146278	20.8016	0.320513	0.799699	0.400791	0.688574	0.819835	PNRC1	protein_coding	proline rich nuclear receptor coactivator 1 [Source:HGNC Symbol;Acc:HGNC:17278]
ENSG00000165025	12.242	0.334664	0.834934	0.400827	0.688548	0.819835	SYK	protein_coding	spleen associated tyrosine kinase [Source:HGNC Symbol;Acc:HGNC:11491]
ENSG00000168385	12.1822	-0.38855	0.970494	-0.400363	0.688889	0.819835	SEPTIN2	protein_coding	septin 2 [Source:HGNC Symbol;Acc:HGNC:7729]
ENSG00000169554	36.9289	0.364649	0.90235	0.40411	0.686132	0.819835	ZEB2	protein_coding	zinc finger E-box binding homeobox 2 [Source:HGNC Symbol;Acc:HGNC:14881]
ENSG00000269713	13.6118	-0.323324	0.81103	-0.398658	0.690145	0.820482	NBPF9	protein_coding	NBPF member 9 [Source:HGNC Symbol;Acc:HGNC:31991]
ENSG00000008083	12.8755	-0.303073	0.779251	-0.388929	0.697329	0.826557	JARID2	protein_coding	jumonji and AT-rich interaction domain containing 2 [Source:HGNC Symbol;Acc:HGNC:6196]
ENSG00000136068	13.3345	0.284124	0.728879	0.389809	0.696678	0.826557	FLNB	protein_coding	filamin B [Source:HGNC Symbol;Acc:HGNC:3755]
ENSG00000140526	11.949	0.347558	0.893871	0.388823	0.697407	0.826557	ABHD2	protein_coding	abhydrolase domain containing 2, acylglycerol lipase [Source:HGNC Symbol;Acc:HGNC:18717]
ENSG00000100906	85.893	0.377005	0.972171	0.387797	0.698166	0.826605	NFKBIA	protein_coding	NFKB inhibitor alpha [Source:HGNC Symbol;Acc:HGNC:7797]
ENSG00000126012	16.4338	0.279763	0.728035	0.384271	0.700777	0.827995	KDM5C	protein_coding	lysine demethylase 5C [Source:HGNC Symbol;Acc:HGNC:11114]
ENSG00000149177	17.3136	-0.339784	0.882705	-0.384935	0.700286	0.827995	PTPRJ	protein_coding	protein tyrosine phosphatase receptor type J [Source:HGNC Symbol;Acc:HGNC:9673]
ENSG00000152223	11.9377	-0.310151	0.811	-0.38243	0.702142	0.828758	EPG5	protein_coding	ectopic P-granules autophagy protein 5 homolog [Source:HGNC Symbol;Acc:HGNC:29331]
ENSG00000184863	13.8282	0.248522	0.653897	0.380062	0.703899	0.829133	RBM33	protein_coding	RNA binding motif protein 33 [Source:HGNC Symbol;Acc:HGNC:27223]
ENSG00000197694	31.6746	0.337416	0.887069	0.380372	0.703669	0.829133	SPTAN1	protein_coding	spectrin alpha, non-erythrocytic 1 [Source:HGNC Symbol;Acc:HGNC:11273]
ENSG00000005339	16.8959	0.261448	0.700699	0.373124	0.709056	0.832432	CREBBP	protein_coding	CREB binding protein [Source:HGNC Symbol;Acc:HGNC:2348]
ENSG00000145819	14.0121	-0.321227	0.864621	-0.371524	0.710247	0.832432	ARHGAP26	protein_coding	Rho GTPase activating protein 26 [Source:HGNC Symbol;Acc:HGNC:17073]
ENSG00000149925	25.2999	0.35865	0.957599	0.374531	0.708009	0.832432	ALDOA	protein_coding	aldolase, fructose-bisphosphate A [Source:HGNC Symbol;Acc:HGNC:414]
ENSG00000152518	13.0391	0.307159	0.825861	0.371926	0.709948	0.832432	ZFP36L2	protein_coding	ZFP36 ring finger protein like 2 [Source:HGNC Symbol;Acc:HGNC:1108]
ENSG00000171634	15.8027	0.295538	0.795665	0.371436	0.710313	0.832432	BPTF	protein_coding	bromodomain PHD finger transcription factor [Source:HGNC Symbol;Acc:HGNC:3581]
ENSG00000178209	85.5144	-0.321489	0.868242	-0.370276	0.711177	0.832597	PLEC	protein_coding	plectin [Source:HGNC Symbol;Acc:HGNC:9069]
ENSG00000168036	23.9564	0.313201	0.848143	0.369279	0.71192	0.832621	CTNNB1	protein_coding	catenin beta 1 [Source:HGNC Symbol;Acc:HGNC:2514]
ENSG00000163931	16.0885	-0.371501	1.01272	-0.366834	0.713743	0.833906	TKT	protein_coding	transketolase [Source:HGNC Symbol;Acc:HGNC:11834]
ENSG00000062716	13.3627	-0.328865	0.904575	-0.363557	0.716189	0.835916	VMP1	protein_coding	vacuole membrane protein 1 [Source:HGNC Symbol;Acc:HGNC:29559]
ENSG00000107099	31.1638	0.313253	0.867843	0.360956	0.718133	0.836561	DOCK8	protein_coding	dedicator of cytokinesis 8 [Source:HGNC Symbol;Acc:HGNC:19191]
ENSG00000109111	20.2925	0.288973	0.80076	0.360874	0.718194	0.836561	SUPT6H	protein_coding	SPT6 homolog, histone chaperone and transcription elongation factor [Source:HGNC Symbol;Acc:HGNC:11470]
ENSG00000072786	25.5549	0.269331	0.755581	0.356456	0.721499	0.8383	STK10	protein_coding	serine/threonine kinase 10 [Source:HGNC Symbol;Acc:HGNC:11388]
ENSG00000123908	14.6197	0.275751	0.777556	0.354637	0.722861	0.8383	AGO2	protein_coding	argonaute RISC catalytic component 2 [Source:HGNC Symbol;Acc:HGNC:3263]
ENSG00000160796	24.8944	-0.282461	0.789541	-0.357753	0.720528	0.8383	NBEAL2	protein_coding	neurobeachin like 2 [Source:HGNC Symbol;Acc:HGNC:31928]
ENSG00000168003	14.2324	0.301681	0.85014	0.35486	0.722695	0.8383	SLC3A2	protein_coding	solute carrier family 3 member 2 [Source:HGNC Symbol;Acc:HGNC:11026]
ENSG00000170542	13.4897	-0.334849	0.94585	-0.354019	0.723325	0.8383	SERPINB9	protein_coding	serpin family B member 9 [Source:HGNC Symbol;Acc:HGNC:8955]
ENSG00000123066	28.1817	0.254995	0.72463	0.351896	0.724916	0.8393	MED13L	protein_coding	mediator complex subunit 13L [Source:HGNC Symbol;Acc:HGNC:22962]
ENSG00000112096	107.67	-0.444568	1.27467	-0.348771	0.727261	0.839483	SOD2	protein_coding	superoxide dismutase 2 [Source:HGNC Symbol;Acc:HGNC:11180]
ENSG00000160299	16.389	0.299858	0.858769	0.349172	0.72696	0.839483	PCNT	protein_coding	pericentrin [Source:HGNC Symbol;Acc:HGNC:16068]
ENSG00000214425	11.2842	-0.324836	0.930897	-0.348949	0.727128	0.839483	LRRC37A4P	transcribed_unprocessed_pseudogene	leucine rich repeat containing 37 member A4, pseudogene [Source:HGNC Symbol;Acc:HGNC:25479]
ENSG00000100226	12.7656	-0.303607	0.892548	-0.340158	0.733737	0.845266	GTPBP1	protein_coding	GTP binding protein 1 [Source:HGNC Symbol;Acc:HGNC:4669]
ENSG00000135821	26.4241	-0.290335	0.852671	-0.3405	0.73348	0.845266	GLUL	protein_coding	glutamate-ammonia ligase [Source:HGNC Symbol;Acc:HGNC:4341]
ENSG00000132334	17.9189	0.241563	0.71353	0.338547	0.734951	0.845818	PTPRE	protein_coding	protein tyrosine phosphatase receptor type E [Source:HGNC Symbol;Acc:HGNC:9669]
ENSG00000197329	11.3024	-0.323622	0.963571	-0.335857	0.736979	0.84646	PELI1	protein_coding	pellino E3 ubiquitin protein ligase 1 [Source:HGNC Symbol;Acc:HGNC:8827]
ENSG00000288701	24.0331	0.28821	0.857901	0.335948	0.73691	0.84646	PRRC2B	protein_coding	proline rich coiled-coil 2B [Source:HGNC Symbol;Acc:HGNC:28121]
ENSG00000141298	17.7154	0.262806	0.789971	0.332678	0.739377	0.846682	SSH2	protein_coding	slingshot protein phosphatase 2 [Source:HGNC Symbol;Acc:HGNC:30580]
ENSG00000143322	12.4947	0.321869	0.967	0.332853	0.739245	0.846682	ABL2	protein_coding	ABL proto-oncogene 2, non-receptor tyrosine kinase [Source:HGNC Symbol;Acc:HGNC:77]
ENSG00000196405	14.9435	-0.293339	0.878927	-0.333747	0.738571	0.846682	EVL	protein_coding	Enah/Vasp-like [Source:HGNC Symbol;Acc:HGNC:20234]
ENSG00000073921	14.4446	0.284238	0.864354	0.328845	0.742273	0.847798	PICALM	protein_coding	phosphatidylinositol binding clathrin assembly protein [Source:HGNC Symbol;Acc:HGNC:15514]
ENSG00000163513	12.7977	-0.297363	0.905308	-0.328466	0.742559	0.847798	TGFBR2	protein_coding	transforming growth factor beta receptor 2 [Source:HGNC Symbol;Acc:HGNC:11773]
ENSG00000180747	18.5794	0.30076	0.914933	0.328724	0.742365	0.847798	SMG1P3	transcribed_unprocessed_pseudogene	SMG1 pseudogene 3 [Source:HGNC Symbol;Acc:HGNC:49860]
ENSG00000184007	11.9057	0.271836	0.837183	0.324703	0.745406	0.850206	PTP4A2	protein_coding	protein tyrosine phosphatase 4A2 [Source:HGNC Symbol;Acc:HGNC:9635]
ENSG00000196367	18.6673	0.238859	0.738692	0.323354	0.746427	0.850529	TRRAP	protein_coding	transformation/transcription domain associated protein [Source:HGNC Symbol;Acc:HGNC:12347]
ENSG00000115677	17.6489	-0.296012	0.936888	-0.315952	0.752039	0.851867	HDLBP	protein_coding	high density lipoprotein binding protein [Source:HGNC Symbol;Acc:HGNC:4857]
ENSG00000141526	15.2744	0.245054	0.770946	0.317861	0.75059	0.851867	SLC16A3	protein_coding	solute carrier family 16 member 3 [Source:HGNC Symbol;Acc:HGNC:10924]
ENSG00000168610	18.3282	0.247444	0.778083	0.318017	0.750472	0.851867	STAT3	protein_coding	signal transducer and activator of transcription 3 [Source:HGNC Symbol;Acc:HGNC:11364]
ENSG00000198431	13.6028	-0.390465	1.23229	-0.316862	0.751348	0.851867	TXNRD1	protein_coding	thioredoxin reductase 1 [Source:HGNC Symbol;Acc:HGNC:12437]
ENSG00000204103	12.3226	0.286375	0.900274	0.318098	0.750411	0.851867	MAFB	protein_coding	MAF bZIP transcription factor B [Source:HGNC Symbol;Acc:HGNC:6408]
ENSG00000263001	11.7654	0.300493	0.94154	0.319151	0.749612	0.851867	GTF2I	protein_coding	general transcription factor IIi [Source:HGNC Symbol;Acc:HGNC:4659]
ENSG00000160908	11.4706	0.237673	0.757613	0.313713	0.753739	0.852954	ZNF394	protein_coding	zinc finger protein 394 [Source:HGNC Symbol;Acc:HGNC:18832]
ENSG00000160712	12.3344	0.254172	0.818817	0.310414	0.756246	0.854951	IL6R	protein_coding	interleukin 6 receptor [Source:HGNC Symbol;Acc:HGNC:6019]
ENSG00000131669	11.2482	0.311762	1.00923	0.308911	0.757389	0.855404	NINJ1	protein_coding	ninjurin 1 [Source:HGNC Symbol;Acc:HGNC:7824]
ENSG00000026025	130.882	0.310383	1.01164	0.306813	0.758986	0.856368	VIM	protein_coding	vimentin [Source:HGNC Symbol;Acc:HGNC:12692]
ENSG00000166750	13.3857	0.268327	0.88041	0.304775	0.760537	0.857279	SLFN5	protein_coding	schlafen family member 5 [Source:HGNC Symbol;Acc:HGNC:28286]
ENSG00000076928	27.3126	0.254798	0.847518	0.30064	0.763689	0.85999	ARHGEF1	protein_coding	Rho guanine nucleotide exchange factor 1 [Source:HGNC Symbol;Acc:HGNC:681]
ENSG00000197386	22.0218	-0.248858	0.84716	-0.293756	0.768944	0.865062	HTT	protein_coding	huntingtin [Source:HGNC Symbol;Acc:HGNC:4851]
ENSG00000182718	29.3944	-0.26828	0.919557	-0.29175	0.770478	0.865942	ANXA2	protein_coding	annexin A2 [Source:HGNC Symbol;Acc:HGNC:537]
ENSG00000123338	27.0594	-0.236514	0.816293	-0.289742	0.772014	0.866823	NCKAP1L	protein_coding	NCK associated protein 1 like [Source:HGNC Symbol;Acc:HGNC:4862]
ENSG00000136869	12.4381	0.273813	0.952195	0.28756	0.773684	0.867203	TLR4	protein_coding	toll like receptor 4 [Source:HGNC Symbol;Acc:HGNC:11850]
ENSG00000140332	11.8355	-0.246455	0.862591	-0.285715	0.775097	0.867203	TLE3	protein_coding	TLE family member 3, transcriptional corepressor [Source:HGNC Symbol;Acc:HGNC:11839]
ENSG00000166986	11.2551	0.206513	0.725615	0.284605	0.775947	0.867203	MARS1	protein_coding	methionyl-tRNA synthetase 1 [Source:HGNC Symbol;Acc:HGNC:6898]
ENSG00000189067	13.3417	-0.264624	0.927126	-0.285424	0.775319	0.867203	LITAF	protein_coding	lipopolysaccharide induced TNF factor [Source:HGNC Symbol;Acc:HGNC:16841]
ENSG00000237296	18.8956	0.276511	0.97232	0.284383	0.776117	0.867203	SMG1P1	transcribed_unprocessed_pseudogene	SMG1 pseudogene 1 [Source:HGNC Symbol;Acc:HGNC:44186]
ENSG00000156675	13.8813	-0.232319	0.819876	-0.283358	0.776902	0.86724	RAB11FIP1	protein_coding	RAB11 family interacting protein 1 [Source:HGNC Symbol;Acc:HGNC:30265]
ENSG00000196498	16.3751	0.212547	0.763556	0.278364	0.780733	0.870672	NCOR2	protein_coding	nuclear receptor corepressor 2 [Source:HGNC Symbol;Acc:HGNC:7673]
ENSG00000072121	11.5788	0.236706	0.870275	0.27199	0.78563	0.873596	ZFYVE26	protein_coding	zinc finger FYVE-type containing 26 [Source:HGNC Symbol;Acc:HGNC:20761]
ENSG00000203814	12.6883	0.209355	0.767252	0.272863	0.784959	0.873596	H2BC18	protein_coding	H2B clustered histone 18 [Source:HGNC Symbol;Acc:HGNC:24700]
ENSG00000276085	17.4564	0.354972	1.2972	0.273645	0.784357	0.873596	CCL3L1	protein_coding	C-C motif chemokine ligand 3 like 1 [Source:HGNC Symbol;Acc:HGNC:10628]
ENSG00000100241	15.2184	-0.226047	0.863642	-0.261737	0.793524	0.873939	SBF1	protein_coding	SET binding factor 1 [Source:HGNC Symbol;Acc:HGNC:10542]
ENSG00000100650	27.8478	0.224599	0.856496	0.262231	0.793144	0.873939	SRSF5	protein_coding	serine and arginine rich splicing factor 5 [Source:HGNC Symbol;Acc:HGNC:10787]
ENSG00000137076	67.438	0.237568	0.903622	0.262907	0.792622	0.873939	TLN1	protein_coding	talin 1 [Source:HGNC Symbol;Acc:HGNC:11845]
ENSG00000142347	26.4278	0.227439	0.848116	0.26817	0.788569	0.873939	MYO1F	protein_coding	myosin IF [Source:HGNC Symbol;Acc:HGNC:7600]
ENSG00000173020	21.7899	0.185609	0.695285	0.266954	0.789504	0.873939	GRK2	protein_coding	G protein-coupled receptor kinase 2 [Source:HGNC Symbol;Acc:HGNC:289]
ENSG00000186517	13.2162	-0.252746	0.965645	-0.261738	0.793524	0.873939	ARHGAP30	protein_coding	Rho GTPase activating protein 30 [Source:HGNC Symbol;Acc:HGNC:27414]
ENSG00000196233	12.423	0.202371	0.767921	0.263532	0.792141	0.873939	LCOR	protein_coding	ligand dependent nuclear receptor corepressor [Source:HGNC Symbol;Acc:HGNC:29503]
ENSG00000214176	12.191	0.216116	0.813635	0.265618	0.790534	0.873939	PLEKHM1P1	transcribed_unprocessed_pseudogene	pleckstrin homology and RUN domain containing M1 pseudogene 1 [Source:HGNC Symbol;Acc:HGNC:35411]
ENSG00000244754	12.9326	-0.231084	0.872132	-0.264965	0.791037	0.873939	N4BP2L2	protein_coding	NEDD4 binding protein 2 like 2 [Source:HGNC Symbol;Acc:HGNC:26916]
ENSG00000286219	12.0508	-0.226648	0.859901	-0.263575	0.792108	0.873939	NOTCH2NLC	protein_coding	notch 2 N-terminal like C [Source:HGNC Symbol;Acc:HGNC:53924]
ENSG00000138670	14.9911	0.251207	0.984565	0.255145	0.798611	0.878701	RASGEF1B	protein_coding	RasGEF domain family member 1B [Source:HGNC Symbol;Acc:HGNC:24881]
ENSG00000104164	13.99	0.205076	0.818955	0.250412	0.802269	0.881883	BLOC1S6	protein_coding	biogenesis of lysosomal organelles complex 1 subunit 6 [Source:HGNC Symbol;Acc:HGNC:8549]
ENSG00000116584	15.362	-0.206904	0.83788	-0.246937	0.804957	0.883995	ARHGEF2	protein_coding	Rho/Rac guanine nucleotide exchange factor 2 [Source:HGNC Symbol;Acc:HGNC:682]
ENSG00000074755	19.1875	0.193586	0.788084	0.245642	0.80596	0.884253	ZZEF1	protein_coding	zinc finger ZZ-type and EF-hand domain containing 1 [Source:HGNC Symbol;Acc:HGNC:29027]
ENSG00000254087	14.8623	-0.186848	0.785117	-0.237988	0.811891	0.889912	LYN	protein_coding	LYN proto-oncogene, Src family tyrosine kinase [Source:HGNC Symbol;Acc:HGNC:6735]
ENSG00000011422	11.4505	-0.224929	0.978112	-0.229963	0.818121	0.895889	PLAUR	protein_coding	plasminogen activator, urokinase receptor [Source:HGNC Symbol;Acc:HGNC:9053]
ENSG00000156030	11.8875	0.181355	0.79631	0.227744	0.819845	0.896924	MIDEAS	protein_coding	mitotic deacetylase associated SANT domain protein [Source:HGNC Symbol;Acc:HGNC:19853]
ENSG00000189091	13.0906	0.195129	0.862095	0.226343	0.820935	0.897265	SF3B3	protein_coding	splicing factor 3b subunit 3 [Source:HGNC Symbol;Acc:HGNC:10770]
ENSG00000072778	12.4152	-0.193251	0.867956	-0.222651	0.823807	0.898699	ACADVL	protein_coding	acyl-CoA dehydrogenase very long chain [Source:HGNC Symbol;Acc:HGNC:92]
ENSG00000140968	11.531	0.178523	0.801369	0.222772	0.823713	0.898699	IRF8	protein_coding	interferon regulatory factor 8 [Source:HGNC Symbol;Acc:HGNC:5358]
ENSG00000010322	11.4374	0.18343	0.83284	0.220246	0.82568	0.899889	NISCH	protein_coding	nischarin [Source:HGNC Symbol;Acc:HGNC:18006]
ENSG00000198728	25.2173	-0.139106	0.6364	-0.218583	0.826975	0.900449	LDB1	protein_coding	LIM domain binding 1 [Source:HGNC Symbol;Acc:HGNC:6532]
ENSG00000107263	24.2183	-0.179445	0.867568	-0.206837	0.836138	0.903235	RAPGEF1	protein_coding	Rap guanine nucleotide exchange factor 1 [Source:HGNC Symbol;Acc:HGNC:4568]
ENSG00000109320	18.4215	0.183658	0.878687	0.209015	0.834437	0.903235	NFKB1	protein_coding	nuclear factor kappa B subunit 1 [Source:HGNC Symbol;Acc:HGNC:7794]
ENSG00000114353	17.1016	-0.184573	0.892436	-0.206819	0.836151	0.903235	GNAI2	protein_coding	G protein subunit alpha i2 [Source:HGNC Symbol;Acc:HGNC:4385]
ENSG00000137497	23.9372	-0.177207	0.85478	-0.207313	0.835765	0.903235	NUMA1	protein_coding	nuclear mitotic apparatus protein 1 [Source:HGNC Symbol;Acc:HGNC:8059]
ENSG00000150093	20.3595	-0.18373	0.89078	-0.206257	0.83659	0.903235	ITGB1	protein_coding	integrin subunit beta 1 [Source:HGNC Symbol;Acc:HGNC:6153]
ENSG00000169180	12.7966	-0.171581	0.831044	-0.206464	0.836428	0.903235	XPO6	protein_coding	exportin 6 [Source:HGNC Symbol;Acc:HGNC:19733]
ENSG00000173120	18.6216	0.165076	0.7906	0.208799	0.834605	0.903235	KDM2A	protein_coding	lysine demethylase 2A [Source:HGNC Symbol;Acc:HGNC:13606]
ENSG00000197081	45.0512	0.177991	0.847105	0.210116	0.833577	0.903235	IGF2R	protein_coding	insulin like growth factor 2 receptor [Source:HGNC Symbol;Acc:HGNC:5467]
ENSG00000213064	11.1522	-0.195278	0.919623	-0.212346	0.831837	0.903235	SFT2D2	protein_coding	SFT2 domain containing 2 [Source:HGNC Symbol;Acc:HGNC:25140]
ENSG00000132424	15.0534	0.151141	0.756966	0.199667	0.841741	0.907271	PNISR	protein_coding	PNN interacting serine and arginine rich protein [Source:HGNC Symbol;Acc:HGNC:21222]
ENSG00000196535	14.0472	0.165567	0.830079	0.19946	0.841903	0.907271	MYO18A	protein_coding	myosin XVIIIA [Source:HGNC Symbol;Acc:HGNC:31104]
ENSG00000206503	124.197	0.179044	0.911702	0.196385	0.844309	0.909013	HLA-A	protein_coding	major histocompatibility complex, class I, A [Source:HGNC Symbol;Acc:HGNC:4931]
ENSG00000120129	56.9092	0.171078	0.883638	0.193607	0.846484	0.909654	DUSP1	protein_coding	dual specificity phosphatase 1 [Source:HGNC Symbol;Acc:HGNC:3064]
ENSG00000129003	19.004	0.171228	0.881713	0.194199	0.84602	0.909654	VPS13C	protein_coding	vacuolar protein sorting 13 homolog C [Source:HGNC Symbol;Acc:HGNC:23594]
ENSG00000266714	13.639	-0.139207	0.75374	-0.184688	0.853473	0.916311	MYO15B	protein_coding	myosin XVB [Source:HGNC Symbol;Acc:HGNC:14083]
ENSG00000140400	11.917	0.146111	0.808431	0.180735	0.856576	0.917769	MAN2C1	protein_coding	mannosidase alpha class 2C member 1 [Source:HGNC Symbol;Acc:HGNC:6827]
ENSG00000184640	24.6603	0.143676	0.795567	0.180596	0.856684	0.917769	SEPTIN9	protein_coding	septin 9 [Source:HGNC Symbol;Acc:HGNC:7323]
ENSG00000197629	21.5807	0.160046	0.889577	0.179912	0.857222	0.917769	MPEG1	protein_coding	macrophage expressed 1 [Source:HGNC Symbol;Acc:HGNC:29619]
ENSG00000128815	17.8765	0.146802	0.836923	0.175406	0.86076	0.920702	WDFY4	protein_coding	WDFY family member 4 [Source:HGNC Symbol;Acc:HGNC:29323]
ENSG00000130985	13.5098	0.154911	0.889674	0.174121	0.86177	0.920813	UBA1	protein_coding	ubiquitin like modifier activating enzyme 1 [Source:HGNC Symbol;Acc:HGNC:12469]
ENSG00000137331	14.9604	0.159797	0.925706	0.172622	0.862948	0.920813	IER3	protein_coding	immediate early response 3 [Source:HGNC Symbol;Acc:HGNC:5392]
ENSG00000143761	14.834	-0.158529	0.931482	-0.17019	0.864861	0.920813	ARF1	protein_coding	ADP ribosylation factor 1 [Source:HGNC Symbol;Acc:HGNC:652]
ENSG00000167548	29.9863	-0.135262	0.788317	-0.171584	0.863765	0.920813	KMT2D	protein_coding	lysine methyltransferase 2D [Source:HGNC Symbol;Acc:HGNC:7133]
ENSG00000169926	14.6212	-0.153155	0.898166	-0.170519	0.864602	0.920813	KLF13	protein_coding	Kruppel like factor 13 [Source:HGNC Symbol;Acc:HGNC:13672]
ENSG00000204642	18.0841	-0.128982	0.776916	-0.166017	0.868143	0.923454	HLA-F	protein_coding	major histocompatibility complex, class I, F [Source:HGNC Symbol;Acc:HGNC:4963]
ENSG00000038382	18.0754	-0.134238	0.816931	-0.16432	0.869479	0.924022	TRIO	protein_coding	trio Rho guanine nucleotide exchange factor [Source:HGNC Symbol;Acc:HGNC:12303]
ENSG00000179583	16.3989	0.14589	0.905996	0.161027	0.872072	0.925923	CIITA	protein_coding	class II major histocompatibility complex transactivator [Source:HGNC Symbol;Acc:HGNC:7067]
ENSG00000116786	11.9065	-0.135594	0.852991	-0.158963	0.873698	0.926796	PLEKHM2	protein_coding	pleckstrin homology and RUN domain containing M2 [Source:HGNC Symbol;Acc:HGNC:29131]
ENSG00000077238	13.485	-0.126741	0.805048	-0.157433	0.874904	0.927221	IL4R	protein_coding	interleukin 4 receptor [Source:HGNC Symbol;Acc:HGNC:6015]
ENSG00000103479	12.4614	0.129775	0.831085	0.156151	0.875914	0.92726	RBL2	protein_coding	RB transcriptional corepressor like 2 [Source:HGNC Symbol;Acc:HGNC:9894]
ENSG00000113712	15.8754	0.120527	0.775874	0.155344	0.87655	0.92726	CSNK1A1	protein_coding	casein kinase 1 alpha 1 [Source:HGNC Symbol;Acc:HGNC:2451]
ENSG00000155926	13.8828	0.11214	0.730013	0.153614	0.877914	0.927851	SLA	protein_coding	Src like adaptor [Source:HGNC Symbol;Acc:HGNC:10902]
ENSG00000002834	12.2028	-0.142526	0.94095	-0.15147	0.879605	0.928081	LASP1	protein_coding	LIM and SH3 protein 1 [Source:HGNC Symbol;Acc:HGNC:6513]
ENSG00000072364	11.1735	-0.135731	0.901542	-0.150554	0.880328	0.928081	AFF4	protein_coding	AF4/FMR2 family member 4 [Source:HGNC Symbol;Acc:HGNC:17869]
ENSG00000176915	12.793	0.116719	0.776714	0.150273	0.880549	0.928081	ANKLE2	protein_coding	ankyrin repeat and LEM domain containing 2 [Source:HGNC Symbol;Acc:HGNC:29101]
ENSG00000026508	62.3743	0.144386	0.983503	0.146808	0.883284	0.930112	CD44	protein_coding	CD44 molecule (Indian blood group) [Source:HGNC Symbol;Acc:HGNC:1681]
ENSG00000100097	11.4693	-0.14559	1.02238	-0.142403	0.886762	0.932922	LGALS1	protein_coding	galectin 1 [Source:HGNC Symbol;Acc:HGNC:6561]
ENSG00000118503	87.5011	-0.124903	0.888559	-0.140568	0.888211	0.933594	TNFAIP3	protein_coding	TNF alpha induced protein 3 [Source:HGNC Symbol;Acc:HGNC:11896]
ENSG00000018280	15.4051	-0.116407	0.834362	-0.139517	0.889042	0.933616	SLC11A1	protein_coding	solute carrier family 11 member 1 [Source:HGNC Symbol;Acc:HGNC:10907]
ENSG00000148396	15.4027	0.109427	0.795056	0.137635	0.890529	0.933803	SEC16A	protein_coding	SEC16 homolog A, endoplasmic reticulum export factor [Source:HGNC Symbol;Acc:HGNC:29006]
ENSG00000180573	11.9503	-0.132556	0.965876	-0.13724	0.890841	0.933803	H2AC6	protein_coding	H2A clustered histone 6 [Source:HGNC Symbol;Acc:HGNC:4733]
ENSG00000090621	14.9404	-0.109319	0.830301	-0.131662	0.895252	0.937573	PABPC4	protein_coding	poly(A) binding protein cytoplasmic 4 [Source:HGNC Symbol;Acc:HGNC:8557]
ENSG00000177885	13.4993	0.100924	0.788361	0.128017	0.898135	0.939738	GRB2	protein_coding	growth factor receptor bound protein 2 [Source:HGNC Symbol;Acc:HGNC:4566]
ENSG00000123104	11.8994	-0.0930235	0.751836	-0.123728	0.90153	0.941756	ITPR2	protein_coding	inositol 1,4,5-trisphosphate receptor type 2 [Source:HGNC Symbol;Acc:HGNC:6181]
ENSG00000273802	15.6076	0.102015	0.825932	0.123516	0.901699	0.941756	H2BC8	protein_coding	H2B clustered histone 8 [Source:HGNC Symbol;Acc:HGNC:4746]
ENSG00000132155	13.985	-0.0942019	0.798558	-0.117965	0.906095	0.945262	RAF1	protein_coding	Raf-1 proto-oncogene, serine/threonine kinase [Source:HGNC Symbol;Acc:HGNC:9829]
ENSG00000136250	11.6766	-0.109692	0.935889	-0.117207	0.906696	0.945262	AOAH	protein_coding	acyloxyacyl hydrolase [Source:HGNC Symbol;Acc:HGNC:548]
ENSG00000115935	13.6565	0.101548	0.913862	0.11112	0.911521	0.947719	WIPF1	protein_coding	WAS/WASL interacting protein family member 1 [Source:HGNC Symbol;Acc:HGNC:12736]
ENSG00000125753	11.2892	-0.0956669	0.851548	-0.112345	0.91055	0.947719	VASP	protein_coding	vasodilator stimulated phosphoprotein [Source:HGNC Symbol;Acc:HGNC:12652]
ENSG00000143549	30.0108	-0.104914	0.939134	-0.111714	0.91105	0.947719	TPM3	protein_coding	tropomyosin 3 [Source:HGNC Symbol;Acc:HGNC:12012]
ENSG00000058262	13.2204	0.0953792	0.881865	0.108156	0.913872	0.949306	SEC61A1	protein_coding	SEC61 translocon subunit alpha 1 [Source:HGNC Symbol;Acc:HGNC:18276]
ENSG00000266412	23.6835	0.0996692	0.950481	0.104862	0.916485	0.951163	NCOA4	protein_coding	nuclear receptor coactivator 4 [Source:HGNC Symbol;Acc:HGNC:7671]
ENSG00000140105	12.1396	-0.0997345	0.9745	-0.102344	0.918483	0.952379	WARS1	protein_coding	tryptophanyl-tRNA synthetase 1 [Source:HGNC Symbol;Acc:HGNC:12729]
ENSG00000196154	22.0188	-0.0943896	0.957685	-0.0985602	0.921487	0.954634	S100A4	protein_coding	S100 calcium binding protein A4 [Source:HGNC Symbol;Acc:HGNC:10494]
ENSG00000117091	14.7204	0.0944325	0.987679	0.0956105	0.92383	0.956201	CD48	protein_coding	CD48 molecule [Source:HGNC Symbol;Acc:HGNC:1683]
ENSG00000136279	14.4882	0.0725179	0.776473	0.093394	0.925591	0.957164	DBNL	protein_coding	drebrin like [Source:HGNC Symbol;Acc:HGNC:2696]
ENSG00000028137	21.2688	0.0764278	0.841845	0.0907861	0.927663	0.957645	TNFRSF1B	protein_coding	TNF receptor superfamily member 1B [Source:HGNC Symbol;Acc:HGNC:11917]
ENSG00000162511	39.6498	-0.0844766	0.938644	-0.0899985	0.928288	0.957645	LAPTM5	protein_coding	lysosomal protein transmembrane 5 [Source:HGNC Symbol;Acc:HGNC:29612]
ENSG00000163220	84.4674	0.0839244	0.946981	0.0886231	0.929381	0.957645	S100A9	protein_coding	S100 calcium binding protein A9 [Source:HGNC Symbol;Acc:HGNC:10499]
ENSG00000167615	33.313	-0.0714963	0.804759	-0.0888418	0.929208	0.957645	LENG8	protein_coding	leukocyte receptor cluster member 8 [Source:HGNC Symbol;Acc:HGNC:15500]
ENSG00000074370	13.3978	-0.0645222	0.881775	-0.0731731	0.941668	0.969439	ATP2A3	protein_coding	ATPase sarcoplasmic/endoplasmic reticulum Ca2+ transporting 3 [Source:HGNC Symbol;Acc:HGNC:813]
ENSG00000100393	19.9836	0.0565126	0.828143	0.0682402	0.945594	0.972611	EP300	protein_coding	E1A binding protein p300 [Source:HGNC Symbol;Acc:HGNC:3373]
ENSG00000100242	21.3043	0.0494986	0.758707	0.0652408	0.947982	0.973566	SUN2	protein_coding	Sad1 and UNC84 domain containing 2 [Source:HGNC Symbol;Acc:HGNC:14210]
ENSG00000143514	12.3877	0.0592861	0.92794	0.0638901	0.949058	0.973566	TP53BP2	protein_coding	tumor protein p53 binding protein 2 [Source:HGNC Symbol;Acc:HGNC:12000]
ENSG00000176994	12.5344	0.0513644	0.800703	0.0641492	0.948851	0.973566	SMCR8	protein_coding	SMCR8-C9orf72 complex subunit [Source:HGNC Symbol;Acc:HGNC:17921]
ENSG00000092148	17.2802	0.0455956	0.727584	0.0626672	0.950032	0.973698	HECTD1	protein_coding	HECT domain E3 ubiquitin protein ligase 1 [Source:HGNC Symbol;Acc:HGNC:20157]
ENSG00000105339	14.341	0.0410139	0.690776	0.0593736	0.952655	0.974897	DENND3	protein_coding	DENN domain containing 3 [Source:HGNC Symbol;Acc:HGNC:29134]
ENSG00000115415	15.192	-0.0479499	0.811703	-0.0590732	0.952894	0.974897	STAT1	protein_coding	signal transducer and activator of transcription 1 [Source:HGNC Symbol;Acc:HGNC:11362]
ENSG00000104904	33.0615	0.0481173	0.885146	0.0543609	0.956648	0.976834	OAZ1	protein_coding	ornithine decarboxylase antizyme 1 [Source:HGNC Symbol;Acc:HGNC:8095]
ENSG00000119535	22.3294	0.0437571	0.851736	0.051374	0.959027	0.976834	CSF3R	protein_coding	colony stimulating factor 3 receptor [Source:HGNC Symbol;Acc:HGNC:2439]
ENSG00000162783	24.6212	-0.0440157	0.840778	-0.0523512	0.958249	0.976834	IER5	protein_coding	immediate early response 5 [Source:HGNC Symbol;Acc:HGNC:5393]
ENSG00000185624	25.0195	-0.043975	0.846075	-0.0519753	0.958548	0.976834	P4HB	protein_coding	prolyl 4-hydroxylase subunit beta [Source:HGNC Symbol;Acc:HGNC:8548]
ENSG00000196924	175.646	0.0464238	0.880584	0.0527194	0.957955	0.976834	FLNA	protein_coding	filamin A [Source:HGNC Symbol;Acc:HGNC:3754]
ENSG00000051523	14.3333	-0.0388055	0.818955	-0.0473842	0.962207	0.978241	CYBA	protein_coding	cytochrome b-245 alpha chain [Source:HGNC Symbol;Acc:HGNC:2577]
ENSG00000125347	40.9295	0.0379912	0.817987	0.0464447	0.962956	0.978241	IRF1	protein_coding	interferon regulatory factor 1 [Source:HGNC Symbol;Acc:HGNC:6116]
ENSG00000172534	11.8798	0.0395303	0.832745	0.0474698	0.962139	0.978241	HCFC1	protein_coding	host cell factor C1 [Source:HGNC Symbol;Acc:HGNC:4839]
ENSG00000103335	11.6065	0.0365459	0.80961	0.0451401	0.963996	0.978434	PIEZO1	protein_coding	piezo type mechanosensitive ion channel component 1 [Source:HGNC Symbol;Acc:HGNC:28993]
ENSG00000083223	11.6571	0.0338779	0.882779	0.0383764	0.969388	0.983041	TUT7	protein_coding	terminal uridylyl transferase 7 [Source:HGNC Symbol;Acc:HGNC:25817]
ENSG00000137409	16.6908	-0.0271912	0.766045	-0.0354956	0.971685	0.984348	MTCH1	protein_coding	mitochondrial carrier 1 [Source:HGNC Symbol;Acc:HGNC:17586]
ENSG00000140575	36.4172	0.0308793	0.892028	0.034617	0.972385	0.984348	IQGAP1	protein_coding	IQ motif containing GTPase activating protein 1 [Source:HGNC Symbol;Acc:HGNC:6110]
ENSG00000090863	18.3195	-0.0269865	0.924422	-0.0291928	0.976711	0.984401	GLG1	protein_coding	golgi glycoprotein 1 [Source:HGNC Symbol;Acc:HGNC:4316]
ENSG00000109756	14.8532	-0.0311459	1.01409	-0.0307132	0.975498	0.984401	RAPGEF2	protein_coding	Rap guanine nucleotide exchange factor 2 [Source:HGNC Symbol;Acc:HGNC:16854]
ENSG00000158615	28.7008	-0.0249974	0.840189	-0.0297521	0.976265	0.984401	PPP1R15B	protein_coding	protein phosphatase 1 regulatory subunit 15B [Source:HGNC Symbol;Acc:HGNC:14951]
ENSG00000161011	29.0199	-0.0259001	0.840328	-0.0308214	0.975412	0.984401	SQSTM1	protein_coding	sequestosome 1 [Source:HGNC Symbol;Acc:HGNC:11280]
ENSG00000179335	12.2364	-0.0230764	0.790477	-0.029193	0.976711	0.984401	CLK3	protein_coding	CDC like kinase 3 [Source:HGNC Symbol;Acc:HGNC:2071]
ENSG00000196428	14.1226	-0.0149908	0.758015	-0.0197764	0.984222	0.991104	TSC22D2	protein_coding	TSC22 domain family member 2 [Source:HGNC Symbol;Acc:HGNC:29095]
ENSG00000132510	21.0572	0.0108355	0.806972	0.0134274	0.989287	0.994466	KDM6B	protein_coding	lysine demethylase 6B [Source:HGNC Symbol;Acc:HGNC:29012]
ENSG00000171223	42.6712	-0.0120058	0.834051	-0.0143945	0.988515	0.994466	JUNB	protein_coding	JunB proto-oncogene, AP-1 transcription factor subunit [Source:HGNC Symbol;Acc:HGNC:6205]
ENSG00000178104	20.6449	-0.011012	1.22231	-0.00900916	0.992812	0.996271	PDE4DIP	protein_coding	phosphodiesterase 4D interacting protein [Source:HGNC Symbol;Acc:HGNC:15580]
ENSG00000204386	13.1389	0.0077225	0.830754	0.00929577	0.992583	0.996271	NEU1	protein_coding	neuraminidase 1 [Source:HGNC Symbol;Acc:HGNC:7758]
ENSG00000232810	12.755	-0.00387609	0.891306	-0.00434878	0.99653	0.999132	TNF	protein_coding	tumor necrosis factor [Source:HGNC Symbol;Acc:HGNC:11892]
ENSG00000058673	13.9957	-0.00106295	0.823471	-0.00129081	0.99897	0.999738	ZC3H11A	protein_coding	zinc finger CCCH-type containing 11A [Source:HGNC Symbol;Acc:HGNC:29093]
ENSG00000134250	43.3935	0.000259562	0.7904	0.000328393	0.999738	0.999738	NOTCH2	protein_coding	notch receptor 2 [Source:HGNC Symbol;Acc:HGNC:7882]
ENSG00000160271	11.7568	-0.0015783	0.973286	-0.00162162	0.998706	0.999738	RALGDS	protein_coding	ral guanine nucleotide dissociation stimulator [Source:HGNC Symbol;Acc:HGNC:9842]
ENSG00000000419	3.79593	0.955986	0.906317	1.0548	0.291515	NA	DPM1	protein_coding	dolichyl-phosphate mannosyltransferase subunit 1, catalytic [Source:HGNC Symbol;Acc:HGNC:3005]
ENSG00000000457	2.5882	-0.194957	1.07125	-0.18199	0.85559	NA	SCYL3	protein_coding	SCY1 like pseudokinase 3 [Source:HGNC Symbol;Acc:HGNC:19285]
ENSG00000000460	1.88362	-1.086	1.23898	-0.876524	0.380745	NA	C1orf112	protein_coding	chromosome 1 open reading frame 112 [Source:HGNC Symbol;Acc:HGNC:25565]
ENSG00000000971	1.99869	-0.186765	1.02158	-0.18282	0.854939	NA	CFH	protein_coding	complement factor H [Source:HGNC Symbol;Acc:HGNC:4883]
ENSG00000001036	2.20727	-0.54683	0.982366	-0.556646	0.57777	NA	FUCA2	protein_coding	alpha-L-fucosidase 2 [Source:HGNC Symbol;Acc:HGNC:4008]
ENSG00000001084	2.78662	0.326869	1.12304	0.291058	0.771007	NA	GCLC	protein_coding	glutamate-cysteine ligase catalytic subunit [Source:HGNC Symbol;Acc:HGNC:4311]
ENSG00000001167	4.97199	0.967359	0.934961	1.03465	0.300831	NA	NFYA	protein_coding	nuclear transcription factor Y subunit alpha [Source:HGNC Symbol;Acc:HGNC:7804]
ENSG00000001460	2.73025	1.82213	0.990455	1.83969	0.0658144	NA	STPG1	protein_coding	sperm tail PG-rich repeat containing 1 [Source:HGNC Symbol;Acc:HGNC:28070]
ENSG00000001461	5.17438	1.09381	0.803208	1.3618	0.173261	NA	NIPAL3	protein_coding	NIPA like domain containing 3 [Source:HGNC Symbol;Acc:HGNC:25233]
ENSG00000001497	4.48767	0.62327	0.919879	0.677557	0.498053	NA	LAS1L	protein_coding	LAS1 like ribosome biogenesis factor [Source:HGNC Symbol;Acc:HGNC:25726]
ENSG00000001561	2.55922	-0.0902694	1.1511	-0.0784202	0.937494	NA	ENPP4	protein_coding	ectonucleotide pyrophosphatase/phosphodiesterase 4 [Source:HGNC Symbol;Acc:HGNC:3359]
ENSG00000001626	1.46113	-0.432784	1.31879	-0.328168	0.742785	NA	CFTR	protein_coding	CF transmembrane conductance regulator [Source:HGNC Symbol;Acc:HGNC:1884]
ENSG00000001629	4.09186	-0.374458	0.910894	-0.411088	0.681008	NA	ANKIB1	protein_coding	ankyrin repeat and IBR domain containing 1 [Source:HGNC Symbol;Acc:HGNC:22215]
ENSG00000001630	3.15067	-0.200568	0.939007	-0.213596	0.830862	NA	CYP51A1	protein_coding	cytochrome P450 family 51 subfamily A member 1 [Source:HGNC Symbol;Acc:HGNC:2649]
ENSG00000001631	5.40067	0.147845	0.914968	0.161585	0.871632	NA	KRIT1	protein_coding	KRIT1 ankyrin repeat containing [Source:HGNC Symbol;Acc:HGNC:1573]
ENSG00000002016	3.00685	1.15821	0.902051	1.28397	0.199152	NA	RAD52	protein_coding	RAD52 homolog, DNA repair protein [Source:HGNC Symbol;Acc:HGNC:9824]
ENSG00000002330	2.25284	0.372369	0.928272	0.401142	0.688316	NA	BAD	protein_coding	BCL2 associated agonist of cell death [Source:HGNC Symbol;Acc:HGNC:936]
ENSG00000002549	5.01624	-0.839803	1.00714	-0.833849	0.404366	NA	LAP3	protein_coding	leucine aminopeptidase 3 [Source:HGNC Symbol;Acc:HGNC:18449]
ENSG00000002587	2.45349	0.0616256	1.27435	0.0483585	0.961431	NA	HS3ST1	protein_coding	heparan sulfate-glucosamine 3-sulfotransferase 1 [Source:HGNC Symbol;Acc:HGNC:5194]
ENSG00000002746	1.92546	1.23561	1.09404	1.1294	0.25873	NA	HECW1	protein_coding	HECT, C2 and WW domain containing E3 ubiquitin protein ligase 1 [Source:HGNC Symbol;Acc:HGNC:22195]
ENSG00000002822	6.43775	-0.23746	0.92361	-0.2571	0.797101	NA	MAD1L1	protein_coding	mitotic arrest deficient 1 like 1 [Source:HGNC Symbol;Acc:HGNC:6762]
ENSG00000002919	2.68263	-0.665873	0.941467	-0.707272	0.479398	NA	SNX11	protein_coding	sorting nexin 11 [Source:HGNC Symbol;Acc:HGNC:14975]
ENSG00000002933	1.8099	-1.06623	1.07824	-0.988856	0.322734	NA	TMEM176A	protein_coding	transmembrane protein 176A [Source:HGNC Symbol;Acc:HGNC:24930]
ENSG00000003056	9.24339	1.02564	1.05394	0.973156	0.330476	NA	M6PR	protein_coding	mannose-6-phosphate receptor, cation dependent [Source:HGNC Symbol;Acc:HGNC:6752]
ENSG00000003137	1.95977	0.318926	1.24992	0.255157	0.798602	NA	CYP26B1	protein_coding	cytochrome P450 family 26 subfamily B member 1 [Source:HGNC Symbol;Acc:HGNC:20581]
ENSG00000003147	1.49951	0.556581	1.12933	0.492841	0.622125	NA	ICA1	protein_coding	islet cell autoantigen 1 [Source:HGNC Symbol;Acc:HGNC:5343]
ENSG00000003249	2.09984	0.820216	1.17898	0.695698	0.486618	NA	DBNDD1	protein_coding	dysbindin domain containing 1 [Source:HGNC Symbol;Acc:HGNC:28455]
ENSG00000003393	6.87212	-0.374935	0.934036	-0.401414	0.688116	NA	ALS2	protein_coding	alsin Rho guanine nucleotide exchange factor ALS2 [Source:HGNC Symbol;Acc:HGNC:443]
ENSG00000003400	6.6079	1.32182	0.910298	1.45207	0.146481	NA	CASP10	protein_coding	caspase 10 [Source:HGNC Symbol;Acc:HGNC:1500]
ENSG00000003436	3.58609	1.48476	1.03897	1.42907	0.152984	NA	TFPI	protein_coding	tissue factor pathway inhibitor [Source:HGNC Symbol;Acc:HGNC:11760]
ENSG00000003509	2.21456	-0.112432	1.00503	-0.111869	0.910927	NA	NDUFAF7	protein_coding	NADH:ubiquinone oxidoreductase complex assembly factor 7 [Source:HGNC Symbol;Acc:HGNC:28816]
ENSG00000003987	1.46577	-0.260911	1.1693	-0.223135	0.82343	NA	MTMR7	protein_coding	myotubularin related protein 7 [Source:HGNC Symbol;Acc:HGNC:7454]
ENSG00000003989	1.87692	-1.34835	1.19769	-1.1258	0.260251	NA	SLC7A2	protein_coding	solute carrier family 7 member 2 [Source:HGNC Symbol;Acc:HGNC:11060]
ENSG00000004059	4.22829	0.0689268	0.828497	0.083195	0.933696	NA	ARF5	protein_coding	ADP ribosylation factor 5 [Source:HGNC Symbol;Acc:HGNC:658]
ENSG00000004139	2.26722	-0.451786	0.978665	-0.461635	0.644343	NA	SARM1	protein_coding	sterile alpha and TIR motif containing 1 [Source:HGNC Symbol;Acc:HGNC:17074]
ENSG00000004142	4.11357	1.25864	0.974433	1.29167	0.196472	NA	POLDIP2	protein_coding	DNA polymerase delta interacting protein 2 [Source:HGNC Symbol;Acc:HGNC:23781]
ENSG00000004455	8.47277	-0.217945	0.880567	-0.247505	0.804517	NA	AK2	protein_coding	adenylate kinase 2 [Source:HGNC Symbol;Acc:HGNC:362]
ENSG00000004468	2.74542	1.14662	0.993847	1.15372	0.248614	NA	CD38	protein_coding	CD38 molecule [Source:HGNC Symbol;Acc:HGNC:1667]
ENSG00000004478	7.92714	0.80903	0.860894	0.939756	0.347343	NA	FKBP4	protein_coding	FKBP prolyl isomerase 4 [Source:HGNC Symbol;Acc:HGNC:3720]
ENSG00000004487	8.3196	0.753596	0.831171	0.906668	0.364582	NA	KDM1A	protein_coding	lysine demethylase 1A [Source:HGNC Symbol;Acc:HGNC:29079]
ENSG00000004534	7.67065	-0.496954	0.980107	-0.50704	0.612127	NA	RBM6	protein_coding	RNA binding motif protein 6 [Source:HGNC Symbol;Acc:HGNC:9903]
ENSG00000004660	2.83032	-0.599772	1.1013	-0.544605	0.586025	NA	CAMKK1	protein_coding	calcium/calmodulin dependent protein kinase kinase 1 [Source:HGNC Symbol;Acc:HGNC:1469]
ENSG00000004700	4.22704	1.34886	0.907704	1.48601	0.137277	NA	RECQL	protein_coding	RecQ like helicase [Source:HGNC Symbol;Acc:HGNC:9948]
ENSG00000004766	5.43162	1.05492	0.887495	1.18865	0.234579	NA	VPS50	protein_coding	VPS50 subunit of EARP/GARPII complex [Source:HGNC Symbol;Acc:HGNC:25956]
ENSG00000004777	1.66239	-0.599996	1.0343	-0.580098	0.561848	NA	ARHGAP33	protein_coding	Rho GTPase activating protein 33 [Source:HGNC Symbol;Acc:HGNC:23085]
ENSG00000004779	2.11392	1.16168	1.09052	1.06525	0.286762	NA	NDUFAB1	protein_coding	NADH:ubiquinone oxidoreductase subunit AB1 [Source:HGNC Symbol;Acc:HGNC:7694]
ENSG00000004799	1.86882	0.0636042	1.20866	0.0526238	0.958032	NA	PDK4	protein_coding	pyruvate dehydrogenase kinase 4 [Source:HGNC Symbol;Acc:HGNC:8812]
ENSG00000004846	1.74744	-1.39099	1.15699	-1.20225	0.229265	NA	ABCB5	protein_coding	ATP binding cassette subfamily B member 5 [Source:HGNC Symbol;Acc:HGNC:46]
ENSG00000004864	1.70692	-0.482483	1.12444	-0.429086	0.667861	NA	SLC25A13	protein_coding	solute carrier family 25 member 13 [Source:HGNC Symbol;Acc:HGNC:10983]
ENSG00000004866	1.89204	-1.03076	1.0685	-0.964674	0.334708	NA	ST7	protein_coding	suppression of tumorigenicity 7 [Source:HGNC Symbol;Acc:HGNC:11351]
ENSG00000004897	3.33197	0.289788	0.98176	0.295171	0.767863	NA	CDC27	protein_coding	cell division cycle 27 [Source:HGNC Symbol;Acc:HGNC:1728]
ENSG00000004939	1.53129	0.333391	1.1231	0.296848	0.766582	NA	SLC4A1	protein_coding	solute carrier family 4 member 1 (Diego blood group) [Source:HGNC Symbol;Acc:HGNC:11027]
ENSG00000004961	1.56105	-1.31936	1.14274	-1.15455	0.248274	NA	HCCS	protein_coding	holocytochrome c synthase [Source:HGNC Symbol;Acc:HGNC:4837]
ENSG00000004975	3.52233	0.145666	0.893019	0.163116	0.870427	NA	DVL2	protein_coding	dishevelled segment polarity protein 2 [Source:HGNC Symbol;Acc:HGNC:3086]
ENSG00000005007	7.48888	-0.329716	0.83913	-0.392925	0.694375	NA	UPF1	protein_coding	UPF1 RNA helicase and ATPase [Source:HGNC Symbol;Acc:HGNC:9962]
ENSG00000005020	4.34342	0.368016	0.83502	0.440727	0.659411	NA	SKAP2	protein_coding	src kinase associated phosphoprotein 2 [Source:HGNC Symbol;Acc:HGNC:15687]
ENSG00000005022	5.92367	1.19754	0.866516	1.38201	0.166967	NA	SLC25A5	protein_coding	solute carrier family 25 member 5 [Source:HGNC Symbol;Acc:HGNC:10991]
ENSG00000005059	2.96344	1.17485	1.02114	1.15054	0.249922	NA	MCUB	protein_coding	mitochondrial calcium uniporter dominant negative subunit beta [Source:HGNC Symbol;Acc:HGNC:26076]
ENSG00000005075	2.11504	1.12054	1.05896	1.05815	0.289988	NA	POLR2J	protein_coding	RNA polymerase II subunit J [Source:HGNC Symbol;Acc:HGNC:9197]
ENSG00000005100	2.20764	-0.0581479	0.974784	-0.059652	0.952433	NA	DHX33	protein_coding	DEAH-box helicase 33 [Source:HGNC Symbol;Acc:HGNC:16718]
ENSG00000005108	1.51998	0.0626026	1.08282	0.0578145	0.953896	NA	THSD7A	protein_coding	thrombospondin type 1 domain containing 7A [Source:HGNC Symbol;Acc:HGNC:22207]
ENSG00000005156	4.54366	0.767901	0.847573	0.906	0.364936	NA	LIG3	protein_coding	DNA ligase 3 [Source:HGNC Symbol;Acc:HGNC:6600]
ENSG00000005175	3.32301	0.419826	1.04077	0.403382	0.686667	NA	RPAP3	protein_coding	RNA polymerase II associated protein 3 [Source:HGNC Symbol;Acc:HGNC:26151]
ENSG00000005187	1.89708	-0.253037	1.17765	-0.214867	0.829871	NA	ACSM3	protein_coding	acyl-CoA synthetase medium chain family member 3 [Source:HGNC Symbol;Acc:HGNC:10522]
ENSG00000005189	1.52088	1.35506	1.06219	1.27572	0.202054	NA	REXO5	protein_coding	RNA exonuclease 5 [Source:HGNC Symbol;Acc:HGNC:24661]
ENSG00000005194	2.02531	0.00900705	1.05376	0.00854751	0.99318	NA	CIAPIN1	protein_coding	cytokine induced apoptosis inhibitor 1 [Source:HGNC Symbol;Acc:HGNC:28050]
ENSG00000005206	3.12155	-0.265625	0.89649	-0.296294	0.767006	NA	SPPL2B	protein_coding	signal peptide peptidase like 2B [Source:HGNC Symbol;Acc:HGNC:30627]
ENSG00000005238	3.98877	-1.64893	1.16859	-1.41104	0.158232	NA	FAM214B	protein_coding	family with sequence similarity 214 member B [Source:HGNC Symbol;Acc:HGNC:25666]
ENSG00000005243	1.5208	-0.434559	1.33442	-0.325653	0.744687	NA	COPZ2	protein_coding	COPI coat complex subunit zeta 2 [Source:HGNC Symbol;Acc:HGNC:19356]
ENSG00000005249	3.94747	0.822395	1.20084	0.684853	0.493437	NA	PRKAR2B	protein_coding	protein kinase cAMP-dependent type II regulatory subunit beta [Source:HGNC Symbol;Acc:HGNC:9392]
ENSG00000005302	7.17302	1.80241	0.909433	1.98191	0.0474893	NA	MSL3	protein_coding	MSL complex subunit 3 [Source:HGNC Symbol;Acc:HGNC:7370]
ENSG00000005379	5.10087	1.98742	0.92025	2.15965	0.0307994	NA	TSPOAP1	protein_coding	TSPO associated protein 1 [Source:HGNC Symbol;Acc:HGNC:16831]
ENSG00000005436	1.73217	-0.426667	1.27622	-0.33432	0.738138	NA	GCFC2	protein_coding	GC-rich sequence DNA-binding factor 2 [Source:HGNC Symbol;Acc:HGNC:1317]
ENSG00000005448	1.83105	1.34235	1.05712	1.26983	0.204147	NA	WDR54	protein_coding	WD repeat domain 54 [Source:HGNC Symbol;Acc:HGNC:25770]
ENSG00000005469	1.50893	-0.737011	1.23163	-0.598403	0.549571	NA	CROT	protein_coding	carnitine O-octanoyltransferase [Source:HGNC Symbol;Acc:HGNC:2366]
ENSG00000005471	1.47156	0.68075	1.10264	0.61738	0.536984	NA	ABCB4	protein_coding	ATP binding cassette subfamily B member 4 [Source:HGNC Symbol;Acc:HGNC:45]
ENSG00000005486	3.85406	-1.66043	0.961671	-1.72661	0.0842372	NA	RHBDD2	protein_coding	rhomboid domain containing 2 [Source:HGNC Symbol;Acc:HGNC:23082]
ENSG00000005700	3.97563	0.587146	1.03542	0.567063	0.570672	NA	IBTK	protein_coding	inhibitor of Bruton tyrosine kinase [Source:HGNC Symbol;Acc:HGNC:17853]
ENSG00000005801	5.78573	-0.399209	0.865895	-0.461036	0.644773	NA	ZNF195	protein_coding	zinc finger protein 195 [Source:HGNC Symbol;Acc:HGNC:12986]
ENSG00000005812	3.73001	-0.394959	1.02174	-0.386556	0.699085	NA	FBXL3	protein_coding	F-box and leucine rich repeat protein 3 [Source:HGNC Symbol;Acc:HGNC:13599]
ENSG00000005882	2.99466	1.4309	0.995748	1.43701	0.150715	NA	PDK2	protein_coding	pyruvate dehydrogenase kinase 2 [Source:HGNC Symbol;Acc:HGNC:8810]
ENSG00000005884	1.64826	-1.02995	1.03626	-0.993914	0.320265	NA	ITGA3	protein_coding	integrin subunit alpha 3 [Source:HGNC Symbol;Acc:HGNC:6139]
ENSG00000005889	6.99634	-0.7266	0.875987	-0.829464	0.406842	NA	ZFX	protein_coding	zinc finger protein X-linked [Source:HGNC Symbol;Acc:HGNC:12869]
ENSG00000005893	5.10772	-2.72486	1.23147	-2.21269	0.0269191	NA	LAMP2	protein_coding	lysosomal associated membrane protein 2 [Source:HGNC Symbol;Acc:HGNC:6501]
ENSG00000005961	6.07523	-0.371858	1.05684	-0.351857	0.724946	NA	ITGA2B	protein_coding	integrin subunit alpha 2b [Source:HGNC Symbol;Acc:HGNC:6138]
ENSG00000006007	3.97979	0.241092	0.841697	0.286435	0.774545	NA	GDE1	protein_coding	glycerophosphodiester phosphodiesterase 1 [Source:HGNC Symbol;Acc:HGNC:29644]
ENSG00000006015	2.15595	0.57268	1.00465	0.57003	0.568658	NA	REX1BD	protein_coding	required for excision 1-B domain containing [Source:HGNC Symbol;Acc:HGNC:26098]
ENSG00000006025	2.86992	1.62998	0.955667	1.7056	0.0880832	NA	OSBPL7	protein_coding	oxysterol binding protein like 7 [Source:HGNC Symbol;Acc:HGNC:16387]
ENSG00000006042	2.36469	0.114603	1.10885	0.103353	0.917683	NA	TMEM98	protein_coding	transmembrane protein 98 [Source:HGNC Symbol;Acc:HGNC:24529]
ENSG00000006047	2.43403	0.0732073	1.11888	0.0654293	0.947832	NA	YBX2	protein_coding	Y-box binding protein 2 [Source:HGNC Symbol;Acc:HGNC:17948]
ENSG00000006062	3.69478	-1.9888	1.1297	-1.76046	0.0783294	NA	MAP3K14	protein_coding	mitogen-activated protein kinase kinase kinase 14 [Source:HGNC Symbol;Acc:HGNC:6853]
ENSG00000006071	3.23281	1.86021	0.967018	1.92366	0.0543971	NA	ABCC8	protein_coding	ATP binding cassette subfamily C member 8 [Source:HGNC Symbol;Acc:HGNC:59]
ENSG00000006118	2.50128	0.887241	1.0804	0.821214	0.411524	NA	TMEM132A	protein_coding	transmembrane protein 132A [Source:HGNC Symbol;Acc:HGNC:31092]
ENSG00000006194	5.1258	1.05443	0.891262	1.18308	0.236777	NA	ZNF263	protein_coding	zinc finger protein 263 [Source:HGNC Symbol;Acc:HGNC:13056]
ENSG00000006282	3.14922	-0.549959	0.851596	-0.645798	0.51841	NA	SPATA20	protein_coding	spermatogenesis associated 20 [Source:HGNC Symbol;Acc:HGNC:26125]
ENSG00000006283	1.9428	-1.25666	1.12018	-1.12184	0.26193	NA	CACNA1G	protein_coding	calcium voltage-gated channel subunit alpha1 G [Source:HGNC Symbol;Acc:HGNC:1394]
ENSG00000006327	1.58739	-0.42853	1.28774	-0.332777	0.739302	NA	TNFRSF12A	protein_coding	TNF receptor superfamily member 12A [Source:HGNC Symbol;Acc:HGNC:18152]
ENSG00000006432	2.91369	1.3276	1.00523	1.32068	0.186607	NA	MAP3K9	protein_coding	mitogen-activated protein kinase kinase kinase 9 [Source:HGNC Symbol;Acc:HGNC:6861]
ENSG00000006451	3.38912	1.4225	1.0045	1.41613	0.156738	NA	RALA	protein_coding	RAS like proto-oncogene A [Source:HGNC Symbol;Acc:HGNC:9839]
ENSG00000006453	1.91135	-0.401843	1.06907	-0.37588	0.707006	NA	BAIAP2L1	protein_coding	BAR/IMD domain containing adaptor protein 2 like 1 [Source:HGNC Symbol;Acc:HGNC:21649]
ENSG00000006459	9.69181	0.0476048	0.823348	0.0578185	0.953893	NA	KDM7A	protein_coding	lysine demethylase 7A [Source:HGNC Symbol;Acc:HGNC:22224]
ENSG00000006530	4.62935	0.0597514	1.01339	0.0589621	0.952982	NA	AGK	protein_coding	acylglycerol kinase [Source:HGNC Symbol;Acc:HGNC:21869]
ENSG00000006534	2.35934	-0.670946	1.00667	-0.666501	0.505091	NA	ALDH3B1	protein_coding	aldehyde dehydrogenase 3 family member B1 [Source:HGNC Symbol;Acc:HGNC:410]
ENSG00000006555	1.94915	0.115571	1.10075	0.104992	0.916382	NA	TTC22	protein_coding	tetratricopeptide repeat domain 22 [Source:HGNC Symbol;Acc:HGNC:26067]
ENSG00000006576	3.53989	1.08317	1.06613	1.01598	0.309637	NA	PHTF2	protein_coding	putative homeodomain transcription factor 2 [Source:HGNC Symbol;Acc:HGNC:13411]
ENSG00000006607	3.45542	0.909083	0.899027	1.01118	0.311928	NA	FARP2	protein_coding	FERM, ARH/RhoGEF and pleckstrin domain protein 2 [Source:HGNC Symbol;Acc:HGNC:16460]
ENSG00000006625	2.15769	-1.86231	1.11789	-1.66592	0.09573	NA	GGCT	protein_coding	gamma-glutamylcyclotransferase [Source:HGNC Symbol;Acc:HGNC:21705]
ENSG00000006634	2.3926	0.838532	0.98182	0.854058	0.393073	NA	DBF4	protein_coding	DBF4 zinc finger [Source:HGNC Symbol;Acc:HGNC:17364]
ENSG00000006652	8.94903	0.247603	0.872716	0.283716	0.776628	NA	IFRD1	protein_coding	interferon related developmental regulator 1 [Source:HGNC Symbol;Acc:HGNC:5456]
ENSG00000006695	2.61217	0.955238	1.08033	0.884207	0.376584	NA	COX10	protein_coding	cytochrome c oxidase assembly factor heme A:farnesyltransferase COX10 [Source:HGNC Symbol;Acc:HGNC:2260]
ENSG00000006712	6.06964	0.923366	0.780681	1.18277	0.2369	NA	PAF1	protein_coding	PAF1 homolog, Paf1/RNA polymerase II complex component [Source:HGNC Symbol;Acc:HGNC:25459]
ENSG00000006715	6.58046	0.847176	0.837215	1.0119	0.311587	NA	VPS41	protein_coding	VPS41 subunit of HOPS complex [Source:HGNC Symbol;Acc:HGNC:12713]
ENSG00000006740	2.09961	-1.09863	1.20483	-0.911849	0.361848	NA	ARHGAP44	protein_coding	Rho GTPase activating protein 44 [Source:HGNC Symbol;Acc:HGNC:29096]
ENSG00000006744	4.55488	0.12542	0.902807	0.138922	0.889512	NA	ELAC2	protein_coding	elaC ribonuclease Z 2 [Source:HGNC Symbol;Acc:HGNC:14198]
ENSG00000006747	1.83792	-0.0744696	1.1798	-0.0631208	0.94967	NA	SCIN	protein_coding	scinderin [Source:HGNC Symbol;Acc:HGNC:21695]
ENSG00000006756	2.17675	0.831971	0.980475	0.848539	0.396138	NA	ARSD	protein_coding	arylsulfatase D [Source:HGNC Symbol;Acc:HGNC:717]
ENSG00000006831	4.51785	0.451882	0.878424	0.514423	0.606956	NA	ADIPOR2	protein_coding	adiponectin receptor 2 [Source:HGNC Symbol;Acc:HGNC:24041]
ENSG00000007047	2.85764	-0.32266	1.09943	-0.293479	0.769156	NA	MARK4	protein_coding	microtubule affinity regulating kinase 4 [Source:HGNC Symbol;Acc:HGNC:13538]
ENSG00000007080	2.69143	0.0473597	1.03375	0.0458136	0.963459	NA	CCDC124	protein_coding	coiled-coil domain containing 124 [Source:HGNC Symbol;Acc:HGNC:25171]
ENSG00000007174	2.41702	1.15749	1.0651	1.08674	0.277151	NA	DNAH9	protein_coding	dynein axonemal heavy chain 9 [Source:HGNC Symbol;Acc:HGNC:2953]
ENSG00000007255	1.96577	-1.08785	1.26403	-0.860616	0.38945	NA	TRAPPC6A	protein_coding	trafficking protein particle complex subunit 6A [Source:HGNC Symbol;Acc:HGNC:23069]
ENSG00000007264	3.44963	-1.88249	1.07668	-1.74842	0.080391	NA	MATK	protein_coding	megakaryocyte-associated tyrosine kinase [Source:HGNC Symbol;Acc:HGNC:6906]
ENSG00000007312	3.79277	1.60934	1.0687	1.50588	0.132097	NA	CD79B	protein_coding	CD79b molecule [Source:HGNC Symbol;Acc:HGNC:1699]
ENSG00000007341	2.42995	0.60109	0.864521	0.695286	0.486876	NA	ST7L	protein_coding	suppression of tumorigenicity 7 like [Source:HGNC Symbol;Acc:HGNC:18441]
ENSG00000007372	2.58565	-1.05464	0.994072	-1.06092	0.288724	NA	PAX6	protein_coding	paired box 6 [Source:HGNC Symbol;Acc:HGNC:8620]
ENSG00000007376	1.98361	1.101	1.00179	1.09903	0.271755	NA	RPUSD1	protein_coding	RNA pseudouridine synthase domain containing 1 [Source:HGNC Symbol;Acc:HGNC:14173]
ENSG00000007384	1.6251	0.642438	1.05128	0.611103	0.541131	NA	RHBDF1	protein_coding	rhomboid 5 homolog 1 [Source:HGNC Symbol;Acc:HGNC:20561]
ENSG00000007392	6.96593	1.29574	0.718799	1.80264	0.0714441	NA	LUC7L	protein_coding	LUC7 like [Source:HGNC Symbol;Acc:HGNC:6723]
ENSG00000007402	1.95785	0.798928	1.12629	0.709344	0.478111	NA	CACNA2D2	protein_coding	calcium voltage-gated channel auxiliary subunit alpha2delta 2 [Source:HGNC Symbol;Acc:HGNC:1400]
ENSG00000007516	1.84985	0.324536	1.00366	0.323354	0.746427	NA	BAIAP3	protein_coding	BAI1 associated protein 3 [Source:HGNC Symbol;Acc:HGNC:948]
ENSG00000007520	1.5472	-0.509452	1.07466	-0.474057	0.635459	NA	TSR3	protein_coding	TSR3 ribosome maturation factor [Source:HGNC Symbol;Acc:HGNC:14175]
ENSG00000007541	3.5893	0.0431765	0.938312	0.0460151	0.963298	NA	PIGQ	protein_coding	phosphatidylinositol glycan anchor biosynthesis class Q [Source:HGNC Symbol;Acc:HGNC:14135]
ENSG00000007545	2.99918	0.823687	0.901783	0.913398	0.361034	NA	CRAMP1	protein_coding	cramped chromatin regulator homolog 1 [Source:HGNC Symbol;Acc:HGNC:14122]
ENSG00000007923	3.88029	0.253863	0.95534	0.26573	0.790447	NA	DNAJC11	protein_coding	DnaJ heat shock protein family (Hsp40) member C11 [Source:HGNC Symbol;Acc:HGNC:25570]
ENSG00000007944	8.18215	1.26809	0.830401	1.52708	0.126741	NA	MYLIP	protein_coding	myosin regulatory light chain interacting protein [Source:HGNC Symbol;Acc:HGNC:21155]
ENSG00000007968	2.56108	1.17516	0.997129	1.17854	0.238581	NA	E2F2	protein_coding	E2F transcription factor 2 [Source:HGNC Symbol;Acc:HGNC:3114]
ENSG00000008018	4.48363	0.577706	0.862453	0.66984	0.50296	NA	PSMB1	protein_coding	proteasome 20S subunit beta 1 [Source:HGNC Symbol;Acc:HGNC:9537]
ENSG00000008086	2.11522	0.642153	1.08845	0.589972	0.555209	NA	CDKL5	protein_coding	cyclin dependent kinase like 5 [Source:HGNC Symbol;Acc:HGNC:11411]
ENSG00000008128	6.19612	0.0536792	0.923529	0.0581241	0.95365	NA	CDK11A	protein_coding	cyclin dependent kinase 11A [Source:HGNC Symbol;Acc:HGNC:1730]
ENSG00000008130	8.23764	-0.452356	0.81735	-0.553443	0.57996	NA	NADK	protein_coding	NAD kinase [Source:HGNC Symbol;Acc:HGNC:29831]
ENSG00000008196	1.53325	-0.422116	1.25181	-0.337206	0.735962	NA	TFAP2B	protein_coding	transcription factor AP-2 beta [Source:HGNC Symbol;Acc:HGNC:11743]
ENSG00000008256	2.61413	1.34899	0.961772	1.40261	0.160733	NA	CYTH3	protein_coding	cytohesin 3 [Source:HGNC Symbol;Acc:HGNC:9504]
ENSG00000008277	1.70951	0.402188	1.11773	0.359824	0.718979	NA	ADAM22	protein_coding	ADAM metallopeptidase domain 22 [Source:HGNC Symbol;Acc:HGNC:201]
ENSG00000008282	2.6191	0.551103	1.1365	0.484912	0.627738	NA	SYPL1	protein_coding	synaptophysin like 1 [Source:HGNC Symbol;Acc:HGNC:11507]
ENSG00000008283	1.68108	0.267326	1.02247	0.261451	0.793744	NA	CYB561	protein_coding	cytochrome b561 [Source:HGNC Symbol;Acc:HGNC:2571]
ENSG00000008300	2.40525	-0.0400728	0.979956	-0.0408924	0.967382	NA	CELSR3	protein_coding	cadherin EGF LAG seven-pass G-type receptor 3 [Source:HGNC Symbol;Acc:HGNC:3230]
ENSG00000008311	2.00126	0.359925	1.0522	0.34207	0.732298	NA	AASS	protein_coding	aminoadipate-semialdehyde synthase [Source:HGNC Symbol;Acc:HGNC:17366]
ENSG00000008324	1.75546	-0.617146	1.12297	-0.549567	0.582617	NA	SS18L2	protein_coding	SS18 like 2 [Source:HGNC Symbol;Acc:HGNC:15593]
ENSG00000008382	1.99883	-1.32069	1.14608	-1.15235	0.249176	NA	MPND	protein_coding	MPN domain containing [Source:HGNC Symbol;Acc:HGNC:25934]
ENSG00000008394	2.48133	-1.36744	1.19521	-1.14411	0.25258	NA	MGST1	protein_coding	microsomal glutathione S-transferase 1 [Source:HGNC Symbol;Acc:HGNC:7061]
ENSG00000008405	3.73013	-0.0174128	1.18811	-0.0146559	0.988307	NA	CRY1	protein_coding	cryptochrome circadian regulator 1 [Source:HGNC Symbol;Acc:HGNC:2384]
ENSG00000008438	1.45386	-0.423652	1.25954	-0.336355	0.736603	NA	PGLYRP1	protein_coding	peptidoglycan recognition protein 1 [Source:HGNC Symbol;Acc:HGNC:8904]
ENSG00000008441	2.14301	0.486694	1.02043	0.476947	0.6334	NA	NFIX	protein_coding	nuclear factor I X [Source:HGNC Symbol;Acc:HGNC:7788]
ENSG00000008517	7.00317	2.62508	0.981591	2.67431	0.00748832	NA	IL32	protein_coding	interleukin 32 [Source:HGNC Symbol;Acc:HGNC:16830]
ENSG00000008710	7.00845	0.441903	0.813075	0.543496	0.586788	NA	PKD1	protein_coding	polycystin 1, transient receptor potential channel interacting [Source:HGNC Symbol;Acc:HGNC:9008]
ENSG00000008838	3.76286	0.404576	0.920262	0.439631	0.660205	NA	MED24	protein_coding	mediator complex subunit 24 [Source:HGNC Symbol;Acc:HGNC:22963]
ENSG00000008853	2.35697	0.708866	0.883229	0.802585	0.422215	NA	RHOBTB2	protein_coding	Rho related BTB domain containing 2 [Source:HGNC Symbol;Acc:HGNC:18756]
ENSG00000008869	6.54129	0.41536	0.84282	0.492822	0.622138	NA	HEATR5B	protein_coding	HEAT repeat containing 5B [Source:HGNC Symbol;Acc:HGNC:29273]
ENSG00000008952	6.70922	1.04271	0.90883	1.14731	0.251252	NA	SEC62	protein_coding	SEC62 homolog, preprotein translocation factor [Source:HGNC Symbol;Acc:HGNC:11846]
ENSG00000009335	4.758	0.48716	0.885476	0.550167	0.582205	NA	UBE3C	protein_coding	ubiquitin protein ligase E3C [Source:HGNC Symbol;Acc:HGNC:16803]
ENSG00000009413	5.11792	0.448497	0.813851	0.55108	0.581579	NA	REV3L	protein_coding	REV3 like, DNA directed polymerase zeta catalytic subunit [Source:HGNC Symbol;Acc:HGNC:9968]
ENSG00000009694	2.77333	1.04918	0.988481	1.0614	0.288506	NA	TENM1	protein_coding	teneurin transmembrane protein 1 [Source:HGNC Symbol;Acc:HGNC:8117]
ENSG00000009709	1.68052	0.62998	1.11925	0.562861	0.573529	NA	PAX7	protein_coding	paired box 7 [Source:HGNC Symbol;Acc:HGNC:8621]
ENSG00000009765	4.00446	-0.440289	1.40526	-0.313315	0.754042	NA	IYD	protein_coding	iodotyrosine deiodinase [Source:HGNC Symbol;Acc:HGNC:21071]
ENSG00000009780	1.93767	-0.381921	1.12238	-0.340278	0.733647	NA	FAM76A	protein_coding	family with sequence similarity 76 member A [Source:HGNC Symbol;Acc:HGNC:28530]
ENSG00000009790	8.74992	0.946729	0.871246	1.08664	0.277197	NA	TRAF3IP3	protein_coding	TRAF3 interacting protein 3 [Source:HGNC Symbol;Acc:HGNC:30766]
ENSG00000009830	2.97486	0.550679	0.858131	0.64172	0.521055	NA	POMT2	protein_coding	protein O-mannosyltransferase 2 [Source:HGNC Symbol;Acc:HGNC:19743]
ENSG00000009844	2.57034	1.27403	0.947255	1.34497	0.178634	NA	VTA1	protein_coding	vesicle trafficking 1 [Source:HGNC Symbol;Acc:HGNC:20954]
ENSG00000009954	9.54022	0.287755	0.899939	0.319749	0.749158	NA	BAZ1B	protein_coding	bromodomain adjacent to zinc finger domain 1B [Source:HGNC Symbol;Acc:HGNC:961]
ENSG00000010017	3.16945	0.311782	0.870035	0.358356	0.720077	NA	RANBP9	protein_coding	RAN binding protein 9 [Source:HGNC Symbol;Acc:HGNC:13727]
ENSG00000010030	1.61746	1.1955	1.06781	1.11959	0.26289	NA	ETV7	protein_coding	ETS variant transcription factor 7 [Source:HGNC Symbol;Acc:HGNC:18160]
ENSG00000010072	3.51043	0.910447	0.99704	0.913149	0.361164	NA	SPRTN	protein_coding	SprT-like N-terminal domain [Source:HGNC Symbol;Acc:HGNC:25356]
ENSG00000010165	2.02951	1.38496	1.02951	1.34527	0.17854	NA	METTL13	protein_coding	methyltransferase 13, eEF1A lysine and N-terminal methyltransferase [Source:HGNC Symbol;Acc:HGNC:24248]
ENSG00000010219	1.94807	-0.401814	1.10181	-0.364685	0.715347	NA	DYRK4	protein_coding	dual specificity tyrosine phosphorylation regulated kinase 4 [Source:HGNC Symbol;Acc:HGNC:3095]
ENSG00000010256	5.44935	-1.34154	1.04452	-1.28437	NA	NA	UQCRC1	protein_coding	ubiquinol-cytochrome c reductase core protein 1 [Source:HGNC Symbol;Acc:HGNC:12585]
ENSG00000010270	2.66497	-0.0555569	0.95853	-0.0579606	0.95378	NA	STARD3NL	protein_coding	STARD3 N-terminal like [Source:HGNC Symbol;Acc:HGNC:19169]
ENSG00000010278	4.56353	-2.23267	1.11307	-2.00586	0.0448711	NA	CD9	protein_coding	CD9 molecule [Source:HGNC Symbol;Acc:HGNC:1709]
ENSG00000010292	5.20745	1.73418	1.05603	1.64216	0.100557	NA	NCAPD2	protein_coding	non-SMC condensin I complex subunit D2 [Source:HGNC Symbol;Acc:HGNC:24305]
ENSG00000010295	4.99422	-1.72399	0.930273	-1.85321	0.0638526	NA	IFFO1	protein_coding	intermediate filament family orphan 1 [Source:HGNC Symbol;Acc:HGNC:24970]
ENSG00000010310	1.53413	-0.98939	1.21304	-0.815629	0.414713	NA	GIPR	protein_coding	gastric inhibitory polypeptide receptor [Source:HGNC Symbol;Acc:HGNC:4271]
ENSG00000010318	1.76947	-0.6344	1.02215	-0.620651	0.534829	NA	PHF7	protein_coding	PHD finger protein 7 [Source:HGNC Symbol;Acc:HGNC:18458]
ENSG00000010361	1.8427	-1.20291	1.18337	-1.01652	0.309382	NA	FUZ	protein_coding	fuzzy planar cell polarity protein [Source:HGNC Symbol;Acc:HGNC:26219]
ENSG00000010539	2.44199	0.695238	1.00552	0.69142	0.489301	NA	ZNF200	protein_coding	zinc finger protein 200 [Source:HGNC Symbol;Acc:HGNC:12993]
ENSG00000010610	10.2171	-1.79435	1.07415	-1.67048	0.0948247	NA	CD4	protein_coding	CD4 molecule [Source:HGNC Symbol;Acc:HGNC:1678]
ENSG00000010626	1.56191	-0.740648	1.2481	-0.593421	0.5529	NA	LRRC23	protein_coding	leucine rich repeat containing 23 [Source:HGNC Symbol;Acc:HGNC:19138]
ENSG00000010671	5.83006	0.550657	0.857378	0.642257	0.520706	NA	BTK	protein_coding	Bruton tyrosine kinase [Source:HGNC Symbol;Acc:HGNC:1133]
ENSG00000010704	1.68401	-0.406355	1.05149	-0.386456	0.699159	NA	HFE	protein_coding	homeostatic iron regulator [Source:HGNC Symbol;Acc:HGNC:4886]
ENSG00000010803	2.79901	0.197577	1.07582	0.183652	0.854286	NA	SCMH1	protein_coding	Scm polycomb group protein homolog 1 [Source:HGNC Symbol;Acc:HGNC:19003]
ENSG00000011007	4.94195	-0.0256032	0.906357	-0.0282485	0.977464	NA	ELOA	protein_coding	elongin A [Source:HGNC Symbol;Acc:HGNC:11620]
ENSG00000011009	3.81785	-0.392699	1.00233	-0.391788	0.695215	NA	LYPLA2	protein_coding	lysophospholipase 2 [Source:HGNC Symbol;Acc:HGNC:6738]
ENSG00000011021	5.40512	0.614978	0.823001	0.747239	0.454919	NA	CLCN6	protein_coding	chloride voltage-gated channel 6 [Source:HGNC Symbol;Acc:HGNC:2024]
ENSG00000011028	2.72084	-1.29924	0.97194	-1.33675	0.181306	NA	MRC2	protein_coding	mannose receptor C type 2 [Source:HGNC Symbol;Acc:HGNC:16875]
ENSG00000011105	1.53098	0.212417	1.10897	0.191544	0.848099	NA	TSPAN9	protein_coding	tetraspanin 9 [Source:HGNC Symbol;Acc:HGNC:21640]
ENSG00000011114	4.5559	0.195158	0.953127	0.204756	0.837763	NA	BTBD7	protein_coding	BTB domain containing 7 [Source:HGNC Symbol;Acc:HGNC:18269]
ENSG00000011132	2.99381	0.817274	1.10765	0.737849	0.460606	NA	APBA3	protein_coding	amyloid beta precursor protein binding family A member 3 [Source:HGNC Symbol;Acc:HGNC:580]
ENSG00000011143	3.3761	1.97553	1.0487	1.8838	0.0595926	NA	MKS1	protein_coding	MKS transition zone complex subunit 1 [Source:HGNC Symbol;Acc:HGNC:7121]
ENSG00000011198	6.32712	0.666014	0.936202	0.711401	0.476836	NA	ABHD5	protein_coding	abhydrolase domain containing 5, lysophosphatidic acid acyltransferase [Source:HGNC Symbol;Acc:HGNC:21396]
ENSG00000011201	2.09945	0.736021	1.25736	0.585371	0.558298	NA	ANOS1	protein_coding	anosmin 1 [Source:HGNC Symbol;Acc:HGNC:6211]
ENSG00000011243	10.4355	0.998904	0.824618	1.21135	0.22576	NA	AKAP8L	protein_coding	A-kinase anchoring protein 8 like [Source:HGNC Symbol;Acc:HGNC:29857]
ENSG00000011258	3.62306	0.490125	0.962859	0.509031	0.610731	NA	MBTD1	protein_coding	mbt domain containing 1 [Source:HGNC Symbol;Acc:HGNC:19866]
ENSG00000011260	3.91929	0.430992	0.856046	0.503468	0.614635	NA	UTP18	protein_coding	UTP18 small subunit processome component [Source:HGNC Symbol;Acc:HGNC:24274]
ENSG00000011275	10.0929	0.901855	0.766843	1.17606	0.23957	NA	RNF216	protein_coding	ring finger protein 216 [Source:HGNC Symbol;Acc:HGNC:21698]
ENSG00000011295	4.46318	1.36598	0.825737	1.65425	0.0980758	NA	TTC19	protein_coding	tetratricopeptide repeat domain 19 [Source:HGNC Symbol;Acc:HGNC:26006]
ENSG00000011376	4.54288	-0.216946	0.903935	-0.240001	0.810329	NA	LARS2	protein_coding	leucyl-tRNA synthetase 2, mitochondrial [Source:HGNC Symbol;Acc:HGNC:17095]
ENSG00000011405	4.3002	0.63223	0.900426	0.702145	0.482589	NA	PIK3C2A	protein_coding	phosphatidylinositol-4-phosphate 3-kinase catalytic subunit type 2 alpha [Source:HGNC Symbol;Acc:HGNC:8971]
ENSG00000011426	2.22494	0.179557	0.93312	0.192427	0.847408	NA	ANLN	protein_coding	anillin actin binding protein [Source:HGNC Symbol;Acc:HGNC:14082]
ENSG00000011451	3.33061	-1.56007	1.19157	-1.30925	0.19045	NA	WIZ	protein_coding	WIZ zinc finger [Source:HGNC Symbol;Acc:HGNC:30917]
ENSG00000011454	5.89863	0.377137	0.90086	0.418641	0.675478	NA	RABGAP1	protein_coding	RAB GTPase activating protein 1 [Source:HGNC Symbol;Acc:HGNC:17155]
ENSG00000011465	2.44643	-0.668819	0.989858	-0.675672	0.499249	NA	DCN	protein_coding	decorin [Source:HGNC Symbol;Acc:HGNC:2705]
ENSG00000011478	1.68133	-1.31323	1.1783	-1.11451	0.265058	NA	QPCTL	protein_coding	glutaminyl-peptide cyclotransferase like [Source:HGNC Symbol;Acc:HGNC:25952]
ENSG00000011485	2.18326	-0.0981788	0.959578	-0.102315	0.918507	NA	PPP5C	protein_coding	protein phosphatase 5 catalytic subunit [Source:HGNC Symbol;Acc:HGNC:9322]
ENSG00000011523	4.25734	1.02424	0.97479	1.05073	0.293383	NA	CEP68	protein_coding	centrosomal protein 68 [Source:HGNC Symbol;Acc:HGNC:29076]
ENSG00000011566	3.65607	1.47416	0.939535	1.56903	0.116642	NA	MAP4K3	protein_coding	mitogen-activated protein kinase kinase kinase kinase 3 [Source:HGNC Symbol;Acc:HGNC:6865]
ENSG00000011590	1.50882	0.171708	1.17086	0.146651	0.883407	NA	ZBTB32	protein_coding	zinc finger and BTB domain containing 32 [Source:HGNC Symbol;Acc:HGNC:16763]
ENSG00000011600	8.06407	-0.837011	1.03325	-0.810076	0.417896	NA	TYROBP	protein_coding	transmembrane immune signaling adaptor TYROBP [Source:HGNC Symbol;Acc:HGNC:12449]
ENSG00000011638	2.14978	0.962937	0.921943	1.04447	0.29627	NA	LDAF1	protein_coding	lipid droplet assembly factor 1 [Source:HGNC Symbol;Acc:HGNC:30136]
ENSG00000012048	3.44348	0.663411	0.9007	0.736551	0.461396	NA	BRCA1	protein_coding	BRCA1 DNA repair associated [Source:HGNC Symbol;Acc:HGNC:1100]
ENSG00000012061	2.65018	0.485225	1.14717	0.422976	0.672313	NA	ERCC1	protein_coding	ERCC excision repair 1, endonuclease non-catalytic subunit [Source:HGNC Symbol;Acc:HGNC:3433]
ENSG00000012124	5.84217	0.699164	0.806991	0.866384	0.38628	NA	CD22	protein_coding	CD22 molecule [Source:HGNC Symbol;Acc:HGNC:1643]
ENSG00000012171	1.49602	-0.189321	1.06144	-0.178363	0.858438	NA	SEMA3B	protein_coding	semaphorin 3B [Source:HGNC Symbol;Acc:HGNC:10724]
ENSG00000012174	2.40086	0.653271	0.944878	0.691381	0.489326	NA	MBTPS2	protein_coding	membrane bound transcription factor peptidase, site 2 [Source:HGNC Symbol;Acc:HGNC:15455]
ENSG00000012211	1.63001	-1.30811	1.18308	-1.10569	0.268862	NA	PRICKLE3	protein_coding	prickle planar cell polarity protein 3 [Source:HGNC Symbol;Acc:HGNC:6645]
ENSG00000012223	6.54874	1.43401	1.20332	1.19171	0.233377	NA	LTF	protein_coding	lactotransferrin [Source:HGNC Symbol;Acc:HGNC:6720]
ENSG00000012232	4.77094	-0.0362047	0.888226	-0.0407607	0.967487	NA	EXTL3	protein_coding	exostosin like glycosyltransferase 3 [Source:HGNC Symbol;Acc:HGNC:3518]
ENSG00000012660	8.17165	2.98085	0.918684	3.2447	0.00117575	NA	ELOVL5	protein_coding	ELOVL fatty acid elongase 5 [Source:HGNC Symbol;Acc:HGNC:21308]
ENSG00000012779	7.61544	0.179517	0.866248	0.207235	0.835826	NA	ALOX5	protein_coding	arachidonate 5-lipoxygenase [Source:HGNC Symbol;Acc:HGNC:435]
ENSG00000012817	5.40833	-0.752699	0.8691	-0.866067	0.386454	NA	KDM5D	protein_coding	lysine demethylase 5D [Source:HGNC Symbol;Acc:HGNC:11115]
ENSG00000012822	9.67737	0.59011	0.922065	0.639987	0.522181	NA	CALCOCO1	protein_coding	calcium binding and coiled-coil domain 1 [Source:HGNC Symbol;Acc:HGNC:29306]
ENSG00000012963	2.63403	-0.785477	1.02651	-0.765193	0.444157	NA	UBR7	protein_coding	ubiquitin protein ligase E3 component n-recognin 7 [Source:HGNC Symbol;Acc:HGNC:20344]
ENSG00000012983	3.15284	0.888136	0.936791	0.948062	0.343098	NA	MAP4K5	protein_coding	mitogen-activated protein kinase kinase kinase kinase 5 [Source:HGNC Symbol;Acc:HGNC:6867]
ENSG00000013016	2.7155	1.61899	1.1449	1.41409	0.157335	NA	EHD3	protein_coding	EH domain containing 3 [Source:HGNC Symbol;Acc:HGNC:3244]
ENSG00000013275	6.15062	-0.2556	0.735459	-0.347538	0.728187	NA	PSMC4	protein_coding	proteasome 26S subunit, ATPase 4 [Source:HGNC Symbol;Acc:HGNC:9551]
ENSG00000013288	5.21949	-0.732967	0.935001	-0.783921	0.433086	NA	MAN2B2	protein_coding	mannosidase alpha class 2B member 2 [Source:HGNC Symbol;Acc:HGNC:29623]
ENSG00000013293	2.14516	1.11464	0.989694	1.12625	0.26006	NA	SLC7A14	protein_coding	solute carrier family 7 member 14 [Source:HGNC Symbol;Acc:HGNC:29326]
ENSG00000013306	4.08317	-0.707224	0.936221	-0.755403	0.450007	NA	SLC25A39	protein_coding	solute carrier family 25 member 39 [Source:HGNC Symbol;Acc:HGNC:24279]
ENSG00000013364	7.67323	-0.418117	0.876502	-0.477029	0.633341	NA	MVP	protein_coding	major vault protein [Source:HGNC Symbol;Acc:HGNC:7531]
ENSG00000013374	4.01231	1.06063	0.904718	1.17234	0.241062	NA	NUB1	protein_coding	negative regulator of ubiquitin like proteins 1 [Source:HGNC Symbol;Acc:HGNC:17623]
ENSG00000013375	1.89861	0.496296	1.06348	0.466672	0.640734	NA	PGM3	protein_coding	phosphoglucomutase 3 [Source:HGNC Symbol;Acc:HGNC:8907]
ENSG00000013392	2.31754	0.752071	1.17987	0.637418	0.523852	NA	RWDD2A	protein_coding	RWD domain containing 2A [Source:HGNC Symbol;Acc:HGNC:21385]
ENSG00000013503	1.79318	0.129047	1.13392	0.113807	0.909391	NA	POLR3B	protein_coding	RNA polymerase III subunit B [Source:HGNC Symbol;Acc:HGNC:30348]
ENSG00000013523	2.76892	-2.55846	1.15583	-2.21352	0.0268615	NA	ANGEL1	protein_coding	angel homolog 1 [Source:HGNC Symbol;Acc:HGNC:19961]
ENSG00000013561	2.38395	1.71779	1.05259	1.63196	0.102687	NA	RNF14	protein_coding	ring finger protein 14 [Source:HGNC Symbol;Acc:HGNC:10058]
ENSG00000013563	1.81823	-0.476845	1.02132	-0.46689	0.640578	NA	DNASE1L1	protein_coding	deoxyribonuclease 1 like 1 [Source:HGNC Symbol;Acc:HGNC:2957]
ENSG00000013573	4.02701	1.06765	0.991955	1.0763	0.281791	NA	DDX11	protein_coding	DEAD/H-box helicase 11 [Source:HGNC Symbol;Acc:HGNC:2736]
ENSG00000013583	1.71821	-1.61895	1.17689	-1.37562	0.168939	NA	HEBP1	protein_coding	heme binding protein 1 [Source:HGNC Symbol;Acc:HGNC:17176]
ENSG00000013588	3.34069	1.12769	0.931931	1.21006	0.226257	NA	GPRC5A	protein_coding	G protein-coupled receptor class C group 5 member A [Source:HGNC Symbol;Acc:HGNC:9836]
ENSG00000013725	9.72383	1.72472	0.772724	2.232	0.0256151	NA	CD6	protein_coding	CD6 molecule [Source:HGNC Symbol;Acc:HGNC:1691]
ENSG00000013810	6.70487	0.171411	0.807817	0.21219	0.831958	NA	TACC3	protein_coding	transforming acidic coiled-coil containing protein 3 [Source:HGNC Symbol;Acc:HGNC:11524]
ENSG00000014123	2.83382	0.452009	0.962699	0.469523	0.638696	NA	UFL1	protein_coding	UFM1 specific ligase 1 [Source:HGNC Symbol;Acc:HGNC:23039]
ENSG00000014138	2.70969	-1.77496	1.22507	-1.44886	0.147377	NA	POLA2	protein_coding	DNA polymerase alpha 2, accessory subunit [Source:HGNC Symbol;Acc:HGNC:30073]
ENSG00000014164	2.44201	0.188154	0.977804	0.192425	0.847409	NA	ZC3H3	protein_coding	zinc finger CCCH-type containing 3 [Source:HGNC Symbol;Acc:HGNC:28972]
ENSG00000014216	4.89083	-0.516798	0.936132	-0.552057	0.580909	NA	CAPN1	protein_coding	calpain 1 [Source:HGNC Symbol;Acc:HGNC:1476]
ENSG00000014257	1.72208	0.732876	1.08731	0.674025	0.500295	NA	ACP3	protein_coding	acid phosphatase 3 [Source:HGNC Symbol;Acc:HGNC:125]
ENSG00000014641	4.77205	1.09768	0.937318	1.17109	0.241564	NA	MDH1	protein_coding	malate dehydrogenase 1 [Source:HGNC Symbol;Acc:HGNC:6970]
ENSG00000014824	3.22415	0.73622	0.954099	0.771639	0.440328	NA	SLC30A9	protein_coding	solute carrier family 30 member 9 [Source:HGNC Symbol;Acc:HGNC:1329]
ENSG00000014914	3.75581	-0.21866	1.14586	-0.190826	0.848662	NA	MTMR11	protein_coding	myotubularin related protein 11 [Source:HGNC Symbol;Acc:HGNC:24307]
ENSG00000014919	2.86165	1.34074	0.984951	1.36123	0.173441	NA	COX15	protein_coding	cytochrome c oxidase assembly homolog COX15 [Source:HGNC Symbol;Acc:HGNC:2263]
ENSG00000015153	5.22133	2.09835	0.829476	2.52973	0.0114152	NA	YAF2	protein_coding	YY1 associated factor 2 [Source:HGNC Symbol;Acc:HGNC:17363]
ENSG00000015171	4.58882	0.0153763	0.917796	0.0167535	0.986633	NA	ZMYND11	protein_coding	zinc finger MYND-type containing 11 [Source:HGNC Symbol;Acc:HGNC:16966]
ENSG00000015285	3.68856	-0.789229	0.984977	-0.801266	0.422977	NA	WAS	protein_coding	WASP actin nucleation promoting factor [Source:HGNC Symbol;Acc:HGNC:12731]
ENSG00000015475	4.47083	-0.684764	0.994023	-0.688882	0.490898	NA	BID	protein_coding	BH3 interacting domain death agonist [Source:HGNC Symbol;Acc:HGNC:1050]
ENSG00000015532	3.32779	-1.10192	1.21739	-0.905152	0.365385	NA	XYLT2	protein_coding	xylosyltransferase 2 [Source:HGNC Symbol;Acc:HGNC:15517]
ENSG00000015568	5.50416	-0.760808	1.00605	-0.756235	0.449508	NA	RGPD5	protein_coding	RANBP2 like and GRIP domain containing 5 [Source:HGNC Symbol;Acc:HGNC:32418]
ENSG00000015676	3.45939	-0.261867	0.947004	-0.276521	0.782148	NA	NUDCD3	protein_coding	NudC domain containing 3 [Source:HGNC Symbol;Acc:HGNC:22208]
ENSG00000016864	1.93782	-0.980265	1.0503	-0.93332	0.350655	NA	GLT8D1	protein_coding	glycosyltransferase 8 domain containing 1 [Source:HGNC Symbol;Acc:HGNC:24870]
ENSG00000017260	5.80788	-1.33531	0.958102	-1.3937	0.163409	NA	ATP2C1	protein_coding	ATPase secretory pathway Ca2+ transporting 1 [Source:HGNC Symbol;Acc:HGNC:13211]
ENSG00000017427	2.0142	1.61674	1.01266	1.59653	0.11037	NA	IGF1	protein_coding	insulin like growth factor 1 [Source:HGNC Symbol;Acc:HGNC:5464]
ENSG00000017797	4.64017	-0.924834	0.989077	-0.935048	0.349764	NA	RALBP1	protein_coding	ralA binding protein 1 [Source:HGNC Symbol;Acc:HGNC:9841]
ENSG00000018189	5.20689	0.111786	0.824551	0.135572	0.892159	NA	RUFY3	protein_coding	RUN and FYVE domain containing 3 [Source:HGNC Symbol;Acc:HGNC:30285]
ENSG00000018236	2.57705	-0.133484	1.34044	-0.0995823	0.920676	NA	CNTN1	protein_coding	contactin 1 [Source:HGNC Symbol;Acc:HGNC:2171]
ENSG00000018510	6.77446	0.0943188	0.891779	0.105765	0.915769	NA	AGPS	protein_coding	alkylglycerone phosphate synthase [Source:HGNC Symbol;Acc:HGNC:327]
ENSG00000018610	2.17273	1.02404	1.03284	0.991479	0.321452	NA	STEEP1	protein_coding	STING1 ER exit protein 1 [Source:HGNC Symbol;Acc:HGNC:26239]
ENSG00000018699	2.09467	-1.80809	1.13106	-1.59859	0.109912	NA	TTC27	protein_coding	tetratricopeptide repeat domain 27 [Source:HGNC Symbol;Acc:HGNC:25986]
ENSG00000018869	2.18344	1.99446	1.10442	1.80589	0.070935	NA	ZNF582	protein_coding	zinc finger protein 582 [Source:HGNC Symbol;Acc:HGNC:26421]
ENSG00000019144	2.76202	-0.184141	1.02824	-0.179083	0.857872	NA	PHLDB1	protein_coding	pleckstrin homology like domain family B member 1 [Source:HGNC Symbol;Acc:HGNC:23697]
ENSG00000019485	3.20945	1.03993	0.950923	1.0936	0.274131	NA	PRDM11	protein_coding	PR/SET domain 11 [Source:HGNC Symbol;Acc:HGNC:13996]
ENSG00000019505	1.67948	-1.20623	1.2522	-0.963289	0.335402	NA	SYT13	protein_coding	synaptotagmin 13 [Source:HGNC Symbol;Acc:HGNC:14962]
ENSG00000019582	142.611	-1.4233	1.28286	-1.10948	NA	NA	CD74	protein_coding	CD74 molecule [Source:HGNC Symbol;Acc:HGNC:1697]
ENSG00000019991	1.91042	0.455864	0.983898	0.463325	0.643132	NA	HGF	protein_coding	hepatocyte growth factor [Source:HGNC Symbol;Acc:HGNC:4893]
ENSG00000019995	4.68205	0.634154	0.875578	0.724269	0.4689	NA	ZRANB1	protein_coding	zinc finger RANBP2-type containing 1 [Source:HGNC Symbol;Acc:HGNC:18224]
ENSG00000020129	2.73241	0.326293	0.939701	0.347231	0.728418	NA	NCDN	protein_coding	neurochondrin [Source:HGNC Symbol;Acc:HGNC:17597]
ENSG00000020181	1.39954	0.0614229	1.08683	0.0565156	0.954931	NA	ADGRA2	protein_coding	adhesion G protein-coupled receptor A2 [Source:HGNC Symbol;Acc:HGNC:17849]
ENSG00000020256	1.95635	-0.539963	1.19646	-0.451302	0.651772	NA	ZFP64	protein_coding	ZFP64 zinc finger protein [Source:HGNC Symbol;Acc:HGNC:15940]
ENSG00000020426	2.62315	1.13721	0.914997	1.24285	0.213923	NA	MNAT1	protein_coding	MNAT1 component of CDK activating kinase [Source:HGNC Symbol;Acc:HGNC:7181]
ENSG00000020577	4.00517	-0.685587	0.882196	-0.777137	0.437078	NA	SAMD4A	protein_coding	sterile alpha motif domain containing 4A [Source:HGNC Symbol;Acc:HGNC:23023]
ENSG00000020922	4.22613	0.346766	0.959416	0.361434	0.717775	NA	MRE11	protein_coding	MRE11 homolog, double strand break repair nuclease [Source:HGNC Symbol;Acc:HGNC:7230]
ENSG00000021300	1.87181	0.490382	1.18683	0.413187	0.67947	NA	PLEKHB1	protein_coding	pleckstrin homology domain containing B1 [Source:HGNC Symbol;Acc:HGNC:19079]
ENSG00000021355	8.11317	-0.0115229	0.887161	-0.0129885	0.989637	NA	SERPINB1	protein_coding	serpin family B member 1 [Source:HGNC Symbol;Acc:HGNC:3311]
ENSG00000021574	3.31287	1.5482	0.95788	1.61628	0.106033	NA	SPAST	protein_coding	spastin [Source:HGNC Symbol;Acc:HGNC:11233]
ENSG00000021645	2.36726	0.914459	1.11255	0.821946	0.411108	NA	NRXN3	protein_coding	neurexin 3 [Source:HGNC Symbol;Acc:HGNC:8010]
ENSG00000021762	3.79925	0.131607	0.925229	0.142243	0.886888	NA	OSBPL5	protein_coding	oxysterol binding protein like 5 [Source:HGNC Symbol;Acc:HGNC:16392]
ENSG00000021776	6.75764	0.328431	0.981872	0.334495	0.738006	NA	AQR	protein_coding	aquarius intron-binding spliceosomal factor [Source:HGNC Symbol;Acc:HGNC:29513]
ENSG00000021826	1.86118	-0.689691	1.07963	-0.63882	0.52294	NA	CPS1	protein_coding	carbamoyl-phosphate synthase 1 [Source:HGNC Symbol;Acc:HGNC:2323]
ENSG00000022267	5.15234	1.94887	0.835221	2.33336	0.0196292	NA	FHL1	protein_coding	four and a half LIM domains 1 [Source:HGNC Symbol;Acc:HGNC:3702]
ENSG00000022277	6.67648	0.322379	0.960019	0.335805	0.737018	NA	RTF2	protein_coding	replication termination factor 2 [Source:HGNC Symbol;Acc:HGNC:15890]
ENSG00000022355	1.7909	1.00851	1.1762	0.857424	0.39121	NA	GABRA1	protein_coding	gamma-aminobutyric acid type A receptor subunit alpha1 [Source:HGNC Symbol;Acc:HGNC:4075]
ENSG00000022556	1.61206	-0.430153	1.2987	-0.331218	0.74048	NA	NLRP2	protein_coding	NLR family pyrin domain containing 2 [Source:HGNC Symbol;Acc:HGNC:22948]
ENSG00000022567	3.62443	-0.643035	0.93645	-0.686673	0.492289	NA	SLC45A4	protein_coding	solute carrier family 45 member 4 [Source:HGNC Symbol;Acc:HGNC:29196]
ENSG00000022976	1.84836	0.575274	1.07885	0.533228	0.593876	NA	ZNF839	protein_coding	zinc finger protein 839 [Source:HGNC Symbol;Acc:HGNC:20345]
ENSG00000023041	3.96956	-0.744285	0.953461	-0.780614	0.43503	NA	ZDHHC6	protein_coding	zinc finger DHHC-type palmitoyltransferase 6 [Source:HGNC Symbol;Acc:HGNC:19160]
ENSG00000023171	4.40997	1.03481	0.99551	1.03947	0.298585	NA	GRAMD1B	protein_coding	GRAM domain containing 1B [Source:HGNC Symbol;Acc:HGNC:29214]
ENSG00000023191	8.34513	0.257493	0.899722	0.286191	0.774732	NA	RNH1	protein_coding	ribonuclease/angiogenin inhibitor 1 [Source:HGNC Symbol;Acc:HGNC:10074]
ENSG00000023228	5.15002	0.623892	0.855895	0.728935	0.466041	NA	NDUFS1	protein_coding	NADH:ubiquinone oxidoreductase core subunit S1 [Source:HGNC Symbol;Acc:HGNC:7707]
ENSG00000023287	6.98537	1.04007	0.834366	1.24654	0.212567	NA	RB1CC1	protein_coding	RB1 inducible coiled-coil 1 [Source:HGNC Symbol;Acc:HGNC:15574]
ENSG00000023318	4.9387	1.11613	0.83052	1.3439	0.178981	NA	ERP44	protein_coding	endoplasmic reticulum protein 44 [Source:HGNC Symbol;Acc:HGNC:18311]
ENSG00000023330	3.96717	1.15647	0.898771	1.28672	0.198191	NA	ALAS1	protein_coding	5'-aminolevulinate synthase 1 [Source:HGNC Symbol;Acc:HGNC:396]
ENSG00000023516	3.99217	-0.00423976	0.806119	-0.00525947	0.995804	NA	AKAP11	protein_coding	A-kinase anchoring protein 11 [Source:HGNC Symbol;Acc:HGNC:369]
ENSG00000023572	1.64294	1.06729	1.09177	0.977583	0.32828	NA	GLRX2	protein_coding	glutaredoxin 2 [Source:HGNC Symbol;Acc:HGNC:16065]
ENSG00000023608	1.43891	-0.0834561	1.19871	-0.0696214	0.944495	NA	SNAPC1	protein_coding	small nuclear RNA activating complex polypeptide 1 [Source:HGNC Symbol;Acc:HGNC:11134]
ENSG00000023697	1.88182	-1.29299	1.19637	-1.08076	0.279803	NA	DERA	protein_coding	deoxyribose-phosphate aldolase [Source:HGNC Symbol;Acc:HGNC:24269]
ENSG00000023734	3.60984	0.683219	0.964054	0.708694	0.478514	NA	STRAP	protein_coding	serine/threonine kinase receptor associated protein [Source:HGNC Symbol;Acc:HGNC:30796]
ENSG00000023839	1.75859	-0.403337	1.08403	-0.372071	0.70984	NA	ABCC2	protein_coding	ATP binding cassette subfamily C member 2 [Source:HGNC Symbol;Acc:HGNC:53]
ENSG00000023892	8.86908	1.56901	0.83736	1.87376	0.060963	NA	DEF6	protein_coding	DEF6 guanine nucleotide exchange factor [Source:HGNC Symbol;Acc:HGNC:2760]
ENSG00000023902	10.0226	-1.11191	0.963034	-1.15459	0.248257	NA	PLEKHO1	protein_coding	pleckstrin homology domain containing O1 [Source:HGNC Symbol;Acc:HGNC:24310]
ENSG00000023909	3.16431	-0.405767	1.0128	-0.400641	0.688685	NA	GCLM	protein_coding	glutamate-cysteine ligase modifier subunit [Source:HGNC Symbol;Acc:HGNC:4312]
ENSG00000024048	10.377	0.113191	0.82479	0.137237	0.890844	NA	UBR2	protein_coding	ubiquitin protein ligase E3 component n-recognin 2 [Source:HGNC Symbol;Acc:HGNC:21289]
ENSG00000024526	2.27121	2.17548	1.08906	1.99757	0.045763	NA	DEPDC1	protein_coding	DEP domain containing 1 [Source:HGNC Symbol;Acc:HGNC:22949]
ENSG00000024862	2.34559	-1.02347	0.952739	-1.07424	0.282714	NA	CCDC28A	protein_coding	coiled-coil domain containing 28A [Source:HGNC Symbol;Acc:HGNC:21098]
ENSG00000025039	1.9425	-1.13929	1.06901	-1.06575	0.286539	NA	RRAGD	protein_coding	Ras related GTP binding D [Source:HGNC Symbol;Acc:HGNC:19903]
ENSG00000025156	2.29248	1.03958	1.05738	0.983168	0.325525	NA	HSF2	protein_coding	heat shock transcription factor 2 [Source:HGNC Symbol;Acc:HGNC:5225]
ENSG00000025293	6.34686	0.398276	0.918565	0.433584	0.66459	NA	PHF20	protein_coding	PHD finger protein 20 [Source:HGNC Symbol;Acc:HGNC:16098]
ENSG00000025434	2.46555	-1.44094	1.03316	-1.3947	0.163107	NA	NR1H3	protein_coding	nuclear receptor subfamily 1 group H member 3 [Source:HGNC Symbol;Acc:HGNC:7966]
ENSG00000025708	10.5056	-0.188192	0.82903	-0.227003	0.820422	NA	TYMP	protein_coding	thymidine phosphorylase [Source:HGNC Symbol;Acc:HGNC:3148]
ENSG00000025770	5.25415	0.659271	0.846073	0.779212	0.435855	NA	NCAPH2	protein_coding	non-SMC condensin II complex subunit H2 [Source:HGNC Symbol;Acc:HGNC:25071]
ENSG00000025772	2.78994	1.29403	0.921855	1.40372	0.160402	NA	TOMM34	protein_coding	translocase of outer mitochondrial membrane 34 [Source:HGNC Symbol;Acc:HGNC:15746]
ENSG00000025796	3.90249	1.04837	0.939685	1.11566	0.264568	NA	SEC63	protein_coding	SEC63 homolog, protein translocation regulator [Source:HGNC Symbol;Acc:HGNC:21082]
ENSG00000025800	9.66137	0.497564	0.781913	0.636342	0.524553	NA	KPNA6	protein_coding	karyopherin subunit alpha 6 [Source:HGNC Symbol;Acc:HGNC:6399]
ENSG00000026036	3.14004	-0.538348	0.924868	-0.58208	0.560512	NA	RTEL1-TNFRSF6B	protein_coding	RTEL1-TNFRSF6B readthrough (NMD candidate) [Source:HGNC Symbol;Acc:HGNC:44095]
ENSG00000026103	4.1115	1.71414	0.952391	1.79982	0.0718886	NA	FAS	protein_coding	Fas cell surface death receptor [Source:HGNC Symbol;Acc:HGNC:11920]
ENSG00000026559	1.6597	0.0737725	1.03413	0.0713381	0.943129	NA	KCNG1	protein_coding	potassium voltage-gated channel modifier subfamily G member 1 [Source:HGNC Symbol;Acc:HGNC:6248]
ENSG00000026652	6.2547	1.3672	0.812498	1.68271	0.0924309	NA	AGPAT4	protein_coding	1-acylglycerol-3-phosphate O-acyltransferase 4 [Source:HGNC Symbol;Acc:HGNC:20885]
ENSG00000026950	6.24109	0.456528	0.877912	0.520016	0.603052	NA	BTN3A1	protein_coding	butyrophilin subfamily 3 member A1 [Source:HGNC Symbol;Acc:HGNC:1138]
ENSG00000027697	6.94716	0.743385	0.95167	0.781138	0.434721	NA	IFNGR1	protein_coding	interferon gamma receptor 1 [Source:HGNC Symbol;Acc:HGNC:5439]
ENSG00000027847	3.35905	-0.279023	0.923562	-0.302116	0.762564	NA	B4GALT7	protein_coding	beta-1,4-galactosyltransferase 7 [Source:HGNC Symbol;Acc:HGNC:930]
ENSG00000027869	2.96183	0.939289	0.898873	1.04496	0.29604	NA	SH2D2A	protein_coding	SH2 domain containing 2A [Source:HGNC Symbol;Acc:HGNC:10821]
ENSG00000028116	1.96136	0.645563	1.04493	0.617807	0.536702	NA	VRK2	protein_coding	VRK serine/threonine kinase 2 [Source:HGNC Symbol;Acc:HGNC:12719]
ENSG00000028203	3.79609	0.910907	0.864156	1.0541	0.291837	NA	VEZT	protein_coding	vezatin, adherens junctions transmembrane protein [Source:HGNC Symbol;Acc:HGNC:18258]
ENSG00000028277	4.9891	-0.0822421	0.895278	-0.0918621	0.926808	NA	POU2F2	protein_coding	POU class 2 homeobox 2 [Source:HGNC Symbol;Acc:HGNC:9213]
ENSG00000028310	6.1107	1.16584	0.838298	1.39072	0.164311	NA	BRD9	protein_coding	bromodomain containing 9 [Source:HGNC Symbol;Acc:HGNC:25818]
ENSG00000028528	8.8618	0.957326	0.863776	1.1083	0.267731	NA	SNX1	protein_coding	sorting nexin 1 [Source:HGNC Symbol;Acc:HGNC:11172]
ENSG00000029153	1.79975	-0.115363	1.04409	-0.110492	0.91202	NA	ARNTL2	protein_coding	aryl hydrocarbon receptor nuclear translocator like 2 [Source:HGNC Symbol;Acc:HGNC:18984]
ENSG00000029364	5.10486	0.694714	0.914657	0.759534	0.447533	NA	SLC39A9	protein_coding	solute carrier family 39 member 9 [Source:HGNC Symbol;Acc:HGNC:20182]
ENSG00000029534	1.95766	1.13019	1.09652	1.03071	0.302677	NA	ANK1	protein_coding	ankyrin 1 [Source:HGNC Symbol;Acc:HGNC:492]
ENSG00000029639	1.59691	0.699151	1.03561	0.675113	0.499604	NA	TFB1M	protein_coding	transcription factor B1, mitochondrial [Source:HGNC Symbol;Acc:HGNC:17037]
ENSG00000029725	8.7108	0.812967	0.816076	0.99619	0.319158	NA	RABEP1	protein_coding	rabaptin, RAB GTPase binding effector protein 1 [Source:HGNC Symbol;Acc:HGNC:17677]
ENSG00000029993	4.3939	-1.50865	0.830893	-1.8157	0.0694169	NA	HMGB3	protein_coding	high mobility group box 3 [Source:HGNC Symbol;Acc:HGNC:5004]
ENSG00000030066	4.20048	0.207287	0.957675	0.216448	0.828639	NA	NUP160	protein_coding	nucleoporin 160 [Source:HGNC Symbol;Acc:HGNC:18017]
ENSG00000030110	3.09658	0.70358	1.07624	0.653739	0.51328	NA	BAK1	protein_coding	BCL2 antagonist/killer 1 [Source:HGNC Symbol;Acc:HGNC:949]
ENSG00000030304	2.29555	0.443092	1.25187	0.353944	0.723381	NA	MUSK	protein_coding	muscle associated receptor tyrosine kinase [Source:HGNC Symbol;Acc:HGNC:7525]
ENSG00000030419	2.11192	0.20331	1.12214	0.181181	0.856226	NA	IKZF2	protein_coding	IKAROS family zinc finger 2 [Source:HGNC Symbol;Acc:HGNC:13177]
ENSG00000031003	8.13499	2.31817	0.920674	2.51791	0.0118054	NA	FAM13B	protein_coding	family with sequence similarity 13 member B [Source:HGNC Symbol;Acc:HGNC:1335]
ENSG00000031081	6.36454	0.118728	0.850524	0.139594	0.888981	NA	ARHGAP31	protein_coding	Rho GTPase activating protein 31 [Source:HGNC Symbol;Acc:HGNC:29216]
ENSG00000031698	7.95928	0.983354	0.817784	1.20246	0.229185	NA	SARS1	protein_coding	seryl-tRNA synthetase 1 [Source:HGNC Symbol;Acc:HGNC:10537]
ENSG00000031823	4.99629	0.510335	0.841288	0.606612	0.544108	NA	RANBP3	protein_coding	RAN binding protein 3 [Source:HGNC Symbol;Acc:HGNC:9850]
ENSG00000032219	5.88114	1.37998	0.87162	1.58324	0.113367	NA	ARID4A	protein_coding	AT-rich interaction domain 4A [Source:HGNC Symbol;Acc:HGNC:9885]
ENSG00000032389	2.09171	-0.42236	1.03467	-0.408206	0.683122	NA	EIPR1	protein_coding	EARP complex and GARP complex interacting protein 1 [Source:HGNC Symbol;Acc:HGNC:12383]
ENSG00000032444	6.9805	-0.591028	0.842303	-0.701681	0.482878	NA	PNPLA6	protein_coding	patatin like phospholipase domain containing 6 [Source:HGNC Symbol;Acc:HGNC:16268]
ENSG00000032742	1.78196	-1.6089	1.18742	-1.35495	0.175434	NA	IFT88	protein_coding	intraflagellar transport 88 [Source:HGNC Symbol;Acc:HGNC:20606]
ENSG00000033011	3.34945	0.913133	1.01487	0.899753	0.368252	NA	ALG1	protein_coding	ALG1 chitobiosyldiphosphodolichol beta-mannosyltransferase [Source:HGNC Symbol;Acc:HGNC:18294]
ENSG00000033030	5.30792	1.20439	0.954965	1.26119	0.20724	NA	ZCCHC8	protein_coding	zinc finger CCHC-type containing 8 [Source:HGNC Symbol;Acc:HGNC:25265]
ENSG00000033050	3.13488	0.786722	1.17366	0.670314	0.502658	NA	ABCF2	protein_coding	ATP binding cassette subfamily F member 2 [Source:HGNC Symbol;Acc:HGNC:71]
ENSG00000033100	4.38217	-0.209978	0.911073	-0.230473	0.817724	NA	CHPF2	protein_coding	chondroitin polymerizing factor 2 [Source:HGNC Symbol;Acc:HGNC:29270]
ENSG00000033122	3.3227	0.28021	1.05244	0.266248	0.790048	NA	LRRC7	protein_coding	leucine rich repeat containing 7 [Source:HGNC Symbol;Acc:HGNC:18531]
ENSG00000033170	2.42039	-0.582599	1.01728	-0.572703	0.566846	NA	FUT8	protein_coding	fucosyltransferase 8 [Source:HGNC Symbol;Acc:HGNC:4019]
ENSG00000033178	3.68664	1.37671	0.895381	1.53757	0.124154	NA	UBA6	protein_coding	ubiquitin like modifier activating enzyme 6 [Source:HGNC Symbol;Acc:HGNC:25581]
ENSG00000033327	7.19014	0.706895	0.780473	0.905726	0.365081	NA	GAB2	protein_coding	GRB2 associated binding protein 2 [Source:HGNC Symbol;Acc:HGNC:14458]
ENSG00000033627	5.59607	-2.11304	0.972878	-2.17195	0.0298597	NA	ATP6V0A1	protein_coding	ATPase H+ transporting V0 subunit a1 [Source:HGNC Symbol;Acc:HGNC:865]
ENSG00000033800	8.67142	0.87922	0.834519	1.05356	0.292082	NA	PIAS1	protein_coding	protein inhibitor of activated STAT 1 [Source:HGNC Symbol;Acc:HGNC:2752]
ENSG00000033867	4.23399	0.364796	0.828766	0.440168	0.659815	NA	SLC4A7	protein_coding	solute carrier family 4 member 7 [Source:HGNC Symbol;Acc:HGNC:11033]
ENSG00000034053	5.08333	1.7074	0.97594	1.74949	0.0802061	NA	APBA2	protein_coding	amyloid beta precursor protein binding family A member 2 [Source:HGNC Symbol;Acc:HGNC:579]
ENSG00000034152	8.51597	1.09206	0.878589	1.24297	0.21388	NA	MAP2K3	protein_coding	mitogen-activated protein kinase kinase 3 [Source:HGNC Symbol;Acc:HGNC:6843]
ENSG00000034533	2.10275	1.09995	1.05763	1.04002	0.298333	NA	ASTE1	protein_coding	asteroid homolog 1 [Source:HGNC Symbol;Acc:HGNC:25021]
ENSG00000034677	9.64832	1.6108	0.766376	2.10185	0.0355668	NA	RNF19A	protein_coding	ring finger protein 19A, RBR E3 ubiquitin protein ligase [Source:HGNC Symbol;Acc:HGNC:13432]
ENSG00000034693	1.44584	-0.421381	1.24826	-0.337574	0.735684	NA	PEX3	protein_coding	peroxisomal biogenesis factor 3 [Source:HGNC Symbol;Acc:HGNC:8858]
ENSG00000034713	6.6922	1.42034	0.822718	1.7264	0.0842761	NA	GABARAPL2	protein_coding	GABA type A receptor associated protein like 2 [Source:HGNC Symbol;Acc:HGNC:13291]
ENSG00000035115	2.4058	-1.18749	1.08017	-1.09936	0.271613	NA	SH3YL1	protein_coding	SH3 and SYLF domain containing 1 [Source:HGNC Symbol;Acc:HGNC:29546]
ENSG00000035141	2.81386	-0.385381	1.03267	-0.37319	0.709007	NA	FAM136A	protein_coding	family with sequence similarity 136 member A [Source:HGNC Symbol;Acc:HGNC:25911]
ENSG00000035664	3.63099	1.07307	1.17417	0.913896	0.360771	NA	DAPK2	protein_coding	death associated protein kinase 2 [Source:HGNC Symbol;Acc:HGNC:2675]
ENSG00000035681	4.92575	-0.160014	1.00734	-0.158848	0.873789	NA	NSMAF	protein_coding	neutral sphingomyelinase activation associated factor [Source:HGNC Symbol;Acc:HGNC:8017]
ENSG00000035687	3.85013	-0.3193	0.9839	-0.324525	0.74554	NA	ADSS2	protein_coding	adenylosuccinate synthase 2 [Source:HGNC Symbol;Acc:HGNC:292]
ENSG00000035720	2.81468	1.02311	1.14439	0.89402	0.371311	NA	STAP1	protein_coding	signal transducing adaptor family member 1 [Source:HGNC Symbol;Acc:HGNC:24133]
ENSG00000035862	4.52652	-3.2494	1.25695	-2.58515	NA	NA	TIMP2	protein_coding	TIMP metallopeptidase inhibitor 2 [Source:HGNC Symbol;Acc:HGNC:11821]
ENSG00000035928	5.12056	1.24078	0.837859	1.4809	0.138634	NA	RFC1	protein_coding	replication factor C subunit 1 [Source:HGNC Symbol;Acc:HGNC:9969]
ENSG00000036054	3.72232	0.617645	0.894245	0.690688	0.489761	NA	TBC1D23	protein_coding	TBC1 domain family member 23 [Source:HGNC Symbol;Acc:HGNC:25622]
ENSG00000036257	5.74307	1.12391	0.844841	1.33032	0.183412	NA	CUL3	protein_coding	cullin 3 [Source:HGNC Symbol;Acc:HGNC:2553]
ENSG00000036448	2.8353	0.0114288	0.927022	0.0123285	0.990164	NA	MYOM2	protein_coding	myomesin 2 [Source:HGNC Symbol;Acc:HGNC:7614]
ENSG00000036530	1.95354	-1.21962	1.22812	-0.993082	0.32067	NA	CYP46A1	protein_coding	cytochrome P450 family 46 subfamily A member 1 [Source:HGNC Symbol;Acc:HGNC:2641]
ENSG00000036549	5.95094	1.08905	0.774666	1.40584	0.159773	NA	ZZZ3	protein_coding	zinc finger ZZ-type containing 3 [Source:HGNC Symbol;Acc:HGNC:24523]
ENSG00000036828	2.40839	1.37017	0.933665	1.46752	0.142235	NA	CASR	protein_coding	calcium sensing receptor [Source:HGNC Symbol;Acc:HGNC:1514]
ENSG00000037042	2.1239	-0.639107	1.10149	-0.580222	0.561765	NA	TUBG2	protein_coding	tubulin gamma 2 [Source:HGNC Symbol;Acc:HGNC:12419]
ENSG00000037241	1.8545	0.590874	1.08763	0.543265	0.586947	NA	RPL26L1	protein_coding	ribosomal protein L26 like 1 [Source:HGNC Symbol;Acc:HGNC:17050]
ENSG00000037280	1.72259	1.23297	1.08939	1.13179	0.257721	NA	FLT4	protein_coding	fms related receptor tyrosine kinase 4 [Source:HGNC Symbol;Acc:HGNC:3767]
ENSG00000037474	5.45588	1.27546	0.932846	1.36728	0.171538	NA	NSUN2	protein_coding	NOP2/Sun RNA methyltransferase 2 [Source:HGNC Symbol;Acc:HGNC:25994]
ENSG00000037637	6.28055	0.897541	0.843366	1.06424	0.287222	NA	FBXO42	protein_coding	F-box protein 42 [Source:HGNC Symbol;Acc:HGNC:29249]
ENSG00000037749	5.4639	-0.696816	1.12758	-0.617974	0.536592	NA	MFAP3	protein_coding	microfibril associated protein 3 [Source:HGNC Symbol;Acc:HGNC:7034]
ENSG00000037757	1.94258	-1.1761	1.0789	-1.09009	0.275673	NA	MRI1	protein_coding	methylthioribose-1-phosphate isomerase 1 [Source:HGNC Symbol;Acc:HGNC:28469]
ENSG00000038210	2.4271	-0.421124	1.13184	-0.372071	0.70984	NA	PI4K2B	protein_coding	phosphatidylinositol 4-kinase type 2 beta [Source:HGNC Symbol;Acc:HGNC:18215]
ENSG00000038274	4.15689	0.800131	0.897448	0.891563	0.372627	NA	MAT2B	protein_coding	methionine adenosyltransferase 2B [Source:HGNC Symbol;Acc:HGNC:6905]
ENSG00000038295	1.56799	0.930709	1.04185	0.893325	0.371683	NA	TLL1	protein_coding	tolloid like 1 [Source:HGNC Symbol;Acc:HGNC:11843]
ENSG00000038358	7.79175	0.114974	0.910155	0.126324	0.899476	NA	EDC4	protein_coding	enhancer of mRNA decapping 4 [Source:HGNC Symbol;Acc:HGNC:17157]
ENSG00000038532	4.14826	-0.622491	0.925159	-0.672848	0.501044	NA	CLEC16A	protein_coding	C-type lectin domain containing 16A [Source:HGNC Symbol;Acc:HGNC:29013]
ENSG00000038945	3.10927	-2.51603	1.13662	-2.2136	NA	NA	MSR1	protein_coding	macrophage scavenger receptor 1 [Source:HGNC Symbol;Acc:HGNC:7376]
ENSG00000039068	1.62922	0.354586	1.18669	0.298802	0.765091	NA	CDH1	protein_coding	cadherin 1 [Source:HGNC Symbol;Acc:HGNC:1748]
ENSG00000039123	5.65386	0.943873	0.955313	0.988026	0.32314	NA	MTREX	protein_coding	Mtr4 exosome RNA helicase [Source:HGNC Symbol;Acc:HGNC:18734]
ENSG00000039139	2.85221	2.24341	1.06502	2.10645	0.0351653	NA	DNAH5	protein_coding	dynein axonemal heavy chain 5 [Source:HGNC Symbol;Acc:HGNC:2950]
ENSG00000039319	5.42612	0.43057	0.83527	0.515486	0.606213	NA	ZFYVE16	protein_coding	zinc finger FYVE-type containing 16 [Source:HGNC Symbol;Acc:HGNC:20756]
ENSG00000039523	4.75457	0.415987	0.826921	0.503055	0.614926	NA	RIPOR1	protein_coding	RHO family interacting cell polarization regulator 1 [Source:HGNC Symbol;Acc:HGNC:25836]
ENSG00000039560	1.86605	1.02116	0.962191	1.06128	0.288561	NA	RAI14	protein_coding	retinoic acid induced 14 [Source:HGNC Symbol;Acc:HGNC:14873]
ENSG00000039650	5.10964	0.756655	0.8179	0.925119	0.354904	NA	PNKP	protein_coding	polynucleotide kinase 3'-phosphatase [Source:HGNC Symbol;Acc:HGNC:9154]
ENSG00000040199	4.36209	-0.116533	0.948986	-0.122797	0.902268	NA	PHLPP2	protein_coding	PH domain and leucine rich repeat protein phosphatase 2 [Source:HGNC Symbol;Acc:HGNC:29149]
ENSG00000040275	1.66012	0.453753	0.996198	0.455485	0.648761	NA	SPDL1	protein_coding	spindle apparatus coiled-coil protein 1 [Source:HGNC Symbol;Acc:HGNC:26010]
ENSG00000040341	3.02789	-1.88139	1.20275	-1.56424	0.117761	NA	STAU2	protein_coding	staufen double-stranded RNA binding protein 2 [Source:HGNC Symbol;Acc:HGNC:11371]
ENSG00000040487	2.54847	-0.315366	0.983119	-0.320781	0.748376	NA	SLC66A1	protein_coding	solute carrier family 66 member 1 [Source:HGNC Symbol;Acc:HGNC:26001]
ENSG00000040531	1.81024	-0.86579	1.25701	-0.688769	0.490968	NA	CTNS	protein_coding	cystinosin, lysosomal cystine transporter [Source:HGNC Symbol;Acc:HGNC:2518]
ENSG00000040633	4.819	0.436127	0.962604	0.45307	0.650498	NA	PHF23	protein_coding	PHD finger protein 23 [Source:HGNC Symbol;Acc:HGNC:28428]
ENSG00000040933	9.95336	-0.979517	0.794201	-1.23334	0.21745	NA	INPP4A	protein_coding	inositol polyphosphate-4-phosphatase type I A [Source:HGNC Symbol;Acc:HGNC:6074]
ENSG00000041353	3.0342	1.27393	1.04972	1.21359	0.224903	NA	RAB27B	protein_coding	RAB27B, member RAS oncogene family [Source:HGNC Symbol;Acc:HGNC:9767]
ENSG00000041357	4.02331	0.696172	0.851881	0.817218	0.413804	NA	PSMA4	protein_coding	proteasome 20S subunit alpha 4 [Source:HGNC Symbol;Acc:HGNC:9533]
ENSG00000041515	2.21979	-0.435124	1.33986	-0.324752	0.745369	NA	MYO16	protein_coding	myosin XVI [Source:HGNC Symbol;Acc:HGNC:29822]
ENSG00000041802	4.7667	1.7443	0.962261	1.81271	0.0698766	NA	LSG1	protein_coding	large 60S subunit nuclear export GTPase 1 [Source:HGNC Symbol;Acc:HGNC:25652]
ENSG00000041880	1.74342	-0.417789	1.23222	-0.339054	0.734569	NA	PARP3	protein_coding	poly(ADP-ribose) polymerase family member 3 [Source:HGNC Symbol;Acc:HGNC:273]
ENSG00000041982	2.76674	-0.0460665	0.933119	-0.0493683	0.960626	NA	TNC	protein_coding	tenascin C [Source:HGNC Symbol;Acc:HGNC:5318]
ENSG00000041988	2.11255	-0.177282	1.05819	-0.167534	0.86695	NA	THAP3	protein_coding	THAP domain containing 3 [Source:HGNC Symbol;Acc:HGNC:20855]
ENSG00000042062	3.35609	-0.422008	1.23362	-0.342089	0.732284	NA	RIPOR3	protein_coding	RIPOR family member 3 [Source:HGNC Symbol;Acc:HGNC:16168]
ENSG00000042088	3.75952	-0.434371	0.910727	-0.47695	0.633398	NA	TDP1	protein_coding	tyrosyl-DNA phosphodiesterase 1 [Source:HGNC Symbol;Acc:HGNC:18884]
ENSG00000042317	2.20298	1.27517	1.10379	1.15527	0.247982	NA	SPATA7	protein_coding	spermatogenesis associated 7 [Source:HGNC Symbol;Acc:HGNC:20423]
ENSG00000042429	4.26375	0.648695	0.864589	0.750294	0.453078	NA	MED17	protein_coding	mediator complex subunit 17 [Source:HGNC Symbol;Acc:HGNC:2375]
ENSG00000042445	3.09423	0.0510569	1.12533	0.0453708	0.963812	NA	RETSAT	protein_coding	retinol saturase [Source:HGNC Symbol;Acc:HGNC:25991]
ENSG00000042493	10.5343	-2.00279	1.06953	-1.87259	NA	NA	CAPG	protein_coding	capping actin protein, gelsolin like [Source:HGNC Symbol;Acc:HGNC:1474]
ENSG00000042753	3.47603	-0.377011	0.977353	-0.385747	0.699684	NA	AP2S1	protein_coding	adaptor related protein complex 2 subunit sigma 1 [Source:HGNC Symbol;Acc:HGNC:565]
ENSG00000042781	2.32291	2.26812	1.07309	2.11364	0.0345462	NA	USH2A	protein_coding	usherin [Source:HGNC Symbol;Acc:HGNC:12601]
ENSG00000042832	1.38323	-0.0897492	1.21284	-0.0739989	0.941011	NA	TG	protein_coding	thyroglobulin [Source:HGNC Symbol;Acc:HGNC:11764]
ENSG00000042980	3.31805	0.902516	1.01915	0.885555	0.375858	NA	ADAM28	protein_coding	ADAM metallopeptidase domain 28 [Source:HGNC Symbol;Acc:HGNC:206]
ENSG00000043093	2.45357	-0.236327	0.956607	-0.247047	0.804872	NA	DCUN1D1	protein_coding	defective in cullin neddylation 1 domain containing 1 [Source:HGNC Symbol;Acc:HGNC:18184]
ENSG00000043143	5.9351	-0.0366641	0.848729	-0.0431988	0.965543	NA	JADE2	protein_coding	jade family PHD finger 2 [Source:HGNC Symbol;Acc:HGNC:22984]
ENSG00000043514	4.06423	1.44067	1.06907	1.34759	0.177791	NA	TRIT1	protein_coding	tRNA isopentenyltransferase 1 [Source:HGNC Symbol;Acc:HGNC:20286]
ENSG00000044090	2.91874	0.219094	0.93833	0.233494	0.815378	NA	CUL7	protein_coding	cullin 7 [Source:HGNC Symbol;Acc:HGNC:21024]
ENSG00000044115	9.58489	0.0954455	0.88939	0.107316	0.914539	NA	CTNNA1	protein_coding	catenin alpha 1 [Source:HGNC Symbol;Acc:HGNC:2509]
ENSG00000044446	4.43802	0.292245	0.833243	0.350732	0.725789	NA	PHKA2	protein_coding	phosphorylase kinase regulatory subunit alpha 2 [Source:HGNC Symbol;Acc:HGNC:8926]
ENSG00000044459	2.04	0.966436	1.03258	0.935945	0.349302	NA	CNTLN	protein_coding	centlein [Source:HGNC Symbol;Acc:HGNC:23432]
ENSG00000046604	1.93911	-0.0248465	0.991734	-0.0250536	0.980012	NA	DSG2	protein_coding	desmoglein 2 [Source:HGNC Symbol;Acc:HGNC:3049]
ENSG00000046647	2.10097	0.906519	1.02957	0.880482	0.378598	NA	GEMIN8	protein_coding	gem nuclear organelle associated protein 8 [Source:HGNC Symbol;Acc:HGNC:26044]
ENSG00000046651	8.1677	1.84791	0.733528	2.51921	0.0117618	NA	OFD1	protein_coding	OFD1 centriole and centriolar satellite protein [Source:HGNC Symbol;Acc:HGNC:2567]
ENSG00000046653	1.97665	-1.41664	1.1987	-1.18182	0.237278	NA	GPM6B	protein_coding	glycoprotein M6B [Source:HGNC Symbol;Acc:HGNC:4461]
ENSG00000047056	5.45426	-0.0469993	0.959184	-0.0489993	0.96092	NA	WDR37	protein_coding	WD repeat domain 37 [Source:HGNC Symbol;Acc:HGNC:31406]
ENSG00000047188	4.61732	0.143432	0.794378	0.180558	0.856714	NA	YTHDC2	protein_coding	YTH domain containing 2 [Source:HGNC Symbol;Acc:HGNC:24721]
ENSG00000047230	1.79344	-0.584523	1.00972	-0.578896	0.562659	NA	CTPS2	protein_coding	CTP synthase 2 [Source:HGNC Symbol;Acc:HGNC:2520]
ENSG00000047249	5.19301	-0.971827	0.913851	-1.06344	0.287582	NA	ATP6V1H	protein_coding	ATPase H+ transporting V1 subunit H [Source:HGNC Symbol;Acc:HGNC:18303]
ENSG00000047315	7.85898	1.29204	0.870545	1.48417	0.137763	NA	POLR2B	protein_coding	RNA polymerase II subunit B [Source:HGNC Symbol;Acc:HGNC:9188]
ENSG00000047346	4.08067	0.782265	0.949013	0.824293	0.409773	NA	FAM214A	protein_coding	family with sequence similarity 214 member A [Source:HGNC Symbol;Acc:HGNC:25609]
ENSG00000047365	8.65652	1.43881	0.829891	1.73374	0.0829647	NA	ARAP2	protein_coding	ArfGAP with RhoGAP domain, ankyrin repeat and PH domain 2 [Source:HGNC Symbol;Acc:HGNC:16924]
ENSG00000047457	1.73745	1.23189	1.11188	1.10794	0.267889	NA	CP	protein_coding	ceruloplasmin [Source:HGNC Symbol;Acc:HGNC:2295]
ENSG00000047578	5.1903	0.663798	0.806984	0.822566	0.410755	NA	KATNIP	protein_coding	katanin interacting protein [Source:HGNC Symbol;Acc:HGNC:29068]
ENSG00000047579	1.77885	-0.426071	1.27274	-0.334765	0.737802	NA	DTNBP1	protein_coding	dystrobrevin binding protein 1 [Source:HGNC Symbol;Acc:HGNC:17328]
ENSG00000047597	1.68665	-0.533999	0.978572	-0.545692	0.585277	NA	XK	protein_coding	X-linked Kx blood group [Source:HGNC Symbol;Acc:HGNC:12811]
ENSG00000047621	1.8598	-1.1726	1.22676	-0.955851	0.339147	NA	C12orf4	protein_coding	chromosome 12 open reading frame 4 [Source:HGNC Symbol;Acc:HGNC:1184]
ENSG00000047634	2.37147	1.0713	1.04091	1.02919	0.303389	NA	SCML1	protein_coding	Scm polycomb group protein like 1 [Source:HGNC Symbol;Acc:HGNC:10580]
ENSG00000047644	3.36637	-1.41585	1.09239	-1.29611	0.194939	NA	WWC3	protein_coding	WWC family member 3 [Source:HGNC Symbol;Acc:HGNC:29237]
ENSG00000047648	2.45346	1.2278	1.16801	1.05119	0.293171	NA	ARHGAP6	protein_coding	Rho GTPase activating protein 6 [Source:HGNC Symbol;Acc:HGNC:676]
ENSG00000047849	8.01095	1.06322	0.850994	1.24939	0.211523	NA	MAP4	protein_coding	microtubule associated protein 4 [Source:HGNC Symbol;Acc:HGNC:6862]
ENSG00000047932	2.67353	0.284382	0.93902	0.30285	0.762004	NA	GOPC	protein_coding	golgi associated PDZ and coiled-coil motif containing [Source:HGNC Symbol;Acc:HGNC:17643]
ENSG00000047936	1.42673	-0.877512	1.2294	-0.713772	0.475368	NA	ROS1	protein_coding	ROS proto-oncogene 1, receptor tyrosine kinase [Source:HGNC Symbol;Acc:HGNC:10261]
ENSG00000048028	3.51659	-0.793522	0.861273	-0.921337	0.356875	NA	USP28	protein_coding	ubiquitin specific peptidase 28 [Source:HGNC Symbol;Acc:HGNC:12625]
ENSG00000048052	4.42499	0.753514	1.0314	0.730571	0.465041	NA	HDAC9	protein_coding	histone deacetylase 9 [Source:HGNC Symbol;Acc:HGNC:14065]
ENSG00000048140	2.90095	-0.460927	0.991454	-0.4649	0.642003	NA	TSPAN17	protein_coding	tetraspanin 17 [Source:HGNC Symbol;Acc:HGNC:13594]
ENSG00000048162	1.85277	-0.262286	1.17636	-0.222964	0.823564	NA	NOP16	protein_coding	NOP16 nucleolar protein [Source:HGNC Symbol;Acc:HGNC:26934]
ENSG00000048342	2.8885	0.098438	1.11253	0.0884808	0.929495	NA	CC2D2A	protein_coding	coiled-coil and C2 domain containing 2A [Source:HGNC Symbol;Acc:HGNC:29253]
ENSG00000048392	2.57533	-1.56702	1.17119	-1.33798	0.180904	NA	RRM2B	protein_coding	ribonucleotide reductase regulatory TP53 inducible subunit M2B [Source:HGNC Symbol;Acc:HGNC:17296]
ENSG00000048405	4.60293	1.47182	0.909997	1.61739	0.105794	NA	ZNF800	protein_coding	zinc finger protein 800 [Source:HGNC Symbol;Acc:HGNC:27267]
ENSG00000048471	9.93137	-0.0881845	0.902675	-0.0976925	0.922176	NA	SNX29	protein_coding	sorting nexin 29 [Source:HGNC Symbol;Acc:HGNC:30542]
ENSG00000048540	2.04249	1.28709	0.973722	1.32182	0.186228	NA	LMO3	protein_coding	LIM domain only 3 [Source:HGNC Symbol;Acc:HGNC:6643]
ENSG00000048544	2.17399	0.00463334	1.12306	0.00412564	0.996708	NA	MRPS10	protein_coding	mitochondrial ribosomal protein S10 [Source:HGNC Symbol;Acc:HGNC:14502]
ENSG00000048649	8.06145	1.56322	0.797903	1.95916	0.0500936	NA	RSF1	protein_coding	remodeling and spacing factor 1 [Source:HGNC Symbol;Acc:HGNC:18118]
ENSG00000048740	11.1402	1.63302	0.829284	1.9692	0.0489305	NA	CELF2	protein_coding	CUGBP Elav-like family member 2 [Source:HGNC Symbol;Acc:HGNC:2550]
ENSG00000048828	10.0518	-0.169262	0.912387	-0.185516	0.852825	NA	FAM120A	protein_coding	family with sequence similarity 120A [Source:HGNC Symbol;Acc:HGNC:13247]
ENSG00000048991	2.508	0.835595	1.05437	0.792509	0.428064	NA	R3HDM1	protein_coding	R3H domain containing 1 [Source:HGNC Symbol;Acc:HGNC:9757]
ENSG00000049167	4.97839	0.833015	0.83936	0.99244	0.320983	NA	ERCC8	protein_coding	ERCC excision repair 8, CSA ubiquitin ligase complex subunit [Source:HGNC Symbol;Acc:HGNC:3439]
ENSG00000049192	1.78771	0.711287	1.11227	0.639493	0.522502	NA	ADAMTS6	protein_coding	ADAM metallopeptidase with thrombospondin type 1 motif 6 [Source:HGNC Symbol;Acc:HGNC:222]
ENSG00000049239	6.91546	-1.79027	0.989518	-1.80924	0.0704144	NA	H6PD	protein_coding	hexose-6-phosphate dehydrogenase/glucose 1-dehydrogenase [Source:HGNC Symbol;Acc:HGNC:4795]
ENSG00000049245	4.193	0.235884	0.861427	0.27383	0.784216	NA	VAMP3	protein_coding	vesicle associated membrane protein 3 [Source:HGNC Symbol;Acc:HGNC:12644]
ENSG00000049246	2.41054	-1.25393	1.25012	-1.00305	0.315839	NA	PER3	protein_coding	period circadian regulator 3 [Source:HGNC Symbol;Acc:HGNC:8847]
ENSG00000049249	1.7846	0.907573	1.05041	0.864021	0.387576	NA	TNFRSF9	protein_coding	TNF receptor superfamily member 9 [Source:HGNC Symbol;Acc:HGNC:11924]
ENSG00000049323	2.74998	-0.49367	1.07182	-0.460589	0.645093	NA	LTBP1	protein_coding	latent transforming growth factor beta binding protein 1 [Source:HGNC Symbol;Acc:HGNC:6714]
ENSG00000049449	1.85554	0.174671	0.932043	0.187406	0.851342	NA	RCN1	protein_coding	reticulocalbin 1 [Source:HGNC Symbol;Acc:HGNC:9934]
ENSG00000049541	1.82633	0.505922	0.956822	0.528753	0.596977	NA	RFC2	protein_coding	replication factor C subunit 2 [Source:HGNC Symbol;Acc:HGNC:9970]
ENSG00000049656	5.7063	0.144047	0.817248	0.176259	0.860091	NA	CLPTM1L	protein_coding	CLPTM1 like [Source:HGNC Symbol;Acc:HGNC:24308]
ENSG00000049759	5.35956	0.290559	0.868156	0.334685	0.737863	NA	NEDD4L	protein_coding	NEDD4 like E3 ubiquitin protein ligase [Source:HGNC Symbol;Acc:HGNC:7728]
ENSG00000049769	1.67872	-0.925824	1.09279	-0.847211	0.396878	NA	PPP1R3F	protein_coding	protein phosphatase 1 regulatory subunit 3F [Source:HGNC Symbol;Acc:HGNC:14944]
ENSG00000049860	5.65969	-0.77996	0.910143	-0.856964	0.391465	NA	HEXB	protein_coding	hexosaminidase subunit beta [Source:HGNC Symbol;Acc:HGNC:4879]
ENSG00000049883	3.48994	-0.86844	0.940038	-0.923835	0.355572	NA	PTCD2	protein_coding	pentatricopeptide repeat domain 2 [Source:HGNC Symbol;Acc:HGNC:25734]
ENSG00000050030	2.29575	-0.727895	1.32104	-0.551003	0.581632	NA	NEXMIF	protein_coding	neurite extension and migration factor [Source:HGNC Symbol;Acc:HGNC:29433]
ENSG00000050130	1.6718	-1.61486	1.14363	-1.41205	0.157936	NA	JKAMP	protein_coding	JNK1/MAPK8 associated membrane protein [Source:HGNC Symbol;Acc:HGNC:20184]
ENSG00000050165	1.8053	-0.876381	1.19189	-0.735285	0.462166	NA	DKK3	protein_coding	dickkopf WNT signaling pathway inhibitor 3 [Source:HGNC Symbol;Acc:HGNC:2893]
ENSG00000050327	2.05617	-1.35598	1.18836	-1.14105	0.253848	NA	ARHGEF5	protein_coding	Rho guanine nucleotide exchange factor 5 [Source:HGNC Symbol;Acc:HGNC:13209]
ENSG00000050344	3.47157	-1.32023	1.06617	-1.2383	0.215605	NA	NFE2L3	protein_coding	nuclear factor, erythroid 2 like 3 [Source:HGNC Symbol;Acc:HGNC:7783]
ENSG00000050393	1.7919	0.675731	1.1579	0.583582	0.559502	NA	MCUR1	protein_coding	mitochondrial calcium uniporter regulator 1 [Source:HGNC Symbol;Acc:HGNC:21097]
ENSG00000050405	2.99431	-0.75446	1.01114	-0.746151	0.455576	NA	LIMA1	protein_coding	LIM domain and actin binding 1 [Source:HGNC Symbol;Acc:HGNC:24636]
ENSG00000050426	3.21429	1.60916	0.937776	1.71593	0.086174	NA	LETMD1	protein_coding	LETM1 domain containing 1 [Source:HGNC Symbol;Acc:HGNC:24241]
ENSG00000050438	3.78215	1.88592	1.10501	1.7067	0.0878782	NA	SLC4A8	protein_coding	solute carrier family 4 member 8 [Source:HGNC Symbol;Acc:HGNC:11034]
ENSG00000050555	1.87288	0.185203	1.00332	0.184591	0.85355	NA	LAMC3	protein_coding	laminin subunit gamma 3 [Source:HGNC Symbol;Acc:HGNC:6494]
ENSG00000050628	2.48158	-0.100898	1.10681	-0.0911607	0.927365	NA	PTGER3	protein_coding	prostaglandin E receptor 3 [Source:HGNC Symbol;Acc:HGNC:9595]
ENSG00000050730	2.06482	0.140837	1.1928	0.118073	0.90601	NA	TNIP3	protein_coding	TNFAIP3 interacting protein 3 [Source:HGNC Symbol;Acc:HGNC:19315]
ENSG00000050748	3.34641	-0.545891	1.02116	-0.534579	0.592941	NA	MAPK9	protein_coding	mitogen-activated protein kinase 9 [Source:HGNC Symbol;Acc:HGNC:6886]
ENSG00000050767	1.4833	-1.21373	1.1691	-1.03817	0.299191	NA	COL23A1	protein_coding	collagen type XXIII alpha 1 chain [Source:HGNC Symbol;Acc:HGNC:22990]
ENSG00000050820	2.16247	0.66201	0.953733	0.694124	0.487604	NA	BCAR1	protein_coding	BCAR1 scaffold protein, Cas family member [Source:HGNC Symbol;Acc:HGNC:971]
ENSG00000051009	3.34271	-0.360644	0.917264	-0.393173	0.694192	NA	FHIP1B	protein_coding	FHF complex subunit HOOK interacting protein 1B [Source:HGNC Symbol;Acc:HGNC:25378]
ENSG00000051128	1.72608	-0.824881	1.02664	-0.803476	0.4217	NA	HOMER3	protein_coding	homer scaffold protein 3 [Source:HGNC Symbol;Acc:HGNC:17514]
ENSG00000051180	1.89435	0.905702	1.16556	0.77705	0.437129	NA	RAD51	protein_coding	RAD51 recombinase [Source:HGNC Symbol;Acc:HGNC:9817]
ENSG00000051341	3.04996	1.61547	1.10733	1.45889	0.144596	NA	POLQ	protein_coding	DNA polymerase theta [Source:HGNC Symbol;Acc:HGNC:9186]
ENSG00000051382	4.18735	-0.302272	0.82427	-0.366714	0.713832	NA	PIK3CB	protein_coding	phosphatidylinositol-4,5-bisphosphate 3-kinase catalytic subunit beta [Source:HGNC Symbol;Acc:HGNC:8976]
ENSG00000051596	1.83371	-0.0549356	1.00336	-0.0547518	0.956336	NA	THOC3	protein_coding	THO complex 3 [Source:HGNC Symbol;Acc:HGNC:19072]
ENSG00000051620	5.35152	0.531697	0.888448	0.598456	0.549536	NA	HEBP2	protein_coding	heme binding protein 2 [Source:HGNC Symbol;Acc:HGNC:15716]
ENSG00000051825	4.2774	0.830408	0.965252	0.860302	0.389623	NA	MPHOSPH9	protein_coding	M-phase phosphoprotein 9 [Source:HGNC Symbol;Acc:HGNC:7215]
ENSG00000052126	2.28401	0.403699	1.03799	0.388923	0.697333	NA	PLEKHA5	protein_coding	pleckstrin homology domain containing A5 [Source:HGNC Symbol;Acc:HGNC:30036]
ENSG00000052723	2.66224	-0.143851	1.07111	-0.134301	0.893164	NA	SIKE1	protein_coding	suppressor of IKBKE 1 [Source:HGNC Symbol;Acc:HGNC:26119]
ENSG00000052749	6.71542	0.900686	0.898133	1.00284	0.315937	NA	RRP12	protein_coding	ribosomal RNA processing 12 homolog [Source:HGNC Symbol;Acc:HGNC:29100]
ENSG00000052795	9.32272	-0.510774	1.08009	-0.472898	0.636286	NA	FNIP2	protein_coding	folliculin interacting protein 2 [Source:HGNC Symbol;Acc:HGNC:29280]
ENSG00000052802	1.56148	0.534535	1.15918	0.461133	0.644703	NA	MSMO1	protein_coding	methylsterol monooxygenase 1 [Source:HGNC Symbol;Acc:HGNC:10545]
ENSG00000052841	8.29708	0.244368	0.790418	0.309163	0.757197	NA	TTC17	protein_coding	tetratricopeptide repeat domain 17 [Source:HGNC Symbol;Acc:HGNC:25596]
ENSG00000053254	9.96785	1.2381	0.818373	1.51288	0.130311	NA	FOXN3	protein_coding	forkhead box N3 [Source:HGNC Symbol;Acc:HGNC:1928]
ENSG00000053371	2.32724	-1.05451	1.10146	-0.957378	0.338377	NA	AKR7A2	protein_coding	aldo-keto reductase family 7 member A2 [Source:HGNC Symbol;Acc:HGNC:389]
ENSG00000053372	1.89987	-0.148608	0.997587	-0.148967	0.88158	NA	MRTO4	protein_coding	MRT4 homolog, ribosome maturation factor [Source:HGNC Symbol;Acc:HGNC:18477]
ENSG00000053501	1.92683	0.0244073	1.08451	0.0225054	0.982045	NA	USE1	protein_coding	unconventional SNARE in the ER 1 [Source:HGNC Symbol;Acc:HGNC:30882]
ENSG00000053524	3.2993	2.42492	0.982239	2.46877	0.0135578	NA	MCF2L2	protein_coding	MCF.2 cell line derived transforming sequence-like 2 [Source:HGNC Symbol;Acc:HGNC:30319]
ENSG00000053702	1.79893	-0.292742	1.09264	-0.267923	0.788759	NA	NRIP2	protein_coding	nuclear receptor interacting protein 2 [Source:HGNC Symbol;Acc:HGNC:23078]
ENSG00000053747	1.94541	0.364257	1.04093	0.349936	0.726387	NA	LAMA3	protein_coding	laminin subunit alpha 3 [Source:HGNC Symbol;Acc:HGNC:6483]
ENSG00000053770	4.34376	1.93047	0.882517	2.18746	0.0287092	NA	AP5M1	protein_coding	adaptor related protein complex 5 subunit mu 1 [Source:HGNC Symbol;Acc:HGNC:20192]
ENSG00000053900	3.05242	-1.94434	1.15826	-1.67867	0.0932163	NA	ANAPC4	protein_coding	anaphase promoting complex subunit 4 [Source:HGNC Symbol;Acc:HGNC:19990]
ENSG00000053918	3.05473	-1.73205	0.983906	-1.76038	0.0783439	NA	KCNQ1	protein_coding	potassium voltage-gated channel subfamily Q member 1 [Source:HGNC Symbol;Acc:HGNC:6294]
ENSG00000054116	3.69414	-0.371797	0.950611	-0.391113	0.695713	NA	TRAPPC3	protein_coding	trafficking protein particle complex subunit 3 [Source:HGNC Symbol;Acc:HGNC:19942]
ENSG00000054148	2.02693	1.01119	1.10955	0.911356	0.362108	NA	PHPT1	protein_coding	phosphohistidine phosphatase 1 [Source:HGNC Symbol;Acc:HGNC:30033]
ENSG00000054219	5.58357	-0.701525	1.0723	-0.654225	0.512967	NA	LY75	protein_coding	lymphocyte antigen 75 [Source:HGNC Symbol;Acc:HGNC:6729]
ENSG00000054277	1.59827	-1.28429	1.19071	-1.07859	0.28077	NA	OPN3	protein_coding	opsin 3 [Source:HGNC Symbol;Acc:HGNC:14007]
ENSG00000054282	2.86221	-1.06035	0.968243	-1.09513	0.27346	NA	SDCCAG8	protein_coding	SHH signaling and ciliogenesis regulator SDCCAG8 [Source:HGNC Symbol;Acc:HGNC:10671]
ENSG00000054523	8.27716	-0.942148	0.958136	-0.983313	0.325453	NA	KIF1B	protein_coding	kinesin family member 1B [Source:HGNC Symbol;Acc:HGNC:16636]
ENSG00000054611	4.85809	0.059524	0.856197	0.0695214	0.944575	NA	TBC1D22A	protein_coding	TBC1 domain family member 22A [Source:HGNC Symbol;Acc:HGNC:1309]
ENSG00000054793	2.08606	1.31666	1.10359	1.19308	0.232839	NA	ATP9A	protein_coding	ATPase phospholipid transporting 9A (putative) [Source:HGNC Symbol;Acc:HGNC:13540]
ENSG00000054965	4.83084	1.02524	0.872248	1.1754	0.239836	NA	FAM168A	protein_coding	family with sequence similarity 168 member A [Source:HGNC Symbol;Acc:HGNC:28999]
ENSG00000054967	10.7599	-0.396301	0.828941	-0.478081	0.632592	NA	RELT	protein_coding	RELT TNF receptor [Source:HGNC Symbol;Acc:HGNC:13764]
ENSG00000054983	3.44987	-0.195957	0.896593	-0.218558	0.826995	NA	GALC	protein_coding	galactosylceramidase [Source:HGNC Symbol;Acc:HGNC:4115]
ENSG00000055044	6.99363	2.44256	0.886552	2.75512	0.00586697	NA	NOP58	protein_coding	NOP58 ribonucleoprotein [Source:HGNC Symbol;Acc:HGNC:29926]
ENSG00000055070	5.81479	-0.12998	0.910959	-0.142685	0.886539	NA	SZRD1	protein_coding	SUZ RNA binding domain containing 1 [Source:HGNC Symbol;Acc:HGNC:30232]
ENSG00000055118	1.69208	-0.43055	1.30153	-0.330802	0.740794	NA	KCNH2	protein_coding	potassium voltage-gated channel subfamily H member 2 [Source:HGNC Symbol;Acc:HGNC:6251]
ENSG00000055130	6.52509	0.0748408	0.820722	0.091189	0.927342	NA	CUL1	protein_coding	cullin 1 [Source:HGNC Symbol;Acc:HGNC:2551]
ENSG00000055147	2.17705	1.06471	1.07183	0.993359	0.320535	NA	FAM114A2	protein_coding	family with sequence similarity 114 member A2 [Source:HGNC Symbol;Acc:HGNC:1333]
ENSG00000055208	9.21877	1.6195	0.805941	2.00945	0.044489	NA	TAB2	protein_coding	TGF-beta activated kinase 1 (MAP3K7) binding protein 2 [Source:HGNC Symbol;Acc:HGNC:17075]
ENSG00000055211	1.46603	-0.604246	1.20916	-0.499724	0.61727	NA	GINM1	protein_coding	glycoprotein integral membrane 1 [Source:HGNC Symbol;Acc:HGNC:21074]
ENSG00000055332	7.27286	0.192633	0.840544	0.229177	0.818731	NA	EIF2AK2	protein_coding	eukaryotic translation initiation factor 2 alpha kinase 2 [Source:HGNC Symbol;Acc:HGNC:9437]
ENSG00000055732	2.20676	0.666486	0.977797	0.681619	0.49548	NA	MCOLN3	protein_coding	mucolipin TRP cation channel 3 [Source:HGNC Symbol;Acc:HGNC:13358]
ENSG00000055917	10.3539	0.93727	0.844551	1.10979	0.267091	NA	PUM2	protein_coding	pumilio RNA binding family member 2 [Source:HGNC Symbol;Acc:HGNC:14958]
ENSG00000055950	2.9786	-0.0237951	1.13021	-0.0210538	0.983203	NA	MRPL43	protein_coding	mitochondrial ribosomal protein L43 [Source:HGNC Symbol;Acc:HGNC:14517]
ENSG00000055955	2.74761	-1.17239	1.03794	-1.12953	0.258673	NA	ITIH4	protein_coding	inter-alpha-trypsin inhibitor heavy chain 4 [Source:HGNC Symbol;Acc:HGNC:6169]
ENSG00000056050	1.63682	0.385013	1.06897	0.360173	0.718718	NA	HPF1	protein_coding	histone PARylation factor 1 [Source:HGNC Symbol;Acc:HGNC:26051]
ENSG00000056097	8.50714	0.532429	0.94611	0.562756	0.573601	NA	ZFR	protein_coding	zinc finger RNA binding protein [Source:HGNC Symbol;Acc:HGNC:17277]
ENSG00000056277	1.71846	0.17354	1.16781	0.148602	0.881867	NA	ZNF280C	protein_coding	zinc finger protein 280C [Source:HGNC Symbol;Acc:HGNC:25955]
ENSG00000056586	5.44287	-0.444688	0.841176	-0.528651	0.597048	NA	RC3H2	protein_coding	ring finger and CCCH-type domains 2 [Source:HGNC Symbol;Acc:HGNC:21461]
ENSG00000056736	1.70236	-0.271829	1.23238	-0.220572	0.825426	NA	IL17RB	protein_coding	interleukin 17 receptor B [Source:HGNC Symbol;Acc:HGNC:18015]
ENSG00000056972	4.40812	-0.798485	1.03002	-0.775217	0.438212	NA	TRAF3IP2	protein_coding	TRAF3 interacting protein 2 [Source:HGNC Symbol;Acc:HGNC:1343]
ENSG00000057019	2.44565	-0.0116476	0.95374	-0.0122125	0.990256	NA	DCBLD2	protein_coding	discoidin, CUB and LCCL domain containing 2 [Source:HGNC Symbol;Acc:HGNC:24627]
ENSG00000057252	4.22201	-0.0430164	0.882975	-0.0487176	0.961144	NA	SOAT1	protein_coding	sterol O-acyltransferase 1 [Source:HGNC Symbol;Acc:HGNC:11177]
ENSG00000057294	1.71111	0.213477	1.10674	0.192889	0.847046	NA	PKP2	protein_coding	plakophilin 2 [Source:HGNC Symbol;Acc:HGNC:9024]
ENSG00000057593	1.68724	0.0628161	1.2323	0.0509748	0.959346	NA	F7	protein_coding	coagulation factor VII [Source:HGNC Symbol;Acc:HGNC:3544]
ENSG00000057657	11.0001	0.459852	0.79781	0.576393	0.56435	NA	PRDM1	protein_coding	PR/SET domain 1 [Source:HGNC Symbol;Acc:HGNC:9346]
ENSG00000057663	3.3879	-0.15344	0.880992	-0.174168	0.861734	NA	ATG5	protein_coding	autophagy related 5 [Source:HGNC Symbol;Acc:HGNC:589]
ENSG00000057704	3.32094	0.497907	0.939192	0.530144	0.596012	NA	TMCC3	protein_coding	transmembrane and coiled-coil domain family 3 [Source:HGNC Symbol;Acc:HGNC:29199]
ENSG00000057757	5.21623	1.02881	0.794285	1.29526	0.19523	NA	PITHD1	protein_coding	PITH domain containing 1 [Source:HGNC Symbol;Acc:HGNC:25022]
ENSG00000057935	2.72316	0.566446	0.957783	0.591414	0.554243	NA	MTA3	protein_coding	metastasis associated 1 family member 3 [Source:HGNC Symbol;Acc:HGNC:23784]
ENSG00000058056	2.21885	0.64811	1.03983	0.623282	0.533099	NA	USP13	protein_coding	ubiquitin specific peptidase 13 [Source:HGNC Symbol;Acc:HGNC:12611]
ENSG00000058063	8.00169	0.495709	0.786791	0.630039	0.528669	NA	ATP11B	protein_coding	ATPase phospholipid transporting 11B (putative) [Source:HGNC Symbol;Acc:HGNC:13553]
ENSG00000058085	2.09298	1.328	1.10014	1.20712	0.227387	NA	LAMC2	protein_coding	laminin subunit gamma 2 [Source:HGNC Symbol;Acc:HGNC:6493]
ENSG00000058091	3.07829	0.829028	0.877674	0.944574	0.344876	NA	CDK14	protein_coding	cyclin dependent kinase 14 [Source:HGNC Symbol;Acc:HGNC:8883]
ENSG00000058272	9.0131	0.518797	0.837215	0.61967	0.535475	NA	PPP1R12A	protein_coding	protein phosphatase 1 regulatory subunit 12A [Source:HGNC Symbol;Acc:HGNC:7618]
ENSG00000058335	1.42025	-0.425203	1.26785	-0.335373	0.737344	NA	RASGRF1	protein_coding	Ras protein specific guanine nucleotide releasing factor 1 [Source:HGNC Symbol;Acc:HGNC:9875]
ENSG00000058453	3.03529	0.416338	0.974968	0.427027	0.669359	NA	CROCC	protein_coding	ciliary rootlet coiled-coil, rootletin [Source:HGNC Symbol;Acc:HGNC:21299]
ENSG00000058600	6.32696	1.40772	0.824395	1.70758	0.087714	NA	POLR3E	protein_coding	RNA polymerase III subunit E [Source:HGNC Symbol;Acc:HGNC:30347]
ENSG00000058729	2.56072	-0.179437	0.908601	-0.197487	0.843446	NA	RIOK2	protein_coding	RIO kinase 2 [Source:HGNC Symbol;Acc:HGNC:18999]
ENSG00000058799	2.99662	2.21107	1.02824	2.15035	0.0315273	NA	YIPF1	protein_coding	Yip1 domain family member 1 [Source:HGNC Symbol;Acc:HGNC:25231]
ENSG00000058804	1.98587	-0.257638	0.915885	-0.281299	0.778481	NA	NDC1	protein_coding	NDC1 transmembrane nucleoporin [Source:HGNC Symbol;Acc:HGNC:25525]
ENSG00000058866	2.45087	-0.33049	1.11506	-0.296389	0.766933	NA	DGKG	protein_coding	diacylglycerol kinase gamma [Source:HGNC Symbol;Acc:HGNC:2853]
ENSG00000059122	5.61729	0.333998	0.830373	0.402226	0.687518	NA	FLYWCH1	protein_coding	FLYWCH-type zinc finger 1 [Source:HGNC Symbol;Acc:HGNC:25404]
ENSG00000059145	2.39741	-1.20994	1.02416	-1.1814	0.237445	NA	UNKL	protein_coding	unk like zinc finger [Source:HGNC Symbol;Acc:HGNC:14184]
ENSG00000059377	9.09399	-1.89544	0.985135	-1.92404	NA	NA	TBXAS1	protein_coding	thromboxane A synthase 1 [Source:HGNC Symbol;Acc:HGNC:11609]
ENSG00000059378	4.26885	-0.118863	0.98231	-0.121004	0.903688	NA	PARP12	protein_coding	poly(ADP-ribose) polymerase family member 12 [Source:HGNC Symbol;Acc:HGNC:21919]
ENSG00000059573	1.91645	0.747234	1.06251	0.703273	0.481886	NA	ALDH18A1	protein_coding	aldehyde dehydrogenase 18 family member A1 [Source:HGNC Symbol;Acc:HGNC:9722]
ENSG00000059588	2.76753	0.296585	0.930336	0.318794	0.749883	NA	TARBP1	protein_coding	TAR (HIV-1) RNA binding protein 1 [Source:HGNC Symbol;Acc:HGNC:11568]
ENSG00000059691	2.98266	-0.00605074	1.00028	-0.00604906	0.995174	NA	GATB	protein_coding	glutamyl-tRNA amidotransferase subunit B [Source:HGNC Symbol;Acc:HGNC:8849]
ENSG00000059728	10.4966	0.664001	0.842995	0.787669	0.43089	NA	MXD1	protein_coding	MAX dimerization protein 1 [Source:HGNC Symbol;Acc:HGNC:6761]
ENSG00000059758	5.81569	0.841416	0.890237	0.945159	0.344578	NA	CDK17	protein_coding	cyclin dependent kinase 17 [Source:HGNC Symbol;Acc:HGNC:8750]
ENSG00000059769	2.47116	0.598631	0.991838	0.603557	0.546138	NA	DNAJC25	protein_coding	DnaJ heat shock protein family (Hsp40) member C25 [Source:HGNC Symbol;Acc:HGNC:34187]
ENSG00000060069	4.32235	-1.16509	0.971623	-1.19912	0.230481	NA	CTDP1	protein_coding	CTD phosphatase subunit 1 [Source:HGNC Symbol;Acc:HGNC:2498]
ENSG00000060138	5.42077	0.141452	0.820816	0.172331	0.863177	NA	YBX3	protein_coding	Y-box binding protein 3 [Source:HGNC Symbol;Acc:HGNC:2428]
ENSG00000060339	7.10463	0.541335	0.772204	0.701026	0.483287	NA	CCAR1	protein_coding	cell division cycle and apoptosis regulator 1 [Source:HGNC Symbol;Acc:HGNC:24236]
ENSG00000060491	8.94592	0.626131	0.770588	0.812536	0.416484	NA	OGFR	protein_coding	opioid growth factor receptor [Source:HGNC Symbol;Acc:HGNC:15768]
ENSG00000060558	4.30857	-0.697879	0.905909	-0.770363	0.441085	NA	GNA15	protein_coding	G protein subunit alpha 15 [Source:HGNC Symbol;Acc:HGNC:4383]
ENSG00000060642	4.03458	0.768335	0.964665	0.796479	0.425754	NA	PIGV	protein_coding	phosphatidylinositol glycan anchor biosynthesis class V [Source:HGNC Symbol;Acc:HGNC:26031]
ENSG00000060656	1.61258	0.459988	1.05001	0.438079	0.661329	NA	PTPRU	protein_coding	protein tyrosine phosphatase receptor type U [Source:HGNC Symbol;Acc:HGNC:9683]
ENSG00000060688	3.04833	-0.00938486	1.03929	-0.0090301	0.992795	NA	SNRNP40	protein_coding	small nuclear ribonucleoprotein U5 subunit 40 [Source:HGNC Symbol;Acc:HGNC:30857]
ENSG00000060718	2.09731	0.487853	1.05992	0.460271	0.645321	NA	COL11A1	protein_coding	collagen type XI alpha 1 chain [Source:HGNC Symbol;Acc:HGNC:2186]
ENSG00000060749	4.65672	0.294194	0.848506	0.34672	0.728802	NA	QSER1	protein_coding	glutamine and serine rich 1 [Source:HGNC Symbol;Acc:HGNC:26154]
ENSG00000060762	1.45632	-0.886144	1.20927	-0.732792	0.463685	NA	MPC1	protein_coding	mitochondrial pyruvate carrier 1 [Source:HGNC Symbol;Acc:HGNC:21606]
ENSG00000060971	4.55398	0.0480274	0.910728	0.0527352	0.957943	NA	ACAA1	protein_coding	acetyl-CoA acyltransferase 1 [Source:HGNC Symbol;Acc:HGNC:82]
ENSG00000060982	4.29092	-0.481947	1.07992	-0.446281	0.655394	NA	BCAT1	protein_coding	branched chain amino acid transaminase 1 [Source:HGNC Symbol;Acc:HGNC:976]
ENSG00000061273	5.0419	0.993842	0.813002	1.22244	0.221543	NA	HDAC7	protein_coding	histone deacetylase 7 [Source:HGNC Symbol;Acc:HGNC:14067]
ENSG00000061455	2.07418	1.1228	1.14533	0.980327	0.326925	NA	PRDM6	protein_coding	PR/SET domain 6 [Source:HGNC Symbol;Acc:HGNC:9350]
ENSG00000061656	1.85448	0.11381	1.09674	0.103771	0.917351	NA	SPAG4	protein_coding	sperm associated antigen 4 [Source:HGNC Symbol;Acc:HGNC:11214]
ENSG00000061676	3.16526	2.92568	0.983427	2.97498	0.00293004	NA	NCKAP1	protein_coding	NCK associated protein 1 [Source:HGNC Symbol;Acc:HGNC:7666]
ENSG00000061794	1.77907	-1.13143	1.15651	-0.978311	0.32792	NA	MRPS35	protein_coding	mitochondrial ribosomal protein S35 [Source:HGNC Symbol;Acc:HGNC:16635]
ENSG00000061918	2.20956	-0.00722631	1.1564	-0.00624896	0.995014	NA	GUCY1B1	protein_coding	guanylate cyclase 1 soluble subunit beta 1 [Source:HGNC Symbol;Acc:HGNC:4687]
ENSG00000061936	8.01758	0.869872	0.818748	1.06244	0.288035	NA	SFSWAP	protein_coding	splicing factor SWAP [Source:HGNC Symbol;Acc:HGNC:10790]
ENSG00000061938	7.90746	-0.558009	0.803665	-0.69433	0.487475	NA	TNK2	protein_coding	tyrosine kinase non receptor 2 [Source:HGNC Symbol;Acc:HGNC:19297]
ENSG00000061987	7.08659	0.0290439	0.796038	0.0364856	0.970895	NA	MON2	protein_coding	MON2 homolog, regulator of endosome-to-Golgi trafficking [Source:HGNC Symbol;Acc:HGNC:29177]
ENSG00000062038	1.82327	1.01003	1.14613	0.881251	0.378182	NA	CDH3	protein_coding	cadherin 3 [Source:HGNC Symbol;Acc:HGNC:1762]
ENSG00000062194	9.42272	1.51106	0.803654	1.88024	0.0600757	NA	GPBP1	protein_coding	GC-rich promoter binding protein 1 [Source:HGNC Symbol;Acc:HGNC:29520]
ENSG00000062282	2.04175	-0.19827	1.04683	-0.189401	0.849779	NA	DGAT2	protein_coding	diacylglycerol O-acyltransferase 2 [Source:HGNC Symbol;Acc:HGNC:16940]
ENSG00000062370	1.60989	-0.752075	1.22866	-0.612111	0.540465	NA	ZNF112	protein_coding	zinc finger protein 112 [Source:HGNC Symbol;Acc:HGNC:12892]
ENSG00000062485	10.3995	0.785966	0.794217	0.989611	0.322364	NA	CS	protein_coding	citrate synthase [Source:HGNC Symbol;Acc:HGNC:2422]
ENSG00000062582	2.63768	-1.14843	0.935804	-1.22721	0.219745	NA	MRPS24	protein_coding	mitochondrial ribosomal protein S24 [Source:HGNC Symbol;Acc:HGNC:14510]
ENSG00000062598	4.73383	-0.161878	0.922126	-0.175549	0.860648	NA	ELMO2	protein_coding	engulfment and cell motility 2 [Source:HGNC Symbol;Acc:HGNC:17233]
ENSG00000062650	8.85032	0.448281	0.902747	0.496574	0.61949	NA	WAPL	protein_coding	WAPL cohesin release factor [Source:HGNC Symbol;Acc:HGNC:23293]
ENSG00000062725	2.84955	-0.241825	0.940014	-0.257257	0.796981	NA	APPBP2	protein_coding	amyloid beta precursor protein binding protein 2 [Source:HGNC Symbol;Acc:HGNC:622]
ENSG00000062822	3.15983	0.395927	0.961063	0.411968	0.680363	NA	POLD1	protein_coding	DNA polymerase delta 1, catalytic subunit [Source:HGNC Symbol;Acc:HGNC:9175]
ENSG00000063015	2.0471	-0.151546	1.07715	-0.140691	0.888114	NA	SEZ6	protein_coding	seizure related 6 homolog [Source:HGNC Symbol;Acc:HGNC:15955]
ENSG00000063127	1.43345	-0.403843	1.07832	-0.37451	0.708025	NA	SLC6A16	protein_coding	solute carrier family 6 member 16 [Source:HGNC Symbol;Acc:HGNC:13622]
ENSG00000063169	2.653	-0.3522	0.946148	-0.372246	0.70971	NA	BICRA	protein_coding	BRD4 interacting chromatin remodeling complex associated protein [Source:HGNC Symbol;Acc:HGNC:4332]
ENSG00000063176	1.67582	-0.463997	1.07666	-0.430961	0.666497	NA	SPHK2	protein_coding	sphingosine kinase 2 [Source:HGNC Symbol;Acc:HGNC:18859]
ENSG00000063241	1.79427	-1.61659	1.17933	-1.37076	0.170449	NA	ISOC2	protein_coding	isochorismatase domain containing 2 [Source:HGNC Symbol;Acc:HGNC:26278]
ENSG00000063244	10.2569	0.70529	0.865352	0.815033	0.415053	NA	U2AF2	protein_coding	U2 small nuclear RNA auxiliary factor 2 [Source:HGNC Symbol;Acc:HGNC:23156]
ENSG00000063245	8.30622	1.69672	0.808679	2.09814	0.0358931	NA	EPN1	protein_coding	epsin 1 [Source:HGNC Symbol;Acc:HGNC:21604]
ENSG00000063322	5.3766	1.32815	0.872084	1.52296	0.127768	NA	MED29	protein_coding	mediator complex subunit 29 [Source:HGNC Symbol;Acc:HGNC:23074]
ENSG00000063438	3.27834	-1.17006	0.947157	-1.23534	0.216706	NA	AHRR	protein_coding	aryl-hydrocarbon receptor repressor [Source:HGNC Symbol;Acc:HGNC:346]
ENSG00000063587	3.43509	1.04071	0.971815	1.07089	0.284217	NA	ZNF275	protein_coding	zinc finger protein 275 [Source:HGNC Symbol;Acc:HGNC:13069]
ENSG00000063601	2.98371	0.607307	0.906553	0.669908	0.502917	NA	MTMR1	protein_coding	myotubularin related protein 1 [Source:HGNC Symbol;Acc:HGNC:7449]
ENSG00000063660	2.09706	-0.00916124	1.03748	-0.00883027	0.992955	NA	GPC1	protein_coding	glypican 1 [Source:HGNC Symbol;Acc:HGNC:4449]
ENSG00000063761	2.42863	1.8519	1.01956	1.81637	0.069313	NA	ADCK1	protein_coding	aarF domain containing kinase 1 [Source:HGNC Symbol;Acc:HGNC:19038]
ENSG00000063854	3.74699	0.424658	1.03101	0.411884	0.680425	NA	HAGH	protein_coding	hydroxyacylglutathione hydrolase [Source:HGNC Symbol;Acc:HGNC:4805]
ENSG00000063978	6.4891	0.913909	0.886381	1.03106	0.302514	NA	RNF4	protein_coding	ring finger protein 4 [Source:HGNC Symbol;Acc:HGNC:10067]
ENSG00000064042	1.70303	0.989389	0.976697	1.01299	0.311063	NA	LIMCH1	protein_coding	LIM and calponin homology domains 1 [Source:HGNC Symbol;Acc:HGNC:29191]
ENSG00000064102	1.73886	-0.419211	1.23834	-0.338528	0.734965	NA	INTS13	protein_coding	integrator complex subunit 13 [Source:HGNC Symbol;Acc:HGNC:20174]
ENSG00000064115	3.31207	0.256137	0.892923	0.286852	0.774225	NA	TM7SF3	protein_coding	transmembrane 7 superfamily member 3 [Source:HGNC Symbol;Acc:HGNC:23049]
ENSG00000064201	3.32328	0.450608	0.91733	0.491217	0.623273	NA	TSPAN32	protein_coding	tetraspanin 32 [Source:HGNC Symbol;Acc:HGNC:13410]
ENSG00000064205	1.89512	0.890289	1.16058	0.767106	0.443019	NA	CCN5	protein_coding	cellular communication network factor 5 [Source:HGNC Symbol;Acc:HGNC:12770]
ENSG00000064225	2.95614	0.641626	1.20836	0.530991	0.595425	NA	ST3GAL6	protein_coding	ST3 beta-galactoside alpha-2,3-sialyltransferase 6 [Source:HGNC Symbol;Acc:HGNC:18080]
ENSG00000064309	3.60288	1.38735	1.06498	1.3027	0.192678	NA	CDON	protein_coding	cell adhesion associated, oncogene regulated [Source:HGNC Symbol;Acc:HGNC:17104]
ENSG00000064313	5.98351	0.648985	0.835523	0.776741	0.437312	NA	TAF2	protein_coding	TATA-box binding protein associated factor 2 [Source:HGNC Symbol;Acc:HGNC:11536]
ENSG00000064419	5.38705	0.670761	0.90724	0.739342	0.459699	NA	TNPO3	protein_coding	transportin 3 [Source:HGNC Symbol;Acc:HGNC:17103]
ENSG00000064489	1.71447	0.402844	1.01809	0.395687	0.692336	NA	BORCS8-MEF2B	protein_coding	BORCS8-MEF2B readthrough [Source:HGNC Symbol;Acc:HGNC:39979]
ENSG00000064490	2.4991	-0.130431	0.99121	-0.131587	0.895311	NA	RFXANK	protein_coding	regulatory factor X associated ankyrin containing protein [Source:HGNC Symbol;Acc:HGNC:9987]
ENSG00000064545	1.51844	-0.258549	1.15764	-0.223341	0.82327	NA	TMEM161A	protein_coding	transmembrane protein 161A [Source:HGNC Symbol;Acc:HGNC:26020]
ENSG00000064547	2.14745	-0.0214858	1.10186	-0.0194996	0.984443	NA	LPAR2	protein_coding	lysophosphatidic acid receptor 2 [Source:HGNC Symbol;Acc:HGNC:3168]
ENSG00000064601	9.87673	-1.25353	0.942529	-1.32996	0.183531	NA	CTSA	protein_coding	cathepsin A [Source:HGNC Symbol;Acc:HGNC:9251]
ENSG00000064607	10.9002	0.270204	0.770236	0.350806	0.725734	NA	SUGP2	protein_coding	SURP and G-patch domain containing 2 [Source:HGNC Symbol;Acc:HGNC:18641]
ENSG00000064651	3.74373	0.699183	0.833469	0.838883	0.401535	NA	SLC12A2	protein_coding	solute carrier family 12 member 2 [Source:HGNC Symbol;Acc:HGNC:10911]
ENSG00000064666	6.35424	0.108137	0.844977	0.127976	0.898168	NA	CNN2	protein_coding	calponin 2 [Source:HGNC Symbol;Acc:HGNC:2156]
ENSG00000064687	7.03158	-1.55327	0.962755	-1.61336	0.106667	NA	ABCA7	protein_coding	ATP binding cassette subfamily A member 7 [Source:HGNC Symbol;Acc:HGNC:37]
ENSG00000064703	2.6191	-0.50833	1.08088	-0.470292	0.638147	NA	DDX20	protein_coding	DEAD-box helicase 20 [Source:HGNC Symbol;Acc:HGNC:2743]
ENSG00000064726	3.04094	-0.089985	0.90952	-0.0989369	0.921188	NA	BTBD1	protein_coding	BTB domain containing 1 [Source:HGNC Symbol;Acc:HGNC:1120]
ENSG00000064763	2.76293	0.959834	0.967528	0.992048	0.321174	NA	FAR2	protein_coding	fatty acyl-CoA reductase 2 [Source:HGNC Symbol;Acc:HGNC:25531]
ENSG00000064787	3.83643	0.307104	1.24043	0.247578	0.804461	NA	BCAS1	protein_coding	brain enriched myelin associated protein 1 [Source:HGNC Symbol;Acc:HGNC:974]
ENSG00000064886	2.29632	-1.71276	1.17314	-1.45998	0.144295	NA	CHI3L2	protein_coding	chitinase 3 like 2 [Source:HGNC Symbol;Acc:HGNC:1933]
ENSG00000064933	2.17448	0.394506	1.03911	0.379658	0.704199	NA	PMS1	protein_coding	PMS1 homolog 1, mismatch repair system component [Source:HGNC Symbol;Acc:HGNC:9121]
ENSG00000064961	2.61354	-1.67284	1.15406	-1.44953	0.14719	NA	HMG20B	protein_coding	high mobility group 20B [Source:HGNC Symbol;Acc:HGNC:5002]
ENSG00000064989	1.40854	-1.10371	1.19691	-0.922129	0.356461	NA	CALCRL	protein_coding	calcitonin receptor like receptor [Source:HGNC Symbol;Acc:HGNC:16709]
ENSG00000064995	5.69902	0.839762	0.896301	0.936919	0.3488	NA	TAF11	protein_coding	TATA-box binding protein associated factor 11 [Source:HGNC Symbol;Acc:HGNC:11544]
ENSG00000064999	3.71562	0.485846	0.979481	0.496024	0.619878	NA	ANKS1A	protein_coding	ankyrin repeat and sterile alpha motif domain containing 1A [Source:HGNC Symbol;Acc:HGNC:20961]
ENSG00000065000	7.57119	-0.101942	0.77701	-0.131198	0.895619	NA	AP3D1	protein_coding	adaptor related protein complex 3 subunit delta 1 [Source:HGNC Symbol;Acc:HGNC:568]
ENSG00000065029	4.04534	-0.945441	1.04921	-0.901094	0.367538	NA	ZNF76	protein_coding	zinc finger protein 76 [Source:HGNC Symbol;Acc:HGNC:13149]
ENSG00000065060	4.06449	-0.434684	0.891503	-0.487586	0.625843	NA	UHRF1BP1	protein_coding	UHRF1 binding protein 1 [Source:HGNC Symbol;Acc:HGNC:21216]
ENSG00000065135	9.51405	0.985031	0.814105	1.20996	0.226295	NA	GNAI3	protein_coding	G protein subunit alpha i3 [Source:HGNC Symbol;Acc:HGNC:4387]
ENSG00000065150	7.07592	0.814874	0.829433	0.982447	0.32588	NA	IPO5	protein_coding	importin 5 [Source:HGNC Symbol;Acc:HGNC:6402]
ENSG00000065154	3.82967	1.2986	0.916025	1.41765	0.156294	NA	OAT	protein_coding	ornithine aminotransferase [Source:HGNC Symbol;Acc:HGNC:8091]
ENSG00000065183	3.32282	0.657014	0.814445	0.806701	0.419839	NA	WDR3	protein_coding	WD repeat domain 3 [Source:HGNC Symbol;Acc:HGNC:12755]
ENSG00000065243	5.1567	0.128816	0.815025	0.158052	0.874416	NA	PKN2	protein_coding	protein kinase N2 [Source:HGNC Symbol;Acc:HGNC:9406]
ENSG00000065268	1.69726	-1.03942	1.08575	-0.957335	0.338398	NA	WDR18	protein_coding	WD repeat domain 18 [Source:HGNC Symbol;Acc:HGNC:17956]
ENSG00000065308	3.57252	-1.61717	1.22539	-1.31972	0.186928	NA	TRAM2	protein_coding	translocation associated membrane protein 2 [Source:HGNC Symbol;Acc:HGNC:16855]
ENSG00000065325	1.64444	-0.431314	1.30717	-0.32996	0.74143	NA	GLP2R	protein_coding	glucagon like peptide 2 receptor [Source:HGNC Symbol;Acc:HGNC:4325]
ENSG00000065328	2.2466	0.83129	1.07695	0.771895	0.440176	NA	MCM10	protein_coding	minichromosome maintenance 10 replication initiation factor [Source:HGNC Symbol;Acc:HGNC:18043]
ENSG00000065361	4.50836	2.69394	1.14687	2.34895	0.0188265	NA	ERBB3	protein_coding	erb-b2 receptor tyrosine kinase 3 [Source:HGNC Symbol;Acc:HGNC:3431]
ENSG00000065427	9.54142	1.27754	0.966777	1.32144	0.186354	NA	KARS1	protein_coding	lysyl-tRNA synthetase 1 [Source:HGNC Symbol;Acc:HGNC:6215]
ENSG00000065457	2.77222	-1.121	1.09958	-1.01948	0.307975	NA	ADAT1	protein_coding	adenosine deaminase tRNA specific 1 [Source:HGNC Symbol;Acc:HGNC:228]
ENSG00000065485	2.53838	-0.439325	1.39007	-0.316046	0.751968	NA	PDIA5	protein_coding	protein disulfide isomerase family A member 5 [Source:HGNC Symbol;Acc:HGNC:24811]
ENSG00000065491	2.45042	0.404694	1.04807	0.386132	0.699399	NA	TBC1D22B	protein_coding	TBC1 domain family member 22B [Source:HGNC Symbol;Acc:HGNC:21602]
ENSG00000065518	2.98792	0.428155	0.960498	0.445763	0.655768	NA	NDUFB4	protein_coding	NADH:ubiquinone oxidoreductase subunit B4 [Source:HGNC Symbol;Acc:HGNC:7699]
ENSG00000065534	4.62775	2.03919	0.86064	2.36939	0.0178175	NA	MYLK	protein_coding	myosin light chain kinase [Source:HGNC Symbol;Acc:HGNC:7590]
ENSG00000065548	4.52747	2.26894	1.01898	2.22668	0.0259685	NA	ZC3H15	protein_coding	zinc finger CCCH-type containing 15 [Source:HGNC Symbol;Acc:HGNC:29528]
ENSG00000065559	4.19074	1.28333	0.950604	1.35002	0.17701	NA	MAP2K4	protein_coding	mitogen-activated protein kinase kinase 4 [Source:HGNC Symbol;Acc:HGNC:6844]
ENSG00000065600	1.84295	-1.30817	1.14944	-1.13809	0.255083	NA	PACC1	protein_coding	proton activated chloride channel 1 [Source:HGNC Symbol;Acc:HGNC:25593]
ENSG00000065613	7.77087	1.88026	0.949995	1.97924	0.0477894	NA	SLK	protein_coding	STE20 like kinase [Source:HGNC Symbol;Acc:HGNC:11088]
ENSG00000065615	4.6698	0.648507	0.88198	0.735286	0.462165	NA	CYB5R4	protein_coding	cytochrome b5 reductase 4 [Source:HGNC Symbol;Acc:HGNC:20147]
ENSG00000065618	2.20386	-1.28041	1.11891	-1.14434	0.252482	NA	COL17A1	protein_coding	collagen type XVII alpha 1 chain [Source:HGNC Symbol;Acc:HGNC:2194]
ENSG00000065621	2.32092	-0.26127	1.10329	-0.23681	0.812804	NA	GSTO2	protein_coding	glutathione S-transferase omega 2 [Source:HGNC Symbol;Acc:HGNC:23064]
ENSG00000065665	1.67779	-0.929655	1.04915	-0.886104	0.375561	NA	SEC61A2	protein_coding	SEC61 translocon subunit alpha 2 [Source:HGNC Symbol;Acc:HGNC:17702]
ENSG00000065675	5.6646	2.18824	0.95056	2.30205	0.0213323	NA	PRKCQ	protein_coding	protein kinase C theta [Source:HGNC Symbol;Acc:HGNC:9410]
ENSG00000065717	1.59813	0.693957	1.13374	0.612097	0.540473	NA	TLE2	protein_coding	TLE family member 2, transcriptional corepressor [Source:HGNC Symbol;Acc:HGNC:11838]
ENSG00000065802	4.48957	-0.90808	0.987615	-0.919468	0.357851	NA	ASB1	protein_coding	ankyrin repeat and SOCS box containing 1 [Source:HGNC Symbol;Acc:HGNC:16011]
ENSG00000065833	2.25746	-1.75781	1.13741	-1.54544	0.122239	NA	ME1	protein_coding	malic enzyme 1 [Source:HGNC Symbol;Acc:HGNC:6983]
ENSG00000065882	7.7761	-0.82907	0.858138	-0.966126	0.333981	NA	TBC1D1	protein_coding	TBC1 domain family member 1 [Source:HGNC Symbol;Acc:HGNC:11578]
ENSG00000065911	6.20861	0.627854	0.914176	0.686798	0.49221	NA	MTHFD2	protein_coding	methylenetetrahydrofolate dehydrogenase (NADP+ dependent) 2, methenyltetrahydrofolate cyclohydrolase [Source:HGNC Symbol;Acc:HGNC:7434]
ENSG00000065923	4.8775	-0.431661	0.93625	-0.461053	0.644761	NA	SLC9A7	protein_coding	solute carrier family 9 member A7 [Source:HGNC Symbol;Acc:HGNC:17123]
ENSG00000065970	3.97658	-1.55789	1.06451	-1.46348	0.143336	NA	FOXJ2	protein_coding	forkhead box J2 [Source:HGNC Symbol;Acc:HGNC:24818]
ENSG00000065989	1.9858	-2.18999	1.15783	-1.89146	0.0585627	NA	PDE4A	protein_coding	phosphodiesterase 4A [Source:HGNC Symbol;Acc:HGNC:8780]
ENSG00000066027	2.91923	1.69474	0.992426	1.70767	0.0876975	NA	PPP2R5A	protein_coding	protein phosphatase 2 regulatory subunit B'alpha [Source:HGNC Symbol;Acc:HGNC:9309]
ENSG00000066044	2.26067	0.409497	0.996266	0.411032	0.681049	NA	ELAVL1	protein_coding	ELAV like RNA binding protein 1 [Source:HGNC Symbol;Acc:HGNC:3312]
ENSG00000066056	1.58735	-1.82845	1.16929	-1.56373	0.117882	NA	TIE1	protein_coding	tyrosine kinase with immunoglobulin like and EGF like domains 1 [Source:HGNC Symbol;Acc:HGNC:11809]
ENSG00000066084	8.39673	1.5161	0.826327	1.83475	0.0665429	NA	DIP2B	protein_coding	disco interacting protein 2 homolog B [Source:HGNC Symbol;Acc:HGNC:29284]
ENSG00000066117	5.13616	1.34597	0.931232	1.44536	0.148356	NA	SMARCD1	protein_coding	SWI/SNF related, matrix associated, actin dependent regulator of chromatin, subfamily d, member 1 [Source:HGNC Symbol;Acc:HGNC:11106]
ENSG00000066135	2.81998	0.529757	0.890626	0.594815	0.551967	NA	KDM4A	protein_coding	lysine demethylase 4A [Source:HGNC Symbol;Acc:HGNC:22978]
ENSG00000066136	3.66616	-1.28765	0.955765	-1.34724	0.177901	NA	NFYC	protein_coding	nuclear transcription factor Y subunit gamma [Source:HGNC Symbol;Acc:HGNC:7806]
ENSG00000066279	2.40277	1.45292	1.00278	1.4489	0.147365	NA	ASPM	protein_coding	assembly factor for spindle microtubules [Source:HGNC Symbol;Acc:HGNC:19048]
ENSG00000066294	8.28111	-1.36451	1.00157	-1.36236	0.173083	NA	CD84	protein_coding	CD84 molecule [Source:HGNC Symbol;Acc:HGNC:1704]
ENSG00000066322	4.26113	-0.184445	0.994263	-0.18551	0.852829	NA	ELOVL1	protein_coding	ELOVL fatty acid elongase 1 [Source:HGNC Symbol;Acc:HGNC:14418]
ENSG00000066379	2.99879	0.250814	1.12381	0.223182	0.823394	NA	POLR1H	protein_coding	RNA polymerase I subunit H [Source:HGNC Symbol;Acc:HGNC:13182]
ENSG00000066422	6.49716	1.56597	0.941898	1.66257	0.0963992	NA	ZBTB11	protein_coding	zinc finger and BTB domain containing 11 [Source:HGNC Symbol;Acc:HGNC:16740]
ENSG00000066427	4.20314	-1.84908	1.13331	-1.63158	0.102768	NA	ATXN3	protein_coding	ataxin 3 [Source:HGNC Symbol;Acc:HGNC:7106]
ENSG00000066455	3.12994	-0.402623	0.962416	-0.418346	0.675694	NA	GOLGA5	protein_coding	golgin A5 [Source:HGNC Symbol;Acc:HGNC:4428]
ENSG00000066468	3.08399	0.629571	1.1241	0.560068	0.575433	NA	FGFR2	protein_coding	fibroblast growth factor receptor 2 [Source:HGNC Symbol;Acc:HGNC:3689]
ENSG00000066557	3.82914	1.44198	1.03032	1.39954	0.16165	NA	LRRC40	protein_coding	leucine rich repeat containing 40 [Source:HGNC Symbol;Acc:HGNC:26004]
ENSG00000066629	1.85888	0.921196	1.07425	0.857523	0.391156	NA	EML1	protein_coding	EMAP like 1 [Source:HGNC Symbol;Acc:HGNC:3330]
ENSG00000066651	1.65293	-0.396222	1.13401	-0.349401	0.726788	NA	TRMT11	protein_coding	tRNA methyltransferase 11 homolog [Source:HGNC Symbol;Acc:HGNC:21080]
ENSG00000066654	3.43901	-0.510993	1.06632	-0.479211	0.631789	NA	THUMPD1	protein_coding	THUMP domain containing 1 [Source:HGNC Symbol;Acc:HGNC:23807]
ENSG00000066697	2.1919	0.151906	0.992603	0.153038	0.878368	NA	MSANTD3	protein_coding	Myb/SANT DNA binding domain containing 3 [Source:HGNC Symbol;Acc:HGNC:23370]
ENSG00000066735	2.10892	1.03122	1.11465	0.925147	0.354889	NA	KIF26A	protein_coding	kinesin family member 26A [Source:HGNC Symbol;Acc:HGNC:20226]
ENSG00000066739	5.99461	0.451804	0.792758	0.569914	0.568736	NA	ATG2B	protein_coding	autophagy related 2B [Source:HGNC Symbol;Acc:HGNC:20187]
ENSG00000066777	9.47146	0.83161	0.793948	1.04744	0.294899	NA	ARFGEF1	protein_coding	ADP ribosylation factor guanine nucleotide exchange factor 1 [Source:HGNC Symbol;Acc:HGNC:15772]
ENSG00000066813	1.81561	0.894178	1.13586	0.787226	0.43115	NA	ACSM2B	protein_coding	acyl-CoA synthetase medium chain family member 2B [Source:HGNC Symbol;Acc:HGNC:30931]
ENSG00000066827	3.13878	-0.892933	0.977167	-0.913797	0.360823	NA	ZFAT	protein_coding	zinc finger and AT-hook domain containing [Source:HGNC Symbol;Acc:HGNC:19899]
ENSG00000066855	2.4283	1.12143	1.09067	1.0282	0.303854	NA	MTFR1	protein_coding	mitochondrial fission regulator 1 [Source:HGNC Symbol;Acc:HGNC:29510]
ENSG00000066923	2.05261	0.293779	1.04757	0.28044	0.77914	NA	STAG3	protein_coding	stromal antigen 3 [Source:HGNC Symbol;Acc:HGNC:11356]
ENSG00000066926	5.19383	3.00368	1.07038	2.80618	0.0050132	NA	FECH	protein_coding	ferrochelatase [Source:HGNC Symbol;Acc:HGNC:3647]
ENSG00000066933	7.88471	1.06745	0.801011	1.33263	0.182653	NA	MYO9A	protein_coding	myosin IXA [Source:HGNC Symbol;Acc:HGNC:7608]
ENSG00000067048	8.58246	1.65178	0.782032	2.11216	0.0346725	NA	DDX3Y	protein_coding	DEAD-box helicase 3 Y-linked [Source:HGNC Symbol;Acc:HGNC:2699]
ENSG00000067057	3.88397	0.0782306	0.946317	0.0826685	0.934115	NA	PFKP	protein_coding	phosphofructokinase, platelet [Source:HGNC Symbol;Acc:HGNC:8878]
ENSG00000067064	7.41174	1.26554	0.838914	1.50855	0.131414	NA	IDI1	protein_coding	isopentenyl-diphosphate delta isomerase 1 [Source:HGNC Symbol;Acc:HGNC:5387]
ENSG00000067113	1.92893	-0.433722	1.3268	-0.326893	0.743749	NA	PLPP1	protein_coding	phospholipid phosphatase 1 [Source:HGNC Symbol;Acc:HGNC:9228]
ENSG00000067141	1.88712	0.114017	1.02712	0.111007	0.911611	NA	NEO1	protein_coding	neogenin 1 [Source:HGNC Symbol;Acc:HGNC:7754]
ENSG00000067167	4.05868	0.239093	0.85486	0.279686	0.779718	NA	TRAM1	protein_coding	translocation associated membrane protein 1 [Source:HGNC Symbol;Acc:HGNC:20568]
ENSG00000067182	4.29664	-2.08697	1.167	-1.78832	0.0737237	NA	TNFRSF1A	protein_coding	TNF receptor superfamily member 1A [Source:HGNC Symbol;Acc:HGNC:11916]
ENSG00000067191	2.66166	2.36024	0.994908	2.37232	0.0176767	NA	CACNB1	protein_coding	calcium voltage-gated channel auxiliary subunit beta 1 [Source:HGNC Symbol;Acc:HGNC:1401]
ENSG00000067208	2.60536	0.401376	0.931872	0.43072	0.666672	NA	EVI5	protein_coding	ecotropic viral integration site 5 [Source:HGNC Symbol;Acc:HGNC:3501]
ENSG00000067221	3.48915	1.28769	0.973855	1.32226	0.186083	NA	STOML1	protein_coding	stomatin like 1 [Source:HGNC Symbol;Acc:HGNC:14560]
ENSG00000067248	2.77454	1.23473	0.896497	1.37728	0.168427	NA	DHX29	protein_coding	DExH-box helicase 29 [Source:HGNC Symbol;Acc:HGNC:15815]
ENSG00000067334	8.07728	1.76283	0.921472	1.91306	0.055741	NA	DNTTIP2	protein_coding	deoxynucleotidyltransferase terminal interacting protein 2 [Source:HGNC Symbol;Acc:HGNC:24013]
ENSG00000067365	2.65153	-0.652839	1.04875	-0.622492	0.533619	NA	METTL22	protein_coding	methyltransferase 22, Kin17 lysine [Source:HGNC Symbol;Acc:HGNC:28368]
ENSG00000067369	6.76116	1.53142	0.829765	1.8456	0.0649497	NA	TP53BP1	protein_coding	tumor protein p53 binding protein 1 [Source:HGNC Symbol;Acc:HGNC:11999]
ENSG00000067445	1.67665	-0.343511	1.04329	-0.329257	0.741961	NA	TRO	protein_coding	trophinin [Source:HGNC Symbol;Acc:HGNC:12326]
ENSG00000067533	4.53662	1.92932	0.997314	1.93452	0.0530491	NA	RRP15	protein_coding	ribosomal RNA processing 15 homolog [Source:HGNC Symbol;Acc:HGNC:24255]
ENSG00000067596	8.7784	0.563171	0.828648	0.679626	0.496742	NA	DHX8	protein_coding	DEAH-box helicase 8 [Source:HGNC Symbol;Acc:HGNC:2749]
ENSG00000067601	2.55362	-0.228867	1.10456	-0.207201	0.835853	NA	PMS2P4	transcribed_unprocessed_pseudogene	PMS1 homolog 2, mismatch repair system component pseudogene 4 [Source:HGNC Symbol;Acc:HGNC:9129]
ENSG00000067646	1.97412	-0.373792	0.995624	-0.375435	0.707337	NA	ZFY	protein_coding	zinc finger protein Y-linked [Source:HGNC Symbol;Acc:HGNC:12870]
ENSG00000067704	4.5142	1.10131	0.98363	1.11964	0.262869	NA	IARS2	protein_coding	isoleucyl-tRNA synthetase 2, mitochondrial [Source:HGNC Symbol;Acc:HGNC:29685]
ENSG00000067715	2.51	0.489036	1.05286	0.464482	0.642302	NA	SYT1	protein_coding	synaptotagmin 1 [Source:HGNC Symbol;Acc:HGNC:11509]
ENSG00000067829	3.71414	-0.259557	1.02359	-0.253575	0.799824	NA	IDH3G	protein_coding	isocitrate dehydrogenase (NAD(+)) 3 non-catalytic subunit gamma [Source:HGNC Symbol;Acc:HGNC:5386]
ENSG00000067836	1.8009	-0.60193	0.988477	-0.608947	0.542559	NA	ROGDI	protein_coding	rogdi atypical leucine zipper [Source:HGNC Symbol;Acc:HGNC:29478]
ENSG00000067840	1.80877	-1.01352	1.22247	-0.829073	0.407063	NA	PDZD4	protein_coding	PDZ domain containing 4 [Source:HGNC Symbol;Acc:HGNC:21167]
ENSG00000067955	3.98759	-0.248512	0.999755	-0.248573	0.803691	NA	CBFB	protein_coding	core-binding factor subunit beta [Source:HGNC Symbol;Acc:HGNC:1539]
ENSG00000067992	5.97882	0.813234	0.889097	0.914674	0.360363	NA	PDK3	protein_coding	pyruvate dehydrogenase kinase 3 [Source:HGNC Symbol;Acc:HGNC:8811]
ENSG00000068001	2.32717	-0.303729	0.985996	-0.308043	0.75805	NA	HYAL2	protein_coding	hyaluronidase 2 [Source:HGNC Symbol;Acc:HGNC:5321]
ENSG00000068024	9.33267	0.388617	0.753782	0.515557	0.606164	NA	HDAC4	protein_coding	histone deacetylase 4 [Source:HGNC Symbol;Acc:HGNC:14063]
ENSG00000068028	3.10611	-1.80079	1.02472	-1.75734	0.0788594	NA	RASSF1	protein_coding	Ras association domain family member 1 [Source:HGNC Symbol;Acc:HGNC:9882]
ENSG00000068078	2.34217	0.583769	0.960309	0.607897	0.543256	NA	FGFR3	protein_coding	fibroblast growth factor receptor 3 [Source:HGNC Symbol;Acc:HGNC:3690]
ENSG00000068079	2.01145	-1.02438	1.1627	-0.881036	0.378298	NA	IFI35	protein_coding	interferon induced protein 35 [Source:HGNC Symbol;Acc:HGNC:5399]
ENSG00000068097	2.15972	-0.305088	1.0186	-0.299518	0.764545	NA	HEATR6	protein_coding	HEAT repeat containing 6 [Source:HGNC Symbol;Acc:HGNC:24076]
ENSG00000068120	3.44595	-1.73513	1.10474	-1.57063	0.11627	NA	COASY	protein_coding	Coenzyme A synthase [Source:HGNC Symbol;Acc:HGNC:29932]
ENSG00000068137	1.54857	-1.21428	1.16839	-1.03928	0.298673	NA	PLEKHH3	protein_coding	pleckstrin homology, MyTH4 and FERM domain containing H3 [Source:HGNC Symbol;Acc:HGNC:26105]
ENSG00000068305	4.60437	0.867371	0.92212	0.940627	0.346896	NA	MEF2A	protein_coding	myocyte enhancer factor 2A [Source:HGNC Symbol;Acc:HGNC:6993]
ENSG00000068308	5.86253	0.646666	0.712025	0.908207	0.363769	NA	OTUD5	protein_coding	OTU deubiquitinase 5 [Source:HGNC Symbol;Acc:HGNC:25402]
ENSG00000068323	3.49225	-1.1735	0.970082	-1.20969	NA	NA	TFE3	protein_coding	transcription factor binding to IGHM enhancer 3 [Source:HGNC Symbol;Acc:HGNC:11752]
ENSG00000068354	2.67175	1.11749	1.04672	1.06761	0.285694	NA	TBC1D25	protein_coding	TBC1 domain family member 25 [Source:HGNC Symbol;Acc:HGNC:8092]
ENSG00000068366	4.17103	0.527254	0.95885	0.549882	0.582401	NA	ACSL4	protein_coding	acyl-CoA synthetase long chain family member 4 [Source:HGNC Symbol;Acc:HGNC:3571]
ENSG00000068383	2.59877	-0.257804	1.0194	-0.252899	0.800347	NA	INPP5A	protein_coding	inositol polyphosphate-5-phosphatase A [Source:HGNC Symbol;Acc:HGNC:6076]
ENSG00000068394	2.68408	0.408828	0.998079	0.409614	0.682089	NA	GPKOW	protein_coding	G-patch domain and KOW motifs [Source:HGNC Symbol;Acc:HGNC:30677]
ENSG00000068400	10.5738	-0.321029	0.87774	-0.365744	0.714556	NA	GRIPAP1	protein_coding	GRIP1 associated protein 1 [Source:HGNC Symbol;Acc:HGNC:18706]
ENSG00000068438	3.09635	0.645857	0.942681	0.685127	0.493264	NA	FTSJ1	protein_coding	FtsJ RNA 2'-O-methyltransferase 1 [Source:HGNC Symbol;Acc:HGNC:13254]
ENSG00000068489	1.98156	0.696136	0.932235	0.746739	0.455221	NA	PRR11	protein_coding	proline rich 11 [Source:HGNC Symbol;Acc:HGNC:25619]
ENSG00000068615	2.56908	2.32962	1.11621	2.08707	0.0368814	NA	REEP1	protein_coding	receptor accessory protein 1 [Source:HGNC Symbol;Acc:HGNC:25786]
ENSG00000068650	7.56766	0.0300732	0.833011	0.0361018	0.971201	NA	ATP11A	protein_coding	ATPase phospholipid transporting 11A [Source:HGNC Symbol;Acc:HGNC:13552]
ENSG00000068654	7.17303	-0.9217	0.942427	-0.978006	0.328071	NA	POLR1A	protein_coding	RNA polymerase I subunit A [Source:HGNC Symbol;Acc:HGNC:17264]
ENSG00000068697	4.73151	0.937659	0.873417	1.07355	0.283023	NA	LAPTM4A	protein_coding	lysosomal protein transmembrane 4 alpha [Source:HGNC Symbol;Acc:HGNC:6924]
ENSG00000068724	9.65691	1.73252	0.734228	2.35965	0.018292	NA	TTC7A	protein_coding	tetratricopeptide repeat domain 7A [Source:HGNC Symbol;Acc:HGNC:19750]
ENSG00000068745	4.25459	-0.311314	0.893712	-0.348339	0.727586	NA	IP6K2	protein_coding	inositol hexakisphosphate kinase 2 [Source:HGNC Symbol;Acc:HGNC:17313]
ENSG00000068781	1.6686	0.0866343	1.22085	0.0709625	0.943428	NA	STON1-GTF2A1L	protein_coding	STON1-GTF2A1L readthrough [Source:HGNC Symbol;Acc:HGNC:30651]
ENSG00000068784	2.63093	0.267375	1.12142	0.238424	0.811552	NA	SRBD1	protein_coding	S1 RNA binding domain 1 [Source:HGNC Symbol;Acc:HGNC:25521]
ENSG00000068796	8.71199	1.18228	0.924813	1.2784	0.201109	NA	KIF2A	protein_coding	kinesin family member 2A [Source:HGNC Symbol;Acc:HGNC:6318]
ENSG00000068831	10.7384	-0.0471462	0.816123	-0.0577685	0.953933	NA	RASGRP2	protein_coding	RAS guanyl releasing protein 2 [Source:HGNC Symbol;Acc:HGNC:9879]
ENSG00000068878	10.4289	0.593175	0.769852	0.770506	0.441	NA	PSME4	protein_coding	proteasome activator subunit 4 [Source:HGNC Symbol;Acc:HGNC:20635]
ENSG00000068885	1.65049	-0.777511	1.09828	-0.707933	0.478987	NA	IFT80	protein_coding	intraflagellar transport 80 [Source:HGNC Symbol;Acc:HGNC:29262]
ENSG00000068903	4.13913	-0.0931984	0.83878	-0.111112	0.911528	NA	SIRT2	protein_coding	sirtuin 2 [Source:HGNC Symbol;Acc:HGNC:10886]
ENSG00000068912	4.84973	1.3282	0.899052	1.47734	0.139586	NA	ERLEC1	protein_coding	endoplasmic reticulum lectin 1 [Source:HGNC Symbol;Acc:HGNC:25222]
ENSG00000068971	2.05016	-0.50078	1.12619	-0.444668	0.65656	NA	PPP2R5B	protein_coding	protein phosphatase 2 regulatory subunit B'beta [Source:HGNC Symbol;Acc:HGNC:9310]
ENSG00000068976	1.85489	-0.730012	1.31232	-0.556277	0.578022	NA	PYGM	protein_coding	glycogen phosphorylase, muscle associated [Source:HGNC Symbol;Acc:HGNC:9726]
ENSG00000069020	4.05522	-0.215364	0.910587	-0.236511	0.813036	NA	MAST4	protein_coding	microtubule associated serine/threonine kinase family member 4 [Source:HGNC Symbol;Acc:HGNC:19037]
ENSG00000069188	2.99889	0.846875	0.882775	0.959332	0.337391	NA	SDK2	protein_coding	sidekick cell adhesion molecule 2 [Source:HGNC Symbol;Acc:HGNC:19308]
ENSG00000069248	4.86949	0.139433	0.817931	0.17047	0.86464	NA	NUP133	protein_coding	nucleoporin 133 [Source:HGNC Symbol;Acc:HGNC:18016]
ENSG00000069329	5.69499	-0.170019	0.939464	-0.180975	0.856387	NA	VPS35	protein_coding	VPS35 retromer complex component [Source:HGNC Symbol;Acc:HGNC:13487]
ENSG00000069345	4.7629	0.948961	0.932394	1.01777	0.308788	NA	DNAJA2	protein_coding	DnaJ heat shock protein family (Hsp40) member A2 [Source:HGNC Symbol;Acc:HGNC:14884]
ENSG00000069399	2.73701	-0.911849	1.09771	-0.830685	0.406152	NA	BCL3	protein_coding	BCL3 transcription coactivator [Source:HGNC Symbol;Acc:HGNC:998]
ENSG00000069431	3.52604	0.810059	1.00447	0.806454	0.419981	NA	ABCC9	protein_coding	ATP binding cassette subfamily C member 9 [Source:HGNC Symbol;Acc:HGNC:60]
ENSG00000069667	9.64006	1.03873	0.768599	1.35145	0.17655	NA	RORA	protein_coding	RAR related orphan receptor A [Source:HGNC Symbol;Acc:HGNC:10258]
ENSG00000069702	8.0771	2.06196	0.753697	2.7358	0.00622293	NA	TGFBR3	protein_coding	transforming growth factor beta receptor 3 [Source:HGNC Symbol;Acc:HGNC:11774]
ENSG00000069849	4.48178	-0.569964	0.88639	-0.643018	0.520213	NA	ATP1B3	protein_coding	ATPase Na+/K+ transporting subunit beta 3 [Source:HGNC Symbol;Acc:HGNC:806]
ENSG00000069943	1.85372	0.131526	1.1045	0.119082	0.90521	NA	PIGB	protein_coding	phosphatidylinositol glycan anchor biosynthesis class B [Source:HGNC Symbol;Acc:HGNC:8959]
ENSG00000069956	5.51871	2.03173	0.917104	2.21537	0.0267344	NA	MAPK6	protein_coding	mitogen-activated protein kinase 6 [Source:HGNC Symbol;Acc:HGNC:6879]
ENSG00000069966	4.29714	-0.378555	0.908077	-0.416875	0.67677	NA	GNB5	protein_coding	G protein subunit beta 5 [Source:HGNC Symbol;Acc:HGNC:4401]
ENSG00000069974	3.7795	-1.46393	1.00011	-1.46377	0.143256	NA	RAB27A	protein_coding	RAB27A, member RAS oncogene family [Source:HGNC Symbol;Acc:HGNC:9766]
ENSG00000069998	3.31982	0.250243	1.06991	0.233892	0.815069	NA	HDHD5	protein_coding	haloacid dehalogenase like hydrolase domain containing 5 [Source:HGNC Symbol;Acc:HGNC:1843]
ENSG00000070010	5.96243	-0.344013	0.8721	-0.394465	0.693238	NA	UFD1	protein_coding	ubiquitin recognition factor in ER associated degradation 1 [Source:HGNC Symbol;Acc:HGNC:12520]
ENSG00000070018	3.31887	-0.722889	1.05061	-0.688068	0.49141	NA	LRP6	protein_coding	LDL receptor related protein 6 [Source:HGNC Symbol;Acc:HGNC:6698]
ENSG00000070047	8.93593	-0.10694	0.830008	-0.128842	0.897483	NA	PHRF1	protein_coding	PHD and ring finger domains 1 [Source:HGNC Symbol;Acc:HGNC:24351]
ENSG00000070061	8.33171	-0.817927	0.827338	-0.988626	0.322846	NA	ELP1	protein_coding	elongator acetyltransferase complex subunit 1 [Source:HGNC Symbol;Acc:HGNC:5959]
ENSG00000070081	4.13212	2.38846	0.970323	2.46151	0.0138352	NA	NUCB2	protein_coding	nucleobindin 2 [Source:HGNC Symbol;Acc:HGNC:8044]
ENSG00000070087	1.96418	0.712747	1.03547	0.688333	0.491243	NA	PFN2	protein_coding	profilin 2 [Source:HGNC Symbol;Acc:HGNC:8882]
ENSG00000070159	6.21705	2.90079	0.954848	3.03796	0.00238189	NA	PTPN3	protein_coding	protein tyrosine phosphatase non-receptor type 3 [Source:HGNC Symbol;Acc:HGNC:9655]
ENSG00000070182	2.44677	0.359317	1.09638	0.327732	0.743114	NA	SPTB	protein_coding	spectrin beta, erythrocytic [Source:HGNC Symbol;Acc:HGNC:11274]
ENSG00000070190	5.26095	0.866161	0.943895	0.917646	0.358804	NA	DAPP1	protein_coding	dual adaptor of phosphotyrosine and 3-phosphoinositides 1 [Source:HGNC Symbol;Acc:HGNC:16500]
ENSG00000070214	3.58263	-1.43822	1.04501	-1.37627	0.168739	NA	SLC44A1	protein_coding	solute carrier family 44 member 1 [Source:HGNC Symbol;Acc:HGNC:18798]
ENSG00000070269	3.03275	1.53579	0.956631	1.60542	0.108402	NA	TMEM260	protein_coding	transmembrane protein 260 [Source:HGNC Symbol;Acc:HGNC:20185]
ENSG00000070366	7.31849	-0.402926	0.948873	-0.424637	0.671102	NA	SMG6	protein_coding	SMG6 nonsense mediated mRNA decay factor [Source:HGNC Symbol;Acc:HGNC:17809]
ENSG00000070367	3.8003	-0.340155	1.05633	-0.322016	0.74744	NA	EXOC5	protein_coding	exocyst complex component 5 [Source:HGNC Symbol;Acc:HGNC:10696]
ENSG00000070371	2.15157	1.19927	1.08226	1.10812	0.26781	NA	CLTCL1	protein_coding	clathrin heavy chain like 1 [Source:HGNC Symbol;Acc:HGNC:2093]
ENSG00000070404	1.39256	-1.10773	1.19077	-0.93026	0.352237	NA	FSTL3	protein_coding	follistatin like 3 [Source:HGNC Symbol;Acc:HGNC:3973]
ENSG00000070413	4.71069	-0.556145	0.974412	-0.57075	0.568169	NA	DGCR2	protein_coding	DiGeorge syndrome critical region gene 2 [Source:HGNC Symbol;Acc:HGNC:2845]
ENSG00000070423	3.40813	-0.142126	0.844622	-0.168271	0.86637	NA	RNF126	protein_coding	ring finger protein 126 [Source:HGNC Symbol;Acc:HGNC:21151]
ENSG00000070444	3.87097	-0.581599	0.842503	-0.690323	0.489991	NA	MNT	protein_coding	MAX network transcriptional repressor [Source:HGNC Symbol;Acc:HGNC:7188]
ENSG00000070476	4.37735	-1.10961	1.00859	-1.10016	0.27126	NA	ZXDC	protein_coding	ZXD family zinc finger C [Source:HGNC Symbol;Acc:HGNC:28160]
ENSG00000070495	7.18771	0.249021	0.92917	0.268003	0.788697	NA	JMJD6	protein_coding	jumonji domain containing 6, arginine demethylase and lysine hydroxylase [Source:HGNC Symbol;Acc:HGNC:19355]
ENSG00000070501	2.93123	0.183787	0.990335	0.185581	0.852773	NA	POLB	protein_coding	DNA polymerase beta [Source:HGNC Symbol;Acc:HGNC:9174]
ENSG00000070540	2.33915	-1.14592	1.00442	-1.14088	0.253921	NA	WIPI1	protein_coding	WD repeat domain, phosphoinositide interacting 1 [Source:HGNC Symbol;Acc:HGNC:25471]
ENSG00000070610	6.30647	0.553726	0.832029	0.665513	0.505723	NA	GBA2	protein_coding	glucosylceramidase beta 2 [Source:HGNC Symbol;Acc:HGNC:18986]
ENSG00000070614	3.63872	0.0900797	0.941295	0.0956977	0.923761	NA	NDST1	protein_coding	N-deacetylase and N-sulfotransferase 1 [Source:HGNC Symbol;Acc:HGNC:7680]
ENSG00000070669	1.62914	-0.749481	1.26542	-0.592278	0.553664	NA	ASNS	protein_coding	asparagine synthetase (glutamine-hydrolyzing) [Source:HGNC Symbol;Acc:HGNC:753]
ENSG00000070718	3.17792	0.881467	0.924034	0.953934	0.340117	NA	AP3M2	protein_coding	adaptor related protein complex 3 subunit mu 2 [Source:HGNC Symbol;Acc:HGNC:570]
ENSG00000070729	2.21892	0.7499	1.23902	0.605235	0.545023	NA	CNGB1	protein_coding	cyclic nucleotide gated channel subunit beta 1 [Source:HGNC Symbol;Acc:HGNC:2151]
ENSG00000070759	1.94899	0.335413	1.21918	0.275114	0.783228	NA	TESK2	protein_coding	testis associated actin remodelling kinase 2 [Source:HGNC Symbol;Acc:HGNC:11732]
ENSG00000070761	3.64817	0.121467	1.00591	0.120754	0.903886	NA	CFAP20	protein_coding	cilia and flagella associated protein 20 [Source:HGNC Symbol;Acc:HGNC:29523]
ENSG00000070770	3.80399	1.04173	0.900187	1.15724	0.247174	NA	CSNK2A2	protein_coding	casein kinase 2 alpha 2 [Source:HGNC Symbol;Acc:HGNC:2459]
ENSG00000070785	1.86364	-1.08347	1.22952	-0.881216	0.378201	NA	EIF2B3	protein_coding	eukaryotic translation initiation factor 2B subunit gamma [Source:HGNC Symbol;Acc:HGNC:3259]
ENSG00000070808	1.76094	-0.879658	1.22431	-0.718491	0.472454	NA	CAMK2A	protein_coding	calcium/calmodulin dependent protein kinase II alpha [Source:HGNC Symbol;Acc:HGNC:1460]
ENSG00000070882	3.75645	-0.906772	0.967302	-0.937424	0.348541	NA	OSBPL3	protein_coding	oxysterol binding protein like 3 [Source:HGNC Symbol;Acc:HGNC:16370]
ENSG00000070915	1.82837	-0.0946692	1.22446	-0.077315	0.938373	NA	SLC12A3	protein_coding	solute carrier family 12 member 3 [Source:HGNC Symbol;Acc:HGNC:10912]
ENSG00000070950	2.49351	0.601672	1.00925	0.59616	0.551068	NA	RAD18	protein_coding	RAD18 E3 ubiquitin protein ligase [Source:HGNC Symbol;Acc:HGNC:18278]
ENSG00000071051	4.50702	0.0266091	0.932335	0.0285403	0.977231	NA	NCK2	protein_coding	NCK adaptor protein 2 [Source:HGNC Symbol;Acc:HGNC:7665]
ENSG00000071073	8.95804	0.018656	0.895486	0.0208334	0.983379	NA	MGAT4A	protein_coding	alpha-1,3-mannosyl-glycoprotein 4-beta-N-acetylglucosaminyltransferase A [Source:HGNC Symbol;Acc:HGNC:7047]
ENSG00000071189	4.37623	0.272667	0.874422	0.311826	0.755173	NA	SNX13	protein_coding	sorting nexin 13 [Source:HGNC Symbol;Acc:HGNC:21335]
ENSG00000071205	3.59629	0.122358	0.866381	0.141228	0.88769	NA	ARHGAP10	protein_coding	Rho GTPase activating protein 10 [Source:HGNC Symbol;Acc:HGNC:26099]
ENSG00000071242	2.3617	-0.329903	0.977275	-0.337574	0.735684	NA	RPS6KA2	protein_coding	ribosomal protein S6 kinase A2 [Source:HGNC Symbol;Acc:HGNC:10431]
ENSG00000071243	4.04265	2.65337	0.976479	2.71728	0.00658211	NA	ING3	protein_coding	inhibitor of growth family member 3 [Source:HGNC Symbol;Acc:HGNC:14587]
ENSG00000071246	3.8624	-0.831309	0.976284	-0.851503	0.39449	NA	VASH1	protein_coding	vasohibin 1 [Source:HGNC Symbol;Acc:HGNC:19964]
ENSG00000071282	2.15557	2.16975	1.02029	2.1266	0.033453	NA	LMCD1	protein_coding	LIM and cysteine rich domains 1 [Source:HGNC Symbol;Acc:HGNC:6633]
[truncated: 14,971 more rows]

## Sheet: CAM VERSUS COVID-19
Gene	baseMean	log2FoldChange	lfcSE	stat	pvalue	padj	Symbol	gene type	name
ENSG00000265735	135.597	5.46252	0.873789	6.25153	4.06e-10	1.43e-06	RN7SL5P	misc_RNA	RNA, 7SL, cytoplasmic 5, pseudogene [Source:HGNC Symbol;Acc:HGNC:10040]
ENSG00000198727	1085.13	4.32687	0.737225	5.86913	4.38e-09	4.61e-06	MT-CYB	protein_coding	mitochondrially encoded cytochrome b [Source:HGNC Symbol;Acc:HGNC:7427]
ENSG00000198886	1099.97	4.12755	0.70121	5.88633	3.95e-09	4.61e-06	MT-ND4	protein_coding	mitochondrially encoded NADH:ubiquinone oxidoreductase core subunit 4 [Source:HGNC Symbol;Acc:HGNC:7459]
ENSG00000212907	121.422	4.32539	0.74068	5.83976	5.23e-09	4.61e-06	MT-ND4L	protein_coding	mitochondrially encoded NADH:ubiquinone oxidoreductase core subunit 4L [Source:HGNC Symbol;Acc:HGNC:7460]
ENSG00000199352	982.018	4.11369	0.70942	5.79866	6.68e-09	4.72e-06	RNA5S1	rRNA	RNA, 5S ribosomal 1 [Source:HGNC Symbol;Acc:HGNC:34362]
ENSG00000035403	67.2473	5.35754	0.962354	5.56712	2.59e-08	1.52e-05	VCL	protein_coding	vinculin [Source:HGNC Symbol;Acc:HGNC:12665]
ENSG00000198786	791.503	3.90995	0.721118	5.42207	5.89e-08	2.97e-05	MT-ND5	protein_coding	mitochondrially encoded NADH:ubiquinone oxidoreductase core subunit 5 [Source:HGNC Symbol;Acc:HGNC:7461]
ENSG00000109917	48.2477	3.97158	0.750374	5.29281	1.2e-07	4.25e-05	ZPR1	protein_coding	ZPR1 zinc finger [Source:HGNC Symbol;Acc:HGNC:13051]
ENSG00000198888	435.466	3.54816	0.668253	5.3096	1.1e-07	4.25e-05	MT-ND1	protein_coding	mitochondrially encoded NADH:ubiquinone oxidoreductase core subunit 1 [Source:HGNC Symbol;Acc:HGNC:7455]
ENSG00000198899	454.286	3.60289	0.678294	5.3117	1.09e-07	4.25e-05	MT-ATP6	protein_coding	mitochondrially encoded ATP synthase membrane subunit 6 [Source:HGNC Symbol;Acc:HGNC:7414]
ENSG00000198712	1202.46	3.68585	0.706776	5.21502	1.84e-07	5.4e-05	MT-CO2	protein_coding	mitochondrially encoded cytochrome c oxidase II [Source:HGNC Symbol;Acc:HGNC:7421]
ENSG00000212443	31.421	4.4996	0.862344	5.21788	1.81e-07	5.4e-05	SNORA53	snoRNA	small nucleolar RNA, H/ACA box 53 [Source:HGNC Symbol;Acc:HGNC:32646]
ENSG00000131018	29.1798	2.89883	0.57212	5.06683	4.04e-07	0.000109744	SYNE1	protein_coding	spectrin repeat containing nuclear envelope protein 1 [Source:HGNC Symbol;Acc:HGNC:17089]
ENSG00000198763	398.835	3.97015	0.788202	5.03697	4.73e-07	0.000117684	MT-ND2	protein_coding	mitochondrially encoded NADH:ubiquinone oxidoreductase core subunit 2 [Source:HGNC Symbol;Acc:HGNC:7456]
ENSG00000251791	39.7956	3.56512	0.70965	5.02377	5.07e-07	0.000117684	SCARNA6	scaRNA	small Cajal body-specific RNA 6 [Source:HGNC Symbol;Acc:HGNC:32562]
ENSG00000252010	148.652	3.77553	0.753039	5.01372	5.34e-07	0.000117684	SCARNA5	scaRNA	small Cajal body-specific RNA 5 [Source:HGNC Symbol;Acc:HGNC:32561]
ENSG00000071054	45.4236	3.35983	0.675732	4.97214	6.62e-07	0.000134926	MAP4K4	protein_coding	mitogen-activated protein kinase kinase kinase kinase 4 [Source:HGNC Symbol;Acc:HGNC:6866]
ENSG00000240590	22.7085	4.66111	0.940869	4.95405	7.27e-07	0.000134926	RPSAP48	processed_pseudogene	ribosomal protein SA pseudogene 48 [Source:HGNC Symbol;Acc:HGNC:36646]
ENSG00000248527	62.6448	3.30943	0.667186	4.96028	7.04e-07	0.000134926	MTATP6P1	unprocessed_pseudogene	MT-ATP6 pseudogene 1 [Source:HGNC Symbol;Acc:HGNC:44575]
ENSG00000238741	55.2271	3.95959	0.80652	4.90948	9.13e-07	0.000161043	SCARNA7	scaRNA	small Cajal body-specific RNA 7 [Source:HGNC Symbol;Acc:HGNC:32563]
ENSG00000198938	3511.03	3.6196	0.7519	4.81394	1.48e-06	0.000237241	MT-CO3	protein_coding	mitochondrially encoded cytochrome c oxidase III [Source:HGNC Symbol;Acc:HGNC:7422]
ENSG00000202538	788.314	3.76774	0.782412	4.81555	1.47e-06	0.000237241	RNU4-2	snRNA	RNA, U4 small nuclear 2 [Source:HGNC Symbol;Acc:HGNC:10193]
ENSG00000101972	48.173	3.29348	0.689626	4.77576	1.79e-06	0.000274545	STAG2	protein_coding	stromal antigen 2 [Source:HGNC Symbol;Acc:HGNC:11355]
ENSG00000198804	8649.68	3.76226	0.78954	4.76513	1.89e-06	0.00027736	MT-CO1	protein_coding	mitochondrially encoded cytochrome c oxidase I [Source:HGNC Symbol;Acc:HGNC:7419]
ENSG00000232035	62.6018	3.4937	0.741964	4.70872	2.49e-06	0.000351678	0	lncRNA	novel transcript
ENSG00000228253	28.3862	3.82016	0.816258	4.68009	2.87e-06	0.000388987	MT-ATP8	protein_coding	mitochondrially encoded ATP synthase membrane subunit 8 [Source:HGNC Symbol;Acc:HGNC:7415]
ENSG00000121570	110.934	4.1068	0.898853	4.56893	4.9e-06	0.000540321	DPPA4	protein_coding	developmental pluripotency associated 4 [Source:HGNC Symbol;Acc:HGNC:19200]
ENSG00000134419	49.5573	3.06482	0.670392	4.57169	4.84e-06	0.000540321	RPS15A	protein_coding	ribosomal protein S15a [Source:HGNC Symbol;Acc:HGNC:10389]
ENSG00000143546	39.2577	3.70987	0.811613	4.57098	4.85e-06	0.000540321	S100A8	protein_coding	S100 calcium binding protein A8 [Source:HGNC Symbol;Acc:HGNC:10498]
ENSG00000145425	68.431	3.14265	0.686448	4.57813	4.69e-06	0.000540321	RPS3A	protein_coding	ribosomal protein S3A [Source:HGNC Symbol;Acc:HGNC:10421]
ENSG00000189403	16.9999	2.50078	0.543623	4.6002	4.22e-06	0.000540321	HMGB1	protein_coding	high mobility group box 1 [Source:HGNC Symbol;Acc:HGNC:4983]
ENSG00000259207	12.4409	2.9647	0.64645	4.58613	4.52e-06	0.000540321	ITGB3	protein_coding	integrin subunit beta 3 [Source:HGNC Symbol;Acc:HGNC:6156]
ENSG00000134954	31.3834	3.03567	0.670479	4.52762	5.97e-06	0.000624367	ETS1	protein_coding	ETS proto-oncogene 1, transcription factor [Source:HGNC Symbol;Acc:HGNC:3488]
ENSG00000161970	46.7414	3.30484	0.730235	4.52573	6.02e-06	0.000624367	RPL26	protein_coding	ribosomal protein L26 [Source:HGNC Symbol;Acc:HGNC:10327]
ENSG00000180644	14.5555	3.19073	0.707722	4.50844	6.53e-06	0.000658089	PRF1	protein_coding	perforin 1 [Source:HGNC Symbol;Acc:HGNC:9360]
ENSG00000064012	13.2268	2.92271	0.65671	4.45054	8.57e-06	0.0007979	CASP8	protein_coding	caspase 8 [Source:HGNC Symbol;Acc:HGNC:1509]
ENSG00000206585	4363.86	4.00699	0.89838	4.46024	8.19e-06	0.0007979	RNVU1-7	snRNA	RNA, variant U1 small nuclear 7 [Source:HGNC Symbol;Acc:HGNC:37500]
ENSG00000277027	1105.06	3.31937	0.745965	4.44976	8.6e-06	0.0007979	RMRP	ribozyme	RNA component of mitochondrial RNA processing endoribonuclease [Source:HGNC Symbol;Acc:HGNC:10031]
ENSG00000054654	40.5343	3.01768	0.681258	4.42957	9.44e-06	0.000853926	SYNE2	protein_coding	spectrin repeat containing nuclear envelope protein 2 [Source:HGNC Symbol;Acc:HGNC:17084]
ENSG00000111371	26.178	3.0549	0.691742	4.41625	1e-05	0.000885541	SLC38A1	protein_coding	solute carrier family 38 member 1 [Source:HGNC Symbol;Acc:HGNC:13447]
ENSG00000211899	24.3322	3.21869	0.730105	4.40854	1.04e-05	0.000895268	IGHM	IG_C_gene	immunoglobulin heavy constant mu [Source:HGNC Symbol;Acc:HGNC:5541]
ENSG00000145824	18.8264	4.11526	0.939398	4.38075	1.18e-05	0.000953615	CXCL14	protein_coding	C-X-C motif chemokine ligand 14 [Source:HGNC Symbol;Acc:HGNC:10640]
ENSG00000155657	33.9986	2.92591	0.666697	4.38867	1.14e-05	0.000953615	TTN	protein_coding	titin [Source:HGNC Symbol;Acc:HGNC:12403]
ENSG00000172809	32.7811	3.06168	0.699469	4.37714	1.2e-05	0.000953615	RPL38	protein_coding	ribosomal protein L38 [Source:HGNC Symbol;Acc:HGNC:10349]
ENSG00000270103	87.848	3.54976	0.811452	4.37458	1.22e-05	0.000953615	0	lncRNA	RNA, U11 small nuclear
ENSG00000136235	18.6715	-4.84824	1.11358	-4.35372	1.34e-05	0.00102494	GPNMB	protein_coding	glycoprotein nmb [Source:HGNC Symbol;Acc:HGNC:4462]
ENSG00000188404	18.996	3.21982	0.740309	4.34929	1.37e-05	0.00102494	SELL	protein_coding	selectin L [Source:HGNC Symbol;Acc:HGNC:10720]
ENSG00000198840	176.918	3.25309	0.7494	4.34093	1.42e-05	0.00104252	MT-ND3	protein_coding	mitochondrially encoded NADH:ubiquinone oxidoreductase core subunit 3 [Source:HGNC Symbol;Acc:HGNC:7458]
ENSG00000164587	58.8312	3.26585	0.757724	4.31008	1.63e-05	0.00110691	RPS14	protein_coding	ribosomal protein S14 [Source:HGNC Symbol;Acc:HGNC:10387]
ENSG00000198918	32.3545	2.9977	0.695257	4.31165	1.62e-05	0.00110691	RPL39	protein_coding	ribosomal protein L39 [Source:HGNC Symbol;Acc:HGNC:10350]
ENSG00000213741	37.2557	3.00682	0.697535	4.31063	1.63e-05	0.00110691	RPS29	protein_coding	ribosomal protein S29 [Source:HGNC Symbol;Acc:HGNC:10419]
ENSG00000271503	15.8388	2.9859	0.690786	4.32248	1.54e-05	0.00110691	CCL5	protein_coding	C-C motif chemokine ligand 5 [Source:HGNC Symbol;Acc:HGNC:10632]
ENSG00000113263	16.8896	3.21949	0.748371	4.302	1.69e-05	0.00112638	ITK	protein_coding	IL2 inducible T cell kinase [Source:HGNC Symbol;Acc:HGNC:6171]
ENSG00000067066	19.4169	2.48785	0.58178	4.27627	1.9e-05	0.00124131	SP100	protein_coding	SP100 nuclear antigen [Source:HGNC Symbol;Acc:HGNC:11206]
ENSG00000138326	43.9527	3.25499	0.763389	4.26387	2.01e-05	0.00128842	RPS24	protein_coding	ribosomal protein S24 [Source:HGNC Symbol;Acc:HGNC:10411]
ENSG00000145592	53.4929	3.31895	0.783316	4.23705	2.26e-05	0.00142641	RPL37	protein_coding	ribosomal protein L37 [Source:HGNC Symbol;Acc:HGNC:10347]
ENSG00000183826	17.0998	3.09651	0.737503	4.19864	2.69e-05	0.00166158	BTBD9	protein_coding	BTB domain containing 9 [Source:HGNC Symbol;Acc:HGNC:21228]
ENSG00000186468	46.1218	2.78563	0.666084	4.1821	2.89e-05	0.00175634	RPS23	protein_coding	ribosomal protein S23 [Source:HGNC Symbol;Acc:HGNC:10410]
ENSG00000122026	51.9515	3.09302	0.740625	4.17624	2.96e-05	0.00177169	RPL21	protein_coding	ribosomal protein L21 [Source:HGNC Symbol;Acc:HGNC:10313]
ENSG00000278233	1420.17	3.52065	0.845179	4.16557	3.11e-05	0.00182565	RNA5-8SN2	rRNA	RNA, 5.8S ribosomal N2 [Source:HGNC Symbol;Acc:HGNC:53521]
ENSG00000163736	9.45381	3.92766	0.94722	4.14651	3.38e-05	0.00194002	PPBP	protein_coding	pro-platelet basic protein [Source:HGNC Symbol;Acc:HGNC:9240]
ENSG00000198695	90.6058	2.89808	0.699932	4.14051	3.47e-05	0.00194002	MT-ND6	protein_coding	mitochondrially encoded NADH:ubiquinone oxidoreductase core subunit 6 [Source:HGNC Symbol;Acc:HGNC:7462]
ENSG00000262074	20.4744	3.33702	0.805239	4.14413	3.41e-05	0.00194002	SNORD3B-2	snoRNA	small nucleolar RNA, C/D box 3B-2 [Source:HGNC Symbol;Acc:HGNC:33190]
ENSG00000177954	86.5373	3.12662	0.760172	4.11304	3.9e-05	0.00210519	RPS27	protein_coding	ribosomal protein S27 [Source:HGNC Symbol;Acc:HGNC:10416]
ENSG00000196776	17.5428	2.39484	0.582543	4.111	3.94e-05	0.00210519	CD47	protein_coding	CD47 molecule [Source:HGNC Symbol;Acc:HGNC:1682]
ENSG00000237973	21.7019	3.12753	0.759704	4.11677	3.84e-05	0.00210519	MTCO1P12	unprocessed_pseudogene	MT-CO1 pseudogene 12 [Source:HGNC Symbol;Acc:HGNC:52014]
ENSG00000071082	42.8078	2.67732	0.652385	4.10389	4.06e-05	0.00213861	RPL31	protein_coding	ribosomal protein L31 [Source:HGNC Symbol;Acc:HGNC:10334]
ENSG00000142676	60.956	3.16564	0.773787	4.0911	4.29e-05	0.00222681	RPL11	protein_coding	ribosomal protein L11 [Source:HGNC Symbol;Acc:HGNC:10301]
ENSG00000188846	36.7617	2.78245	0.68626	4.05452	5.02e-05	0.00256794	RPL14	protein_coding	ribosomal protein L14 [Source:HGNC Symbol;Acc:HGNC:10305]
ENSG00000147403	87.3924	2.87402	0.709461	4.05099	5.1e-05	0.00256972	RPL10	protein_coding	ribosomal protein L10 [Source:HGNC Symbol;Acc:HGNC:10298]
ENSG00000090612	16.8779	2.98017	0.736727	4.04515	5.23e-05	0.00259757	ZNF268	protein_coding	zinc finger protein 268 [Source:HGNC Symbol;Acc:HGNC:13061]
ENSG00000168685	32.9749	2.97876	0.739095	4.03028	5.57e-05	0.00272908	IL7R	protein_coding	interleukin 7 receptor [Source:HGNC Symbol;Acc:HGNC:6024]
ENSG00000089335	11.6192	3.37688	0.838655	4.02654	5.66e-05	0.00273476	ZNF302	protein_coding	zinc finger protein 302 [Source:HGNC Symbol;Acc:HGNC:13848]
ENSG00000233927	12.9198	3.13566	0.788786	3.9753	7.03e-05	0.00331298	RPS28	protein_coding	ribosomal protein S28 [Source:HGNC Symbol;Acc:HGNC:10418]
ENSG00000278774	62.7893	5.96448	1.50059	3.97476	7.04e-05	0.00331298	U2	snRNA	U2 spliceosomal RNA [Source:RFAM;Acc:RF00004]
ENSG00000156482	43.8518	3.09285	0.784338	3.94326	8.04e-05	0.00373036	RPL30	protein_coding	ribosomal protein L30 [Source:HGNC Symbol;Acc:HGNC:10333]
ENSG00000200394	9.49638	3.40197	0.864528	3.93506	8.32e-05	0.00380993	SNORA38B	snoRNA	small nucleolar RNA, H/ACA box 38B [Source:HGNC Symbol;Acc:HGNC:33617]
ENSG00000263740	92.9101	2.51118	0.638753	3.93138	8.45e-05	0.00381904	RN7SL4P	misc_RNA	RNA, 7SL, cytoplasmic 4, pseudogene [Source:HGNC Symbol;Acc:HGNC:10039]
ENSG00000277918	13.6851	2.98278	0.760658	3.92131	8.81e-05	0.00393185	RNVU1-28	snRNA	RNA, variant U1 small nuclear 28 [Source:HGNC Symbol;Acc:HGNC:54432]
ENSG00000184110	17.1203	2.52924	0.648202	3.90194	9.54e-05	0.0042071	EIF3C	protein_coding	eukaryotic translation initiation factor 3 subunit C [Source:HGNC Symbol;Acc:HGNC:3279]
ENSG00000212232	243.011	3.03606	0.781285	3.88598	0.000101918	0.00443783	SNORD17	snoRNA	small nucleolar RNA, C/D box 17 [Source:HGNC Symbol;Acc:HGNC:32713]
ENSG00000130032	20.4511	2.69291	0.69583	3.87007	0.000108804	0.00467988	PRRG3	protein_coding	proline rich and Gla domain 3 [Source:HGNC Symbol;Acc:HGNC:30798]
ENSG00000211592	14.6525	2.88287	0.746864	3.85997	0.000113401	0.00481885	IGKC	IG_C_gene	immunoglobulin kappa constant [Source:HGNC Symbol;Acc:HGNC:5716]
ENSG00000144713	59.0066	2.76628	0.721927	3.8318	0.000127209	0.00534127	RPL32	protein_coding	ribosomal protein L32 [Source:HGNC Symbol;Acc:HGNC:10336]
ENSG00000197912	60.3182	2.66254	0.697868	3.81525	0.000136045	0.00564507	SPG7	protein_coding	SPG7 matrix AAA peptidase subunit, paraplegin [Source:HGNC Symbol;Acc:HGNC:11237]
ENSG00000234851	28.747	2.91992	0.768593	3.79905	0.000145251	0.00595699	RPL23AP42	processed_pseudogene	ribosomal protein L23a pseudogene 42 [Source:HGNC Symbol;Acc:HGNC:35942]
ENSG00000142534	75.9499	2.57344	0.678345	3.7937	0.000148419	0.00601696	RPS11	protein_coding	ribosomal protein S11 [Source:HGNC Symbol;Acc:HGNC:10384]
ENSG00000133574	7.04943	2.93002	0.773027	3.79032	0.000150454	0.00603012	GIMAP4	protein_coding	GTPase, IMAP family member 4 [Source:HGNC Symbol;Acc:HGNC:21872]
ENSG00000114391	26.6603	2.43691	0.646042	3.77207	0.000161901	0.00641602	RPL24	protein_coding	ribosomal protein L24 [Source:HGNC Symbol;Acc:HGNC:10325]
ENSG00000206652	11439.5	3.09246	0.821692	3.76353	0.000167531	0.00656535	RNU1-1	snRNA	RNA, U1 small nuclear 1 [Source:HGNC Symbol;Acc:HGNC:10120]
ENSG00000277734	7.09977	3.35901	0.894498	3.75519	0.000173208	0.00671323	TRAC	TR_C_gene	T cell receptor alpha constant [Source:HGNC Symbol;Acc:HGNC:12029]
ENSG00000231500	77.1417	2.69021	0.717774	3.748	0.000178252	0.00683365	RPS18	protein_coding	ribosomal protein S18 [Source:HGNC Symbol;Acc:HGNC:10401]
ENSG00000207008	130.635	3.24054	0.869364	3.72748	0.000193402	0.00733473	SNORA54	snoRNA	small nucleolar RNA, H/ACA box 54 [Source:HGNC Symbol;Acc:HGNC:32647]
ENSG00000118181	40.0034	2.44987	0.657998	3.72322	0.000196697	0.0073561	RPS25	protein_coding	ribosomal protein S25 [Source:HGNC Symbol;Acc:HGNC:10413]
ENSG00000196205	23.3309	3.60492	0.968705	3.72138	0.000198137	0.0073561	EEF1A1P5	processed_pseudogene	eukaryotic translation elongation factor 1 alpha 1 pseudogene 5 [Source:HGNC Symbol;Acc:HGNC:3200]
ENSG00000179820	9.60069	2.55273	0.688448	3.70795	0.000208942	0.00767644	MYADM	protein_coding	myeloid associated differentiation marker [Source:HGNC Symbol;Acc:HGNC:7544]
ENSG00000143947	40.6213	2.64038	0.714142	3.69727	0.000217929	0.00792406	RPS27A	protein_coding	ribosomal protein S27a [Source:HGNC Symbol;Acc:HGNC:10417]
ENSG00000105136	10.9094	2.87018	0.778033	3.68902	0.00022512	0.00800112	ZNF419	protein_coding	zinc finger protein 419 [Source:HGNC Symbol;Acc:HGNC:20648]
ENSG00000147604	44.6434	2.70159	0.732721	3.68707	0.000226853	0.00800112	RPL7	protein_coding	ribosomal protein L7 [Source:HGNC Symbol;Acc:HGNC:10363]
ENSG00000198755	30.7702	2.516	0.681657	3.69101	0.000223369	0.00800112	RPL10A	protein_coding	ribosomal protein L10a [Source:HGNC Symbol;Acc:HGNC:10299]
ENSG00000171858	15.0131	2.35265	0.641187	3.66922	0.000243292	0.00849596	RPS21	protein_coding	ribosomal protein S21 [Source:HGNC Symbol;Acc:HGNC:10409]
ENSG00000136942	25.7452	2.35453	0.644788	3.65164	0.000260576	0.0090103	RPL35	protein_coding	ribosomal protein L35 [Source:HGNC Symbol;Acc:HGNC:10344]
ENSG00000174444	83.3062	2.49026	0.684821	3.63636	0.000276513	0.0093775	RPL4	protein_coding	ribosomal protein L4 [Source:HGNC Symbol;Acc:HGNC:10353]
ENSG00000200488	8.84111	2.86422	0.787435	3.63741	0.000275397	0.0093775	RN7SKP203	misc_RNA	RN7SK pseudogene 203 [Source:HGNC Symbol;Acc:HGNC:45927]
ENSG00000171316	10.181	2.33359	0.644261	3.62212	0.000292195	0.00981496	CHD7	protein_coding	chromodomain helicase DNA binding protein 7 [Source:HGNC Symbol;Acc:HGNC:20626]
ENSG00000189241	10.4722	2.10914	0.583075	3.61726	0.000297733	0.00990663	TSPYL1	protein_coding	TSPY like 1 [Source:HGNC Symbol;Acc:HGNC:12382]
ENSG00000174718	12.4932	2.49469	0.691124	3.60962	0.000306649	0.0101079	RESF1	protein_coding	retroelement silencing factor 1 [Source:HGNC Symbol;Acc:HGNC:25559]
ENSG00000113441	12.3416	2.50731	0.696577	3.59947	0.00031886	0.0103176	LNPEP	protein_coding	leucyl and cystinyl aminopeptidase [Source:HGNC Symbol;Acc:HGNC:6656]
ENSG00000153487	8.43667	2.7166	0.754401	3.601	0.000316997	0.0103176	ING1	protein_coding	inhibitor of growth family member 1 [Source:HGNC Symbol;Acc:HGNC:6062]
ENSG00000135899	6.6957	2.79385	0.777947	3.59132	0.000329012	0.0105493	SP110	protein_coding	SP110 nuclear body protein [Source:HGNC Symbol;Acc:HGNC:5401]
ENSG00000229117	86.3006	2.70835	0.755782	3.5835	0.000339019	0.0107722	RPL41	protein_coding	ribosomal protein L41 [Source:HGNC Symbol;Acc:HGNC:10354]
ENSG00000122406	41.7995	2.37342	0.664693	3.5707	0.000356023	0.0112115	RPL5	protein_coding	ribosomal protein L5 [Source:HGNC Symbol;Acc:HGNC:10360]
ENSG00000265972	62.8835	2.68906	0.755757	3.5581	0.000373549	0.0116593	TXNIP	protein_coding	thioredoxin interacting protein [Source:HGNC Symbol;Acc:HGNC:16952]
ENSG00000163220	76.9798	2.71124	0.767046	3.53466	0.000408307	0.0126325	S100A9	protein_coding	S100 calcium binding protein A9 [Source:HGNC Symbol;Acc:HGNC:10499]
ENSG00000239002	208.44	2.75551	0.780332	3.5312	0.000413686	0.0126876	SCARNA10	snoRNA	small Cajal body-specific RNA 10 [Source:HGNC Symbol;Acc:HGNC:32567]
ENSG00000168497	7.34039	2.94906	0.838445	3.51729	0.000435975	0.0131863	CAVIN2	protein_coding	caveolae associated protein 2 [Source:HGNC Symbol;Acc:HGNC:10690]
ENSG00000197756	50.3601	2.69142	0.76539	3.51641	0.000437425	0.0131863	RPL37A	protein_coding	ribosomal protein L37a [Source:HGNC Symbol;Acc:HGNC:10348]
ENSG00000081237	56.5677	2.20688	0.629089	3.50805	0.000451399	0.0134699	PTPRC	protein_coding	protein tyrosine phosphatase receptor type C [Source:HGNC Symbol;Acc:HGNC:9666]
ENSG00000109452	6.83247	2.43602	0.694766	3.50625	0.000454472	0.0134699	INPP4B	protein_coding	inositol polyphosphate-4-phosphatase type II B [Source:HGNC Symbol;Acc:HGNC:6075]
ENSG00000205176	24.1807	2.46587	0.704448	3.50043	0.000464506	0.0136526	REXO1L1P	transcribed_processed_pseudogene	REXO1 like 1, pseudogene [Source:HGNC Symbol;Acc:HGNC:24660]
ENSG00000131469	26.3618	2.46553	0.705632	3.49408	0.000475707	0.0138663	RPL27	protein_coding	ribosomal protein L27 [Source:HGNC Symbol;Acc:HGNC:10328]
ENSG00000138767	23.0939	1.95631	0.560944	3.48754	0.00048749	0.0140932	CNOT6L	protein_coding	CCR4-NOT transcription complex subunit 6 like [Source:HGNC Symbol;Acc:HGNC:18042]
ENSG00000197536	7.66468	2.38063	0.683694	3.48201	0.000497668	0.0142705	IRF1-AS1	lncRNA	IRF1 antisense RNA 1 [Source:HGNC Symbol;Acc:HGNC:33838]
ENSG00000137154	78.4548	2.57543	0.740285	3.47897	0.000503349	0.014317	RPS6	protein_coding	ribosomal protein S6 [Source:HGNC Symbol;Acc:HGNC:10429]
ENSG00000164924	28.9204	2.23077	0.642619	3.47137	0.000517808	0.0143804	YWHAZ	protein_coding	tyrosine 3-monooxygenase/tryptophan 5-monooxygenase activation protein zeta [Source:HGNC Symbol;Acc:HGNC:12855]
ENSG00000166441	54.3198	2.52459	0.727246	3.47144	0.000517684	0.0143804	RPL27A	protein_coding	ribosomal protein L27a [Source:HGNC Symbol;Acc:HGNC:10329]
ENSG00000247774	5.18466	2.72228	0.783906	3.47271	0.000515232	0.0143804	PCED1B-AS1	lncRNA	PCED1B antisense RNA 1 [Source:HGNC Symbol;Acc:HGNC:44166]
ENSG00000081059	12.3996	2.31362	0.668095	3.463	0.000534186	0.014569	TCF7	protein_coding	transcription factor 7 [Source:HGNC Symbol;Acc:HGNC:11639]
ENSG00000101596	21.945	2.15022	0.62128	3.46096	0.000538259	0.014569	SMCHD1	protein_coding	structural maintenance of chromosomes flexible hinge domain containing 1 [Source:HGNC Symbol;Acc:HGNC:29090]
ENSG00000112306	49	2.45654	0.709148	3.46406	0.000532078	0.014569	RPS12	protein_coding	ribosomal protein S12 [Source:HGNC Symbol;Acc:HGNC:10385]
ENSG00000204628	67.2332	2.44089	0.705557	3.45953	0.000541123	0.014569	RACK1	protein_coding	receptor for activated C kinase 1 [Source:HGNC Symbol;Acc:HGNC:4399]
ENSG00000117602	7.75033	2.38487	0.69139	3.44938	0.000561869	0.015013	RCAN3	protein_coding	RCAN family member 3 [Source:HGNC Symbol;Acc:HGNC:3042]
ENSG00000125691	52.1326	2.53389	0.735058	3.44719	0.000566449	0.0150215	RPL23	protein_coding	ribosomal protein L23 [Source:HGNC Symbol;Acc:HGNC:10316]
ENSG00000069493	11.3319	2.20786	0.640863	3.44513	0.000570789	0.0150237	CLEC2D	protein_coding	C-type lectin domain family 2 member D [Source:HGNC Symbol;Acc:HGNC:14351]
ENSG00000200795	142.528	2.55527	0.742183	3.44291	0.000575482	0.015035	RNU4-1	snRNA	RNA, U4 small nuclear 1 [Source:HGNC Symbol;Acc:HGNC:10192]
ENSG00000152601	25.9948	2.25252	0.656818	3.42945	0.000604812	0.0156851	MBNL1	protein_coding	muscleblind like splicing regulator 1 [Source:HGNC Symbol;Acc:HGNC:6923]
ENSG00000185885	6.76955	2.74749	0.802384	3.42416	0.000616694	0.0157615	IFITM1	protein_coding	interferon induced transmembrane protein 1 [Source:HGNC Symbol;Acc:HGNC:5412]
ENSG00000205531	7.85015	2.40678	0.702726	3.42492	0.000614976	0.0157615	NAP1L4	protein_coding	nucleosome assembly protein 1 like 4 [Source:HGNC Symbol;Acc:HGNC:7640]
ENSG00000089009	35.9192	2.40427	0.702899	3.4205	0.000625059	0.0158603	RPL6	protein_coding	ribosomal protein L6 [Source:HGNC Symbol;Acc:HGNC:10362]
ENSG00000164604	12.4935	2.98201	0.87282	3.41653	0.000634255	0.0158654	GPR85	protein_coding	G protein-coupled receptor 85 [Source:HGNC Symbol;Acc:HGNC:4536]
ENSG00000288796	16.6932	2.3331	0.682794	3.41699	0.000633174	0.0158654	0	protein_coding	novel protein
ENSG00000275143	13.7129	2.39257	0.701894	3.40873	0.000652658	0.0162107	SCARNA16	scaRNA	small Cajal body-specific RNA 16 [Source:HGNC Symbol;Acc:HGNC:32573]
ENSG00000105374	7.84816	2.53227	0.74463	3.40071	0.000672112	0.0165772	NKG7	protein_coding	natural killer cell granule protein 7 [Source:HGNC Symbol;Acc:HGNC:7830]
ENSG00000114942	21.6473	2.31072	0.68207	3.3878	0.000704544	0.0172564	EEF1B2	protein_coding	eukaryotic translation elongation factor 1 beta 2 [Source:HGNC Symbol;Acc:HGNC:3208]
ENSG00000197747	8.16253	2.3657	0.700188	3.37866	0.00072839	0.0175961	S100A10	protein_coding	S100 calcium binding protein A10 [Source:HGNC Symbol;Acc:HGNC:10487]
ENSG00000198034	63.6884	2.55093	0.754972	3.37884	0.000727926	0.0175961	RPS4X	protein_coding	ribosomal protein S4 X-linked [Source:HGNC Symbol;Acc:HGNC:10424]
ENSG00000099204	14.2072	2.19117	0.649836	3.37189	0.000746554	0.0177656	ABLIM1	protein_coding	actin binding LIM protein 1 [Source:HGNC Symbol;Acc:HGNC:78]
ENSG00000110700	20.4585	2.27833	0.675976	3.37043	0.000750516	0.0177656	RPS13	protein_coding	ribosomal protein S13 [Source:HGNC Symbol;Acc:HGNC:10386]
ENSG00000115020	12.9697	2.40999	0.714498	3.37298	0.000743585	0.0177656	PIKFYVE	protein_coding	phosphoinositide kinase, FYVE-type zinc finger containing [Source:HGNC Symbol;Acc:HGNC:23785]
ENSG00000133561	5.27688	3.03783	0.903688	3.36159	0.000774962	0.0179822	GIMAP6	protein_coding	GTPase, IMAP family member 6 [Source:HGNC Symbol;Acc:HGNC:21918]
ENSG00000150681	6.24005	2.98244	0.886469	3.3644	0.000767089	0.0179822	RGS18	protein_coding	regulator of G protein signaling 18 [Source:HGNC Symbol;Acc:HGNC:14261]
ENSG00000198242	27.2249	2.37984	0.707823	3.3622	0.000773247	0.0179822	RPL23A	protein_coding	ribosomal protein L23a [Source:HGNC Symbol;Acc:HGNC:10317]
ENSG00000124575	9.93185	2.42762	0.723001	3.3577	0.000785936	0.018	H1-3	protein_coding	H1.3 linker histone, cluster member [Source:HGNC Symbol;Acc:HGNC:4717]
ENSG00000154451	8.64908	2.46534	0.73402	3.35868	0.000783171	0.018	GBP5	protein_coding	guanylate binding protein 5 [Source:HGNC Symbol;Acc:HGNC:19895]
ENSG00000154310	9.10695	2.32005	0.691735	3.35396	0.00079663	0.0181272	TNIK	protein_coding	TRAF2 and NCK interacting kinase [Source:HGNC Symbol;Acc:HGNC:30765]
ENSG00000149273	58.9872	2.46941	0.737625	3.34778	0.000814625	0.0184178	RPS3	protein_coding	ribosomal protein S3 [Source:HGNC Symbol;Acc:HGNC:10420]
ENSG00000111913	25.6421	2.14192	0.641096	3.34103	0.000834681	0.0187511	RIPOR2	protein_coding	RHO family interacting cell polarization regulator 2 [Source:HGNC Symbol;Acc:HGNC:13872]
ENSG00000177600	39.9528	2.32779	0.698072	3.3346	0.00085422	0.0190686	RPLP2	protein_coding	ribosomal protein lateral stalk subunit P2 [Source:HGNC Symbol;Acc:HGNC:10377]
ENSG00000237550	38.789	2.61578	0.785098	3.33179	0.000862887	0.0191409	0	transcribed_processed_pseudogene	ribosomal protein L9 pseudogene 9
ENSG00000015133	18.8103	2.03513	0.611538	3.3279	0.000875042	0.0191707	CCDC88C	protein_coding	coiled-coil domain containing 88C [Source:HGNC Symbol;Acc:HGNC:19967]
ENSG00000142937	59.1648	2.15718	0.648216	3.32788	0.000875103	0.0191707	RPS8	protein_coding	ribosomal protein S8 [Source:HGNC Symbol;Acc:HGNC:10441]
ENSG00000105193	19.824	2.18996	0.659072	3.3228	0.000891199	0.0192838	RPS16	protein_coding	ribosomal protein S16 [Source:HGNC Symbol;Acc:HGNC:10396]
ENSG00000163848	7.06668	2.21944	0.667626	3.32437	0.000886176	0.0192838	ZNF148	protein_coding	zinc finger protein 148 [Source:HGNC Symbol;Acc:HGNC:12933]
ENSG00000179144	7.71563	2.83654	0.855602	3.31525	0.0009156	0.019691	GIMAP7	protein_coding	GTPase, IMAP family member 7 [Source:HGNC Symbol;Acc:HGNC:22404]
ENSG00000143420	8.32075	2.01203	0.608964	3.30403	0.00095307	0.0203726	ENSA	protein_coding	endosulfine alpha [Source:HGNC Symbol;Acc:HGNC:3360]
ENSG00000167283	8.14061	2.46462	0.746372	3.30214	0.000959507	0.0203866	ATP5MG	protein_coding	ATP synthase membrane subunit g [Source:HGNC Symbol;Acc:HGNC:14247]
ENSG00000012223	5.85854	3.09621	0.938368	3.29957	0.000968346	0.0204512	LTF	protein_coding	lactotransferrin [Source:HGNC Symbol;Acc:HGNC:6720]
ENSG00000144381	21.424	2.13336	0.650362	3.28026	0.00103712	0.0217734	HSPD1	protein_coding	heat shock protein family D (Hsp60) member 1 [Source:HGNC Symbol;Acc:HGNC:5261]
ENSG00000157601	14.5159	2.3636	0.722767	3.27021	0.00107467	0.0222963	MX1	protein_coding	MX dynamin like GTPase 1 [Source:HGNC Symbol;Acc:HGNC:7532]
ENSG00000267322	13.5191	2.29162	0.700583	3.27102	0.00107161	0.0222963	SNHG22	lncRNA	small nucleolar RNA host gene 22 [Source:HGNC Symbol;Acc:HGNC:50285]
ENSG00000160326	14.1171	-2.47908	0.759108	-3.26578	0.00109163	0.0225158	SLC2A6	protein_coding	solute carrier family 2 member 6 [Source:HGNC Symbol;Acc:HGNC:11011]
ENSG00000101162	10.1532	2.75328	0.845129	3.25783	0.00112269	0.0228661	TUBB1	protein_coding	tubulin beta 1 class VI [Source:HGNC Symbol;Acc:HGNC:16257]
ENSG00000138795	7.29847	2.31507	0.710914	3.25647	0.00112807	0.0228661	LEF1	protein_coding	lymphoid enhancer binding factor 1 [Source:HGNC Symbol;Acc:HGNC:6551]
ENSG00000272888	5.7398	2.49011	0.764611	3.2567	0.00112716	0.0228661	CHASERR	lncRNA	CHD2 adjacent suppressive regulatory RNA [Source:HGNC Symbol;Acc:HGNC:48626]
ENSG00000031003	7.36247	2.46713	0.7659	3.22121	0.00127648	0.0254195	FAM13B	protein_coding	family with sequence similarity 13 member B [Source:HGNC Symbol;Acc:HGNC:1335]
ENSG00000089280	22.2765	2.26181	0.702473	3.21979	0.00128287	0.0254195	FUS	protein_coding	FUS RNA binding protein [Source:HGNC Symbol;Acc:HGNC:4010]
ENSG00000135486	52.4587	2.13742	0.66336	3.22211	0.00127252	0.0254195	HNRNPA1	protein_coding	heterogeneous nuclear ribonucleoprotein A1 [Source:HGNC Symbol;Acc:HGNC:5031]
ENSG00000278996	19.7963	2.28933	0.710439	3.22242	0.00127112	0.0254195	0	lncRNA	novel transcript
ENSG00000181163	27.6949	2.00883	0.624445	3.21699	0.00129543	0.025525	NPM1	protein_coding	nucleophosmin 1 [Source:HGNC Symbol;Acc:HGNC:7910]
ENSG00000164463	13.6474	1.93858	0.603377	3.21288	0.00131409	0.0257489	CREBRF	protein_coding	CREB3 regulatory factor [Source:HGNC Symbol;Acc:HGNC:24050]
ENSG00000182568	16.9895	2.11237	0.657948	3.21054	0.00132487	0.0258167	SATB1	protein_coding	SATB homeobox 1 [Source:HGNC Symbol;Acc:HGNC:10541]
ENSG00000156738	8.00063	2.35844	0.735244	3.2077	0.00133803	0.0259298	MS4A1	protein_coding	membrane spanning 4-domains A1 [Source:HGNC Symbol;Acc:HGNC:7315]
ENSG00000177409	6.30814	2.18357	0.681066	3.20611	0.00134541	0.0259304	SAMD9L	protein_coding	sterile alpha motif domain containing 9 like [Source:HGNC Symbol;Acc:HGNC:1349]
ENSG00000102879	22.5811	2.01422	0.628662	3.20398	0.00135541	0.0259811	CORO1A	protein_coding	coronin 1A [Source:HGNC Symbol;Acc:HGNC:2252]
ENSG00000212402	33.5509	2.10423	0.657163	3.20199	0.00136481	0.0260199	SNORA74B	snoRNA	small nucleolar RNA, H/ACA box 74B [Source:HGNC Symbol;Acc:HGNC:32660]
ENSG00000100299	18.7566	2.23193	0.697859	3.19826	0.00138262	0.0262177	ARSA	protein_coding	arylsulfatase A [Source:HGNC Symbol;Acc:HGNC:713]
ENSG00000008952	6.00143	2.2287	0.697755	3.19409	0.0014027	0.0264563	SEC62	protein_coding	SEC62 homolog, preprotein translocation factor [Source:HGNC Symbol;Acc:HGNC:11846]
ENSG00000104408	13.5439	1.75772	0.551583	3.18669	0.00143911	0.0269985	EIF3E	protein_coding	eukaryotic translation initiation factor 3 subunit E [Source:HGNC Symbol;Acc:HGNC:3277]
ENSG00000241743	42.5351	2.04621	0.642932	3.18263	0.00145945	0.0272353	XACT	lncRNA	X active specific transcript [Source:HGNC Symbol;Acc:HGNC:45056]
ENSG00000162852	6.38016	2.30347	0.725253	3.17609	0.00149274	0.02771	CNST	protein_coding	consortin, connexin sorting protein [Source:HGNC Symbol;Acc:HGNC:26486]
ENSG00000265681	39.9112	2.27438	0.717017	3.172	0.00151393	0.0279562	RPL17	protein_coding	ribosomal protein L17 [Source:HGNC Symbol;Acc:HGNC:10307]
ENSG00000171863	35.5562	2.12537	0.670824	3.1683	0.00153335	0.0281672	RPS7	protein_coding	ribosomal protein S7 [Source:HGNC Symbol;Acc:HGNC:10440]
ENSG00000166923	7.06701	2.5036	0.79547	3.14732	0.00164772	0.0301114	GREM1	protein_coding	gremlin 1, DAN family BMP antagonist [Source:HGNC Symbol;Acc:HGNC:2001]
ENSG00000170989	10.2849	2.09743	0.669698	3.1319	0.0017368	0.0315757	S1PR1	protein_coding	sphingosine-1-phosphate receptor 1 [Source:HGNC Symbol;Acc:HGNC:3165]
ENSG00000182899	29.8816	2.21318	0.707108	3.12991	0.00174862	0.0316276	RPL35A	protein_coding	ribosomal protein L35a [Source:HGNC Symbol;Acc:HGNC:10345]
ENSG00000081189	7.52478	2.1023	0.672267	3.12717	0.00176495	0.0317601	MEF2C	protein_coding	myocyte enhancer factor 2C [Source:HGNC Symbol;Acc:HGNC:6996]
ENSG00000115839	7.98979	2.04844	0.657905	3.11358	0.00184832	0.0330241	RAB3GAP1	protein_coding	RAB3 GTPase activating protein catalytic subunit 1 [Source:HGNC Symbol;Acc:HGNC:17063]
ENSG00000156261	5.84241	2.10546	0.676447	3.11253	0.00185491	0.0330241	CCT8	protein_coding	chaperonin containing TCP1 subunit 8 [Source:HGNC Symbol;Acc:HGNC:1623]
ENSG00000178971	6.6616	2.03028	0.652572	3.1112	0.00186328	0.0330241	CTC1	protein_coding	CST telomere replication complex component 1 [Source:HGNC Symbol;Acc:HGNC:26169]
ENSG00000155827	5.65168	2.24934	0.724318	3.10546	0.00189981	0.0335032	RNF20	protein_coding	ring finger protein 20 [Source:HGNC Symbol;Acc:HGNC:10062]
ENSG00000160014	10.2846	2.10722	0.679378	3.10169	0.00192422	0.033718	CALM3	protein_coding	calmodulin 3 [Source:HGNC Symbol;Acc:HGNC:1449]
ENSG00000182774	32.2045	2.09564	0.675875	3.10063	0.00193111	0.033718	RPS17	protein_coding	ribosomal protein S17 [Source:HGNC Symbol;Acc:HGNC:10397]
ENSG00000196531	32.4662	2.44616	0.790091	3.09605	0.00196116	0.0340739	NACA	protein_coding	nascent polypeptide associated complex subunit alpha [Source:HGNC Symbol;Acc:HGNC:7629]
ENSG00000164754	14.2225	1.83641	0.594158	3.09078	0.0019963	0.0345145	RAD21	protein_coding	RAD21 cohesin complex component [Source:HGNC Symbol;Acc:HGNC:9811]
ENSG00000081320	16.5128	1.98191	0.641626	3.08888	0.0020091	0.0345663	STK17B	protein_coding	serine/threonine kinase 17b [Source:HGNC Symbol;Acc:HGNC:11396]
ENSG00000239332	9.32669	2.97369	0.963515	3.08629	0.00202668	0.0346995	LINC01119	lncRNA	long intergenic non-protein coding RNA 1119 [Source:HGNC Symbol;Acc:HGNC:49262]
ENSG00000265185	31.3852	2.63503	0.855525	3.08002	0.00206988	0.035268	SNORD3B-1	snoRNA	small nucleolar RNA, C/D box 3B-1 [Source:HGNC Symbol;Acc:HGNC:10168]
ENSG00000115687	6.54016	2.01286	0.654783	3.07409	0.00211145	0.0356247	PASK	protein_coding	PAS domain containing serine/threonine kinase [Source:HGNC Symbol;Acc:HGNC:17270]
ENSG00000119541	6.35535	2.00086	0.651167	3.07273	0.00212112	0.0356247	VPS4B	protein_coding	vacuolar protein sorting 4 homolog B [Source:HGNC Symbol;Acc:HGNC:10895]
ENSG00000287160	31.3507	2.0921	0.680612	3.07385	0.00211318	0.0356247	0	lncRNA	novel transcript
ENSG00000124177	13.9239	1.80393	0.587972	3.06806	0.00215453	0.0360144	CHD6	protein_coding	chromodomain helicase DNA binding protein 6 [Source:HGNC Symbol;Acc:HGNC:19057]
ENSG00000100351	6.77459	2.04999	0.669642	3.06133	0.00220359	0.0366606	GRAP2	protein_coding	GRB2 related adaptor protein 2 [Source:HGNC Symbol;Acc:HGNC:4563]
ENSG00000171488	7.13465	2.30387	0.754581	3.05318	0.0022643	0.0374939	LRRC8C	protein_coding	leucine rich repeat containing 8 VRAC subunit C [Source:HGNC Symbol;Acc:HGNC:25075]
ENSG00000122545	11.4444	2.06314	0.676769	3.04852	0.00229973	0.0376312	SEPTIN7	protein_coding	septin 7 [Source:HGNC Symbol;Acc:HGNC:1717]
ENSG00000134539	6.51561	2.03282	0.666961	3.04788	0.0023046	0.0376312	KLRD1	protein_coding	killer cell lectin like receptor D1 [Source:HGNC Symbol;Acc:HGNC:6378]
ENSG00000139626	10.3935	2.03124	0.666282	3.04862	0.00229894	0.0376312	ITGB7	protein_coding	integrin subunit beta 7 [Source:HGNC Symbol;Acc:HGNC:6162]
ENSG00000006459	9.29787	1.8109	0.596296	3.03691	0.00239017	0.0383182	KDM7A	protein_coding	lysine demethylase 7A [Source:HGNC Symbol;Acc:HGNC:22224]
ENSG00000055163	15.6575	1.90264	0.626545	3.03672	0.0023917	0.0383182	CYFIP2	protein_coding	cytoplasmic FMR1 interacting protein 2 [Source:HGNC Symbol;Acc:HGNC:13760]
ENSG00000068796	8.09328	2.1931	0.723132	3.03278	0.0024231	0.0383182	KIF2A	protein_coding	kinesin family member 2A [Source:HGNC Symbol;Acc:HGNC:6318]
ENSG00000109787	7.84168	2.11102	0.694847	3.0381	0.00238072	0.0383182	KLF3	protein_coding	Kruppel like factor 3 [Source:HGNC Symbol;Acc:HGNC:16516]
ENSG00000117020	8.14101	2.22747	0.734626	3.03211	0.00242853	0.0383182	AKT3	protein_coding	AKT serine/threonine kinase 3 [Source:HGNC Symbol;Acc:HGNC:393]
ENSG00000127152	9.47393	1.92515	0.635615	3.02879	0.00245532	0.0383182	BCL11B	protein_coding	BAF chromatin remodeling complex subunit BCL11B [Source:HGNC Symbol;Acc:HGNC:13222]
ENSG00000139620	6.58799	2.50369	0.824251	3.03753	0.00238525	0.0383182	KANSL2	protein_coding	KAT8 regulatory NSL complex subunit 2 [Source:HGNC Symbol;Acc:HGNC:26024]
ENSG00000180354	6.95014	2.25096	0.74268	3.03086	0.00243862	0.0383182	MTURN	protein_coding	maturin, neural progenitor differentiation regulator homolog [Source:HGNC Symbol;Acc:HGNC:25457]
ENSG00000187109	23.6155	2.22395	0.733382	3.03246	0.00242573	0.0383182	NAP1L1	protein_coding	nucleosome assembly protein 1 like 1 [Source:HGNC Symbol;Acc:HGNC:7637]
ENSG00000225630	8.04566	2.24528	0.741058	3.02983	0.00244693	0.0383182	MTND2P28	unprocessed_pseudogene	MT-ND2 pseudogene 28 [Source:HGNC Symbol;Acc:HGNC:42129]
ENSG00000075884	7.51741	2.36576	0.784794	3.0145	0.00257407	0.0383642	ARHGAP15	protein_coding	Rho GTPase activating protein 15 [Source:HGNC Symbol;Acc:HGNC:21030]
ENSG00000083799	20.481	2.10478	0.698743	3.01224	0.0025933	0.0383642	CYLD	protein_coding	CYLD lysine 63 deubiquitinase [Source:HGNC Symbol;Acc:HGNC:2584]
ENSG00000108298	65.974	2.13296	0.707061	3.01665	0.00255582	0.0383642	RPL19	protein_coding	ribosomal protein L19 [Source:HGNC Symbol;Acc:HGNC:10312]
ENSG00000114439	7.57991	2.03948	0.674875	3.022	0.00251107	0.0383642	BBX	protein_coding	BBX high mobility group box domain containing [Source:HGNC Symbol;Acc:HGNC:14422]
ENSG00000116251	15.5306	2.2886	0.759523	3.01321	0.00258497	0.0383642	RPL22	protein_coding	ribosomal protein L22 [Source:HGNC Symbol;Acc:HGNC:10315]
ENSG00000124614	40.6413	2.32303	0.76873	3.0219	0.00251191	0.0383642	RPS10	protein_coding	ribosomal protein S10 [Source:HGNC Symbol;Acc:HGNC:10383]
ENSG00000157764	16.8166	1.97522	0.654267	3.01898	0.0025363	0.0383642	BRAF	protein_coding	B-Raf proto-oncogene, serine/threonine kinase [Source:HGNC Symbol;Acc:HGNC:1097]
ENSG00000164190	13.6122	2.27566	0.75348	3.0202	0.00252607	0.0383642	NIPBL	protein_coding	NIPBL cohesin loading factor [Source:HGNC Symbol;Acc:HGNC:28862]
ENSG00000182162	7.87206	1.70535	0.566282	3.01149	0.00259967	0.0383642	P2RY8	protein_coding	P2Y receptor family member 8 [Source:HGNC Symbol;Acc:HGNC:15524]
ENSG00000182957	10.8205	1.9949	0.661617	3.01519	0.00256817	0.0383642	SPATA13	protein_coding	spermatogenesis associated 13 [Source:HGNC Symbol;Acc:HGNC:23222]
ENSG00000221983	28.4591	2.18418	0.723382	3.0194	0.00253279	0.0383642	UBA52	protein_coding	ubiquitin A-52 residue ribosomal protein fusion product 1 [Source:HGNC Symbol;Acc:HGNC:12458]
ENSG00000237649	10.9718	2.83359	0.937813	3.02149	0.00251536	0.0383642	KIFC1	protein_coding	kinesin family member C1 [Source:HGNC Symbol;Acc:HGNC:6389]
ENSG00000263826	5.93916	2.48218	0.823586	3.01387	0.0025794	0.0383642	0	lncRNA	novel transcript, antisense to eukaryotic translation initiation factor 4A, isoform 2 EIF4A2
ENSG00000201998	11.1169	2.03651	0.676654	3.00967	0.0026153	0.038434	SNORA23	snoRNA	small nucleolar RNA, H/ACA box 23 [Source:HGNC Symbol;Acc:HGNC:32613]
ENSG00000012660	7.79056	2.36645	0.787312	3.00574	0.00264937	0.0386868	ELOVL5	protein_coding	ELOVL fatty acid elongase 5 [Source:HGNC Symbol;Acc:HGNC:21308]
ENSG00000097033	7.82966	1.8744	0.623727	3.00516	0.00265444	0.0386868	SH3GLB1	protein_coding	SH3 domain containing GRB2 like, endophilin B1 [Source:HGNC Symbol;Acc:HGNC:10833]
ENSG00000118007	5.85124	1.86905	0.62248	3.00258	0.00267697	0.0388547	STAG1	protein_coding	stromal antigen 1 [Source:HGNC Symbol;Acc:HGNC:11354]
ENSG00000105372	49.3312	2.0824	0.693931	3.00088	0.00269203	0.0389131	RPS19	protein_coding	ribosomal protein S19 [Source:HGNC Symbol;Acc:HGNC:10402]
ENSG00000120616	9.6565	1.90828	0.639266	2.98511	0.00283474	0.0406094	EPC1	protein_coding	enhancer of polycomb homolog 1 [Source:HGNC Symbol;Acc:HGNC:19876]
ENSG00000144674	11.6639	1.94123	0.650518	2.98412	0.00284392	0.0406094	GOLGA4	protein_coding	golgin A4 [Source:HGNC Symbol;Acc:HGNC:4427]
ENSG00000225840	10.1765	-2.79747	0.937077	-2.98531	0.00283289	0.0406094	0	processed_pseudogene	RNA, 18S ribosomal pseudogene
ENSG00000263934	2958.08	2.46407	0.826798	2.98026	0.00288003	0.0409592	SNORD3A	snoRNA	small nucleolar RNA, C/D box 3A [Source:HGNC Symbol;Acc:HGNC:33189]
ENSG00000127184	7.04455	2.46297	0.827677	2.97576	0.00292263	0.0413981	COX7C	protein_coding	cytochrome c oxidase subunit 7C [Source:HGNC Symbol;Acc:HGNC:2292]
ENSG00000132274	18.0408	1.87938	0.632192	2.97281	0.00295089	0.0414653	TRIM22	protein_coding	tripartite motif containing 22 [Source:HGNC Symbol;Acc:HGNC:16379]
ENSG00000132465	5.53059	2.80412	0.942937	2.97381	0.00294125	0.0414653	JCHAIN	protein_coding	joining chain of multimeric IgA and IgM [Source:HGNC Symbol;Acc:HGNC:5713]
ENSG00000196329	10.0223	2.215	0.745534	2.97102	0.00296808	0.0415414	GIMAP5	protein_coding	GTPase, IMAP family member 5 [Source:HGNC Symbol;Acc:HGNC:18005]
ENSG00000124172	8.14736	2.10782	0.710616	2.96619	0.00301515	0.0418678	ATP5F1E	protein_coding	ATP synthase F1 subunit epsilon [Source:HGNC Symbol;Acc:HGNC:838]
ENSG00000184226	29.8516	2.24831	0.757687	2.96734	0.0030039	0.0418678	PCDH9	protein_coding	protocadherin 9 [Source:HGNC Symbol;Acc:HGNC:8661]
ENSG00000023892	8.41416	1.96171	0.663028	2.95871	0.00308925	0.0427286	DEF6	protein_coding	DEF6 guanine nucleotide exchange factor [Source:HGNC Symbol;Acc:HGNC:2760]
ENSG00000150637	6.70577	2.06208	0.698279	2.95308	0.00314619	0.0433461	CD226	protein_coding	CD226 molecule [Source:HGNC Symbol;Acc:HGNC:16961]
ENSG00000149806	22.1186	1.76594	0.598914	2.94858	0.0031924	0.0438116	FAU	protein_coding	FAU ubiquitin like and ribosomal protein S30 fusion [Source:HGNC Symbol;Acc:HGNC:3597]
ENSG00000127824	15.4277	2.27699	0.773422	2.94405	0.00323953	0.0442861	TUBA4A	protein_coding	tubulin alpha 4a [Source:HGNC Symbol;Acc:HGNC:12407]
ENSG00000161016	29.0886	1.90053	0.64684	2.93818	0.00330143	0.044923	RPL8	protein_coding	ribosomal protein L8 [Source:HGNC Symbol;Acc:HGNC:10368]
ENSG00000238917	28.4874	2.16886	0.738403	2.93723	0.00331159	0.044923	SNORD10	snoRNA	small nucleolar RNA, C/D box 10 [Source:HGNC Symbol;Acc:HGNC:32706]
ENSG00000108654	97.2636	2.13781	0.72826	2.93551	0.00332999	0.0449996	DDX5	protein_coding	DEAD-box helicase 5 [Source:HGNC Symbol;Acc:HGNC:2746]
ENSG00000150347	10.8085	1.85366	0.63172	2.93431	0.00334292	0.0450018	ARID5B	protein_coding	AT-rich interaction domain 5B [Source:HGNC Symbol;Acc:HGNC:17362]
ENSG00000135048	14.9815	1.68019	0.573098	2.93178	0.00337031	0.045198	CEMIP2	protein_coding	cell migration inducing hyaluronidase 2 [Source:HGNC Symbol;Acc:HGNC:11869]
ENSG00000171988	19.8924	1.86217	0.635968	2.92808	0.00341058	0.0455648	JMJD1C	protein_coding	jumonji domain containing 1C [Source:HGNC Symbol;Acc:HGNC:12313]
ENSG00000082153	14.5996	1.91176	0.653955	2.92338	0.00346254	0.0459543	BZW1	protein_coding	basic leucine zipper and W2 domains 1 [Source:HGNC Symbol;Acc:HGNC:18380]
ENSG00000151657	7.94877	2.30057	0.787034	2.92309	0.00346579	0.0459543	KIN	protein_coding	Kin17 DNA and RNA binding protein [Source:HGNC Symbol;Acc:HGNC:6327]
ENSG00000005810	31.3451	1.90141	0.65114	2.92012	0.00349896	0.0462203	MYCBP2	protein_coding	MYC binding protein 2 [Source:HGNC Symbol;Acc:HGNC:23386]
ENSG00000085224	10.8713	1.82455	0.626166	2.91385	0.00357006	0.0466356	ATRX	protein_coding	ATRX chromatin remodeler [Source:HGNC Symbol;Acc:HGNC:886]
ENSG00000101782	10.4762	1.80111	0.61798	2.91452	0.0035624	0.0466356	RIOK3	protein_coding	RIO kinase 3 [Source:HGNC Symbol;Acc:HGNC:11451]
ENSG00000156508	623.832	2.38446	0.817811	2.91566	0.00354934	0.0466356	EEF1A1	protein_coding	eukaryotic translation elongation factor 1 alpha 1 [Source:HGNC Symbol;Acc:HGNC:3189]
ENSG00000092820	28.1558	2.05498	0.706208	2.90987	0.00361577	0.0470584	EZR	protein_coding	ezrin [Source:HGNC Symbol;Acc:HGNC:12691]
ENSG00000163171	10.1592	2.02152	0.696079	2.90416	0.0036824	0.0477493	CDC42EP3	protein_coding	CDC42 effector protein 3 [Source:HGNC Symbol;Acc:HGNC:16943]
ENSG00000163682	11.7024	1.98467	0.683682	2.90292	0.00369704	0.0477636	RPL9	protein_coding	ribosomal protein L9 [Source:HGNC Symbol;Acc:HGNC:10369]
ENSG00000078304	12.8904	1.8674	0.644095	2.89926	0.00374041	0.0481476	PPP2R5C	protein_coding	protein phosphatase 2 regulatory subunit B'gamma [Source:HGNC Symbol;Acc:HGNC:9311]
ENSG00000079785	5.8944	2.00553	0.693321	2.89264	0.00382015	0.0488177	DDX1	protein_coding	DEAD-box helicase 1 [Source:HGNC Symbol;Acc:HGNC:2734]
ENSG00000151150	6.92373	2.16324	0.747607	2.89355	0.0038091	0.0488177	ANK3	protein_coding	ankyrin 3 [Source:HGNC Symbol;Acc:HGNC:494]
ENSG00000034510	54.2338	2.32133	0.80427	2.88626	0.00389851	0.0492833	TMSB10	protein_coding	thymosin beta 10 [Source:HGNC Symbol;Acc:HGNC:11879]
ENSG00000054219	5.34028	2.05854	0.713135	2.88661	0.00389416	0.0492833	LY75	protein_coding	lymphocyte antigen 75 [Source:HGNC Symbol;Acc:HGNC:6729]
ENSG00000104964	12.8595	2.00048	0.692904	2.88709	0.00388823	0.0492833	TLE5	protein_coding	TLE family member 5, transcriptional modulator [Source:HGNC Symbol;Acc:HGNC:307]
ENSG00000113558	15.9784	1.87426	0.650541	2.88107	0.00396326	0.0497453	SKP1	protein_coding	S-phase kinase associated protein 1 [Source:HGNC Symbol;Acc:HGNC:10899]
ENSG00000135297	6.62454	1.89299	0.656959	2.88144	0.00395862	0.0497453	MTO1	protein_coding	mitochondrial tRNA translation optimization 1 [Source:HGNC Symbol;Acc:HGNC:19261]
ENSG00000116459	5.61976	2.37502	0.825134	2.87835	0.00399766	0.0499991	ATP5PB	protein_coding	ATP synthase peripheral stalk-membrane subunit b [Source:HGNC Symbol;Acc:HGNC:840]
ENSG00000010818	23.278	1.93173	0.671924	2.87493	0.0040412	0.0503651	HIVEP2	protein_coding	HIVEP zinc finger 2 [Source:HGNC Symbol;Acc:HGNC:4921]
ENSG00000066777	9.44418	1.73611	0.604597	2.87151	0.00408514	0.0503786	ARFGEF1	protein_coding	ADP ribosylation factor guanine nucleotide exchange factor 1 [Source:HGNC Symbol;Acc:HGNC:15772]
ENSG00000163812	7.67794	2.01155	0.700258	2.87258	0.00407131	0.0503786	ZDHHC3	protein_coding	zinc finger DHHC-type palmitoyltransferase 3 [Source:HGNC Symbol;Acc:HGNC:18470]
ENSG00000198821	6.57855	2.23379	0.777704	2.87229	0.00407512	0.0503786	CD247	protein_coding	CD247 molecule [Source:HGNC Symbol;Acc:HGNC:1677]
ENSG00000070756	64.5929	2.06584	0.720246	2.86824	0.00412766	0.0507257	PABPC1	protein_coding	poly(A) binding protein cytoplasmic 1 [Source:HGNC Symbol;Acc:HGNC:8554]
ENSG00000196092	5.81708	2.10998	0.736368	2.86539	0.0041649	0.0510055	PAX5	protein_coding	paired box 5 [Source:HGNC Symbol;Acc:HGNC:8619]
ENSG00000117523	38.7499	1.74372	0.609648	2.8602	0.00423372	0.051669	PRRC2C	protein_coding	proline rich coiled-coil 2C [Source:HGNC Symbol;Acc:HGNC:24903]
ENSG00000077684	6.37739	2.36697	0.83248	2.84328	0.00446524	0.0527779	JADE1	protein_coding	jade family PHD finger 1 [Source:HGNC Symbol;Acc:HGNC:30027]
ENSG00000111335	8.21205	2.14154	0.752097	2.84742	0.00440753	0.0527779	OAS2	protein_coding	2'-5'-oligoadenylate synthetase 2 [Source:HGNC Symbol;Acc:HGNC:8087]
ENSG00000133703	5.19176	2.26611	0.796839	2.84388	0.00445684	0.0527779	KRAS	protein_coding	KRAS proto-oncogene, GTPase [Source:HGNC Symbol;Acc:HGNC:6407]
ENSG00000136448	7.94859	1.98172	0.695971	2.84742	0.00440758	0.0527779	NMT1	protein_coding	N-myristoyltransferase 1 [Source:HGNC Symbol;Acc:HGNC:7857]
ENSG00000140988	58.7819	1.90913	0.671743	2.84206	0.00448233	0.0527779	RPS2	protein_coding	ribosomal protein S2 [Source:HGNC Symbol;Acc:HGNC:10404]
ENSG00000143933	13.4526	1.87049	0.657836	2.8434	0.00446357	0.0527779	CALM2	protein_coding	calmodulin 2 [Source:HGNC Symbol;Acc:HGNC:1445]
ENSG00000147274	15.2552	1.68425	0.593162	2.83945	0.00451912	0.0527779	RBMX	protein_coding	RNA binding motif protein X-linked [Source:HGNC Symbol;Acc:HGNC:9910]
ENSG00000166974	12.6646	2.13948	0.752159	2.84445	0.00444883	0.0527779	MAPRE2	protein_coding	microtubule associated protein RP/EB family member 2 [Source:HGNC Symbol;Acc:HGNC:6891]
ENSG00000207445	13.0874	1.83087	0.644796	2.83946	0.00451902	0.0527779	SNORD15B	snoRNA	small nucleolar RNA, C/D box 15B [Source:HGNC Symbol;Acc:HGNC:16649]
ENSG00000215301	52.4296	1.83026	0.642575	2.84832	0.00439503	0.0527779	DDX3X	protein_coding	DEAD-box helicase 3 X-linked [Source:HGNC Symbol;Acc:HGNC:2745]
ENSG00000224078	20.3597	1.90131	0.668071	2.84597	0.00442766	0.0527779	SNHG14	lncRNA	small nucleolar RNA host gene 14 [Source:HGNC Symbol;Acc:HGNC:37462]
ENSG00000229807	124.623	2.24675	0.791072	2.84013	0.00450951	0.0527779	XIST	lncRNA	X inactive specific transcript [Source:HGNC Symbol;Acc:HGNC:12810]
ENSG00000266338	6.20623	2.56409	0.900779	2.84652	0.00441993	0.0527779	NBPF15	protein_coding	NBPF member 15 [Source:HGNC Symbol;Acc:HGNC:28791]
ENSG00000159023	21.5653	1.83917	0.648277	2.83701	0.00455386	0.0528815	EPB41	protein_coding	erythrocyte membrane protein band 4.1 [Source:HGNC Symbol;Acc:HGNC:3377]
ENSG00000177189	8.91713	2.14017	0.754454	2.83672	0.00455797	0.0528815	RPS6KA3	protein_coding	ribosomal protein S6 kinase A3 [Source:HGNC Symbol;Acc:HGNC:10432]
ENSG00000104529	19.4648	1.8221	0.642959	2.83393	0.00459795	0.0531703	EEF1D	protein_coding	eukaryotic translation elongation factor 1 delta [Source:HGNC Symbol;Acc:HGNC:3211]
ENSG00000073849	10.1017	2.11502	0.74673	2.83237	0.00462038	0.0532552	ST6GAL1	protein_coding	ST6 beta-galactoside alpha-2,6-sialyltransferase 1 [Source:HGNC Symbol;Acc:HGNC:10860]
ENSG00000153563	6.07551	2.23377	0.79028	2.82656	0.00470514	0.0537182	CD8A	protein_coding	CD8a molecule [Source:HGNC Symbol;Acc:HGNC:1706]
ENSG00000172543	7.37802	1.87342	0.662744	2.82677	0.00470205	0.0537182	CTSW	protein_coding	cathepsin W [Source:HGNC Symbol;Acc:HGNC:2546]
ENSG00000241343	11.7207	2.31613	0.81944	2.82648	0.00470625	0.0537182	RPL36A	protein_coding	ribosomal protein L36a [Source:HGNC Symbol;Acc:HGNC:10359]
ENSG00000138496	7.41386	1.95304	0.691492	2.82438	0.00473723	0.0537584	PARP9	protein_coding	poly(ADP-ribose) polymerase family member 9 [Source:HGNC Symbol;Acc:HGNC:24118]
ENSG00000197958	42.0862	1.89906	0.672429	2.82418	0.00474025	0.0537584	RPL12	protein_coding	ribosomal protein L12 [Source:HGNC Symbol;Acc:HGNC:10302]
ENSG00000274012	30904.5	2.34731	0.831481	2.82304	0.00475699	0.0537754	RN7SL2	misc_RNA	RNA component of signal recognition particle 7SL2 [Source:HGNC Symbol;Acc:HGNC:23134]
ENSG00000087460	34.5801	1.88596	0.669189	2.81827	0.00482826	0.0540612	GNAS	protein_coding	GNAS complex locus [Source:HGNC Symbol;Acc:HGNC:4392]
ENSG00000112576	10.5841	1.79259	0.635954	2.81874	0.00482124	0.0540612	CCND3	protein_coding	cyclin D3 [Source:HGNC Symbol;Acc:HGNC:1585]
ENSG00000165119	26.2741	1.77855	0.630672	2.82009	0.00480098	0.0540612	HNRNPK	protein_coding	heterogeneous nuclear ribonucleoprotein K [Source:HGNC Symbol;Acc:HGNC:5044]
ENSG00000008517	7.59281	2.23733	0.794362	2.81651	0.0048549	0.0541875	IL32	protein_coding	interleukin 32 [Source:HGNC Symbol;Acc:HGNC:16830]
ENSG00000207304	10.2627	2.08046	0.739265	2.81423	0.00488936	0.0544	SNORA8	snoRNA	small nucleolar RNA, H/ACA box 8 [Source:HGNC Symbol;Acc:HGNC:32596]
ENSG00000133316	7.58559	2.05975	0.732701	2.81117	0.00493616	0.0545762	WDR74	protein_coding	WD repeat domain 74 [Source:HGNC Symbol;Acc:HGNC:25529]
ENSG00000135976	5.61075	2.0407	0.725886	2.81133	0.00493379	0.0545762	ANKRD36	protein_coding	ankyrin repeat domain 36 [Source:HGNC Symbol;Acc:HGNC:24079]
ENSG00000073584	8.77759	1.62893	0.580106	2.80798	0.00498528	0.0547311	SMARCE1	protein_coding	SWI/SNF related, matrix associated, actin dependent regulator of chromatin, subfamily e, member 1 [Source:HGNC Symbol;Acc:HGNC:11109]
ENSG00000103522	6.32871	2.21824	0.790185	2.80725	0.00499671	0.0547311	IL21R	protein_coding	interleukin 21 receptor [Source:HGNC Symbol;Acc:HGNC:6006]
ENSG00000107798	13.3355	-2.23822	0.796936	-2.80854	0.00497674	0.0547311	LIPA	protein_coding	lipase A, lysosomal acid type [Source:HGNC Symbol;Acc:HGNC:6617]
ENSG00000168298	32.5953	1.92284	0.686278	2.80184	0.0050812	0.0553129	H1-4	protein_coding	H1.4 linker histone, cluster member [Source:HGNC Symbol;Acc:HGNC:4718]
ENSG00000172466	7.31768	1.85834	0.663046	2.80273	0.00506726	0.0553129	ZNF24	protein_coding	zinc finger protein 24 [Source:HGNC Symbol;Acc:HGNC:13032]
ENSG00000109790	5.41541	2.26656	0.80946	2.80009	0.0051089	0.0553712	KLHL5	protein_coding	kelch like family member 5 [Source:HGNC Symbol;Acc:HGNC:6356]
ENSG00000172965	9.53693	1.93985	0.692925	2.79951	0.00511795	0.0553712	MIR4435-2HG	lncRNA	MIR4435-2 host gene [Source:HGNC Symbol;Acc:HGNC:35163]
ENSG00000115523	11.0724	1.79031	0.63996	2.79753	0.00514948	0.055542	GNLY	protein_coding	granulysin [Source:HGNC Symbol;Acc:HGNC:4414]
ENSG00000131051	30.2782	1.94049	0.695485	2.79013	0.00526871	0.0564163	RBM39	protein_coding	RNA binding motif protein 39 [Source:HGNC Symbol;Acc:HGNC:15923]
ENSG00000135905	13.7257	2.02272	0.725111	2.78953	0.00527853	0.0564163	DOCK10	protein_coding	dedicator of cytokinesis 10 [Source:HGNC Symbol;Acc:HGNC:23479]
ENSG00000164104	7.95349	1.97694	0.708329	2.79099	0.00525475	0.0564163	HMGB2	protein_coding	high mobility group box 2 [Source:HGNC Symbol;Acc:HGNC:5000]
ENSG00000111348	25.5031	1.88867	0.67861	2.78315	0.00538344	0.0572269	ARHGDIB	protein_coding	Rho GDP dissociation inhibitor beta [Source:HGNC Symbol;Acc:HGNC:679]
ENSG00000123240	5.65905	2.22633	0.799991	2.78294	0.00538682	0.0572269	OPTN	protein_coding	optineurin [Source:HGNC Symbol;Acc:HGNC:17142]
ENSG00000152234	17.0139	1.84535	0.664242	2.77813	0.0054673	0.0579074	ATP5F1A	protein_coding	ATP synthase F1 subunit alpha [Source:HGNC Symbol;Acc:HGNC:823]
ENSG00000198851	6.73272	1.85814	0.669869	2.77388	0.00553913	0.0584926	CD3E	protein_coding	CD3e molecule [Source:HGNC Symbol;Acc:HGNC:1674]
ENSG00000133112	132.623	1.93827	0.69959	2.77059	0.00559556	0.0589121	TPT1	protein_coding	tumor protein, translationally-controlled 1 [Source:HGNC Symbol;Acc:HGNC:12022]
ENSG00000169826	5.43018	1.93352	0.698496	2.76812	0.00563805	0.0591827	CSGALNACT2	protein_coding	chondroitin sulfate N-acetylgalactosaminyltransferase 2 [Source:HGNC Symbol;Acc:HGNC:24292]
ENSG00000008988	41.1112	1.89066	0.68353	2.76603	0.00567432	0.0593867	RPS20	protein_coding	ribosomal protein S20 [Source:HGNC Symbol;Acc:HGNC:10405]
ENSG00000027075	11.8331	1.79231	0.649938	2.75766	0.00582164	0.0602139	PRKCH	protein_coding	protein kinase C eta [Source:HGNC Symbol;Acc:HGNC:9403]
ENSG00000059804	27.014	1.62568	0.58925	2.75889	0.00579977	0.0602139	SLC2A3	protein_coding	solute carrier family 2 member 3 [Source:HGNC Symbol;Acc:HGNC:11007]
ENSG00000161405	15.1932	1.96509	0.712329	2.75868	0.00580359	0.0602139	IKZF3	protein_coding	IKAROS family zinc finger 3 [Source:HGNC Symbol;Acc:HGNC:13178]
ENSG00000181555	14.119	1.6352	0.592933	2.75782	0.00581886	0.0602139	SETD2	protein_coding	SET domain containing 2, histone lysine methyltransferase [Source:HGNC Symbol;Acc:HGNC:18420]
ENSG00000107742	25.7932	1.70854	0.620114	2.7552	0.00586558	0.0604909	SPOCK2	protein_coding	SPARC (osteonectin), cwcv and kazal like domains proteoglycan 2 [Source:HGNC Symbol;Acc:HGNC:13564]
ENSG00000077044	12.0889	1.64477	0.59837	2.74876	0.0059822	0.0608407	DGKD	protein_coding	diacylglycerol kinase delta [Source:HGNC Symbol;Acc:HGNC:2851]
ENSG00000100109	5.46674	2.2487	0.818054	2.74884	0.00598069	0.0608407	TFIP11	protein_coding	tuftelin interacting protein 11 [Source:HGNC Symbol;Acc:HGNC:17165]
ENSG00000136819	6.38436	1.95766	0.711829	2.75018	0.00595617	0.0608407	C9orf78	protein_coding	chromosome 9 open reading frame 78 [Source:HGNC Symbol;Acc:HGNC:24932]
ENSG00000151929	7.07352	2.1249	0.773094	2.74856	0.00598575	0.0608407	BAG3	protein_coding	BAG cochaperone 3 [Source:HGNC Symbol;Acc:HGNC:939]
ENSG00000198162	7.89265	1.76524	0.641748	2.75068	0.00594717	0.0608407	MAN1A2	protein_coding	mannosidase alpha class 1A member 2 [Source:HGNC Symbol;Acc:HGNC:6822]
ENSG00000072274	16.7299	-2.16422	0.787688	-2.74755	0.00600414	0.0608524	TFRC	protein_coding	transferrin receptor [Source:HGNC Symbol;Acc:HGNC:11763]
ENSG00000105323	18.9606	1.65461	0.603899	2.73987	0.00614629	0.0620387	HNRNPUL1	protein_coding	heterogeneous nuclear ribonucleoprotein U like 1 [Source:HGNC Symbol;Acc:HGNC:17011]
ENSG00000148700	11.4302	1.97916	0.722496	2.73933	0.00615637	0.0620387	ADD3	protein_coding	adducin 3 [Source:HGNC Symbol;Acc:HGNC:245]
ENSG00000144895	5.28698	2.02732	0.740705	2.73702	0.00619985	0.0622987	EIF2A	protein_coding	eukaryotic translation initiation factor 2A [Source:HGNC Symbol;Acc:HGNC:3254]
ENSG00000277194	16.1357	2.14478	0.783895	2.73606	0.00621799	0.0623036	SNORD22	snoRNA	small nucleolar RNA, C/D box 22 [Source:HGNC Symbol;Acc:HGNC:10145]
ENSG00000065675	5.72028	2.14692	0.785146	2.73442	0.00624897	0.062339	PRKCQ	protein_coding	protein kinase C theta [Source:HGNC Symbol;Acc:HGNC:9410]
ENSG00000168329	6.25734	1.97743	0.723273	2.73401	0.00625688	0.062339	CX3CR1	protein_coding	C-X3-C motif chemokine receptor 1 [Source:HGNC Symbol;Acc:HGNC:2558]
ENSG00000254838	9.0241	1.96314	0.718809	2.7311	0.00631233	0.0627143	GVINP1	transcribed_unprocessed_pseudogene	GTPase, very large interferon inducible pseudogene 1 [Source:HGNC Symbol;Acc:HGNC:25813]
ENSG00000038427	75.5391	2.08812	0.767897	2.71928	0.00654248	0.0631208	VCAN	protein_coding	versican [Source:HGNC Symbol;Acc:HGNC:2464]
ENSG00000059758	6.38674	1.84741	0.678027	2.72469	0.00643622	0.0631208	CDK17	protein_coding	cyclin dependent kinase 17 [Source:HGNC Symbol;Acc:HGNC:8750]
ENSG00000068400	9.75937	1.70166	0.626073	2.71799	0.006568	0.0631208	GRIPAP1	protein_coding	GRIP1 associated protein 1 [Source:HGNC Symbol;Acc:HGNC:18706]
ENSG00000085265	34.1195	2.05555	0.755109	2.72219	0.00648507	0.0631208	FCN1	protein_coding	ficolin 1 [Source:HGNC Symbol;Acc:HGNC:3623]
ENSG00000128908	6.07288	1.72835	0.635431	2.71997	0.00652882	0.0631208	INO80	protein_coding	INO80 complex ATPase subunit [Source:HGNC Symbol;Acc:HGNC:26956]
ENSG00000162244	29.7541	2.05064	0.754302	2.71859	0.00655605	0.0631208	RPL29	protein_coding	ribosomal protein L29 [Source:HGNC Symbol;Acc:HGNC:10331]
ENSG00000166164	10.0696	1.66622	0.611584	2.72443	0.00644131	0.0631208	BRD7	protein_coding	bromodomain containing 7 [Source:HGNC Symbol;Acc:HGNC:14310]
ENSG00000176390	6.3628	1.7515	0.64381	2.72052	0.00651787	0.0631208	CRLF3	protein_coding	cytokine receptor like factor 3 [Source:HGNC Symbol;Acc:HGNC:17177]
ENSG00000196683	11.1952	2.02752	0.7443	2.72407	0.0064483	0.0631208	TOMM7	protein_coding	translocase of outer mitochondrial membrane 7 [Source:HGNC Symbol;Acc:HGNC:21648]
ENSG00000201428	5.79684	2.1332	0.784183	2.72029	0.00652251	0.0631208	RN7SKP71	misc_RNA	RN7SK pseudogene 71 [Source:HGNC Symbol;Acc:HGNC:45795]
ENSG00000221963	13.6607	1.77983	0.652846	2.72626	0.00640571	0.0631208	APOL6	protein_coding	apolipoprotein L6 [Source:HGNC Symbol;Acc:HGNC:14870]
ENSG00000276168	31808.6	2.25368	0.826645	2.7263	0.0064049	0.0631208	RN7SL1	misc_RNA	RNA component of signal recognition particle 7SL1 [Source:HGNC Symbol;Acc:HGNC:10038]
ENSG00000169045	44.2817	1.75944	0.648187	2.7144	0.00663966	0.0636361	HNRNPH1	protein_coding	heterogeneous nuclear ribonucleoprotein H1 [Source:HGNC Symbol;Acc:HGNC:5041]
ENSG00000166710	172.146	2.20175	0.811821	2.71211	0.00668563	0.063903	B2M	protein_coding	beta-2-microglobulin [Source:HGNC Symbol;Acc:HGNC:914]
ENSG00000101096	7.27802	1.86444	0.688126	2.70944	0.0067396	0.0640862	NFATC2	protein_coding	nuclear factor of activated T cells 2 [Source:HGNC Symbol;Acc:HGNC:7776]
ENSG00000104660	5.59671	2.01369	0.743234	2.70937	0.00674113	0.0640862	LEPROTL1	protein_coding	leptin receptor overlapping transcript like 1 [Source:HGNC Symbol;Acc:HGNC:6555]
ENSG00000100902	5.924	1.91574	0.707342	2.70837	0.0067615	0.064107	PSMA6	protein_coding	proteasome 20S subunit alpha 6 [Source:HGNC Symbol;Acc:HGNC:9535]
ENSG00000197622	25.1066	1.88504	0.697322	2.70326	0.00686635	0.0649266	CDC42SE1	protein_coding	CDC42 small effector 1 [Source:HGNC Symbol;Acc:HGNC:17719]
ENSG00000128159	11.2565	1.92481	0.713624	2.69724	0.00699176	0.0655155	TUBGCP6	protein_coding	tubulin gamma complex associated protein 6 [Source:HGNC Symbol;Acc:HGNC:18127]
ENSG00000160710	32.1532	1.70008	0.630017	2.69846	0.00696605	0.0655155	ADAR	protein_coding	adenosine deaminase RNA specific [Source:HGNC Symbol;Acc:HGNC:225]
ENSG00000170381	5.91408	2.07611	0.769869	2.6967	0.00700293	0.0655155	SEMA3E	protein_coding	semaphorin 3E [Source:HGNC Symbol;Acc:HGNC:10727]
ENSG00000183486	8.89055	1.68886	0.625782	2.6988	0.00695896	0.0655155	MX2	protein_coding	MX dynamin like GTPase 2 [Source:HGNC Symbol;Acc:HGNC:7533]
ENSG00000158941	7.12114	1.78112	0.661071	2.69429	0.00705386	0.0656861	CCAR2	protein_coding	cell cycle and apoptosis regulator 2 [Source:HGNC Symbol;Acc:HGNC:23360]
ENSG00000159658	8.51439	1.92964	0.716253	2.69408	0.00705842	0.0656861	EFCAB14	protein_coding	EF-hand calcium binding domain 14 [Source:HGNC Symbol;Acc:HGNC:29051]
ENSG00000158710	21.95	1.88971	0.701825	2.69256	0.00709053	0.0658113	TAGLN2	protein_coding	transgelin 2 [Source:HGNC Symbol;Acc:HGNC:11554]
ENSG00000135316	7.77186	1.72725	0.642291	2.6892	0.00716241	0.066304	SYNCRIP	protein_coding	synaptotagmin binding cytoplasmic RNA interacting protein [Source:HGNC Symbol;Acc:HGNC:16918]
ENSG00000169442	11.9787	2.0713	0.771146	2.686	0.00723136	0.0666235	CD52	protein_coding	CD52 molecule [Source:HGNC Symbol;Acc:HGNC:1804]
ENSG00000205045	6.95881	1.81023	0.673991	2.68584	0.00723471	0.0666235	SLFN12L	protein_coding	schlafen family member 12 like [Source:HGNC Symbol;Acc:HGNC:33920]
ENSG00000048649	8.04069	1.68177	0.626432	2.68468	0.00725995	0.0666343	RSF1	protein_coding	remodeling and spacing factor 1 [Source:HGNC Symbol;Acc:HGNC:18118]
ENSG00000100316	80.9139	1.98227	0.738538	2.68405	0.00727367	0.0666343	RPL3	protein_coding	ribosomal protein L3 [Source:HGNC Symbol;Acc:HGNC:10332]
ENSG00000117713	16.0584	1.38642	0.517347	2.67986	0.0073653	0.0671868	ARID1A	protein_coding	AT-rich interaction domain 1A [Source:HGNC Symbol;Acc:HGNC:11110]
ENSG00000127914	10.9946	1.73473	0.647417	2.67946	0.00737412	0.0671868	AKAP9	protein_coding	A-kinase anchoring protein 9 [Source:HGNC Symbol;Acc:HGNC:379]
ENSG00000136238	7.72726	1.59325	0.594789	2.67869	0.00739112	0.0671868	RAC1	protein_coding	Rac family small GTPase 1 [Source:HGNC Symbol;Acc:HGNC:9801]
ENSG00000107290	17.7855	1.83695	0.686517	2.67575	0.00745619	0.0673847	SETX	protein_coding	senataxin [Source:HGNC Symbol;Acc:HGNC:445]
ENSG00000121390	7.89062	1.69916	0.635723	2.6728	0.00752203	0.0673847	PSPC1	protein_coding	paraspeckle component 1 [Source:HGNC Symbol;Acc:HGNC:20320]
ENSG00000121966	46.8493	1.91647	0.716781	2.67372	0.00750141	0.0673847	CXCR4	protein_coding	C-X-C motif chemokine receptor 4 [Source:HGNC Symbol;Acc:HGNC:2561]
ENSG00000158711	8.44131	1.48831	0.55621	2.6758	0.00745507	0.0673847	ELK4	protein_coding	ETS transcription factor ELK4 [Source:HGNC Symbol;Acc:HGNC:3326]
ENSG00000211772	7.94176	2.09383	0.782717	2.67508	0.00747116	0.0673847	TRBC2	TR_C_gene	T cell receptor beta constant 2 [Source:HGNC Symbol;Acc:HGNC:12157]
ENSG00000238795	23.3819	1.97647	0.739543	2.67256	0.00752752	0.0673847	SCARNA12	snoRNA	small Cajal body-specific RNA 12 [Source:HGNC Symbol;Acc:HGNC:32569]
ENSG00000115977	13.6678	1.56026	0.584227	2.67063	0.00757082	0.06743	AAK1	protein_coding	AP2 associated kinase 1 [Source:HGNC Symbol;Acc:HGNC:19679]
ENSG00000164944	5.75281	1.88769	0.706692	2.67116	0.00755902	0.06743	VIRMA	protein_coding	vir like m6A methyltransferase associated [Source:HGNC Symbol;Acc:HGNC:24500]
ENSG00000063046	37.9909	1.97814	0.741935	2.66619	0.00767153	0.0681549	EIF4B	protein_coding	eukaryotic translation initiation factor 4B [Source:HGNC Symbol;Acc:HGNC:3285]
ENSG00000135932	7.14549	1.56788	0.588534	2.66404	0.00772077	0.0682485	CAB39	protein_coding	calcium binding protein 39 [Source:HGNC Symbol;Acc:HGNC:20292]
ENSG00000142541	112.712	1.98073	0.743273	2.66487	0.00770179	0.0682485	RPL13A	protein_coding	ribosomal protein L13a [Source:HGNC Symbol;Acc:HGNC:10304]
ENSG00000121892	7.73678	1.63794	0.615704	2.66027	0.00780791	0.0688462	PDS5A	protein_coding	PDS5 cohesin associated factor A [Source:HGNC Symbol;Acc:HGNC:29088]
ENSG00000160310	8.2037	1.73118	0.650969	2.65939	0.0078283	0.0688539	PRMT2	protein_coding	protein arginine methyltransferase 2 [Source:HGNC Symbol;Acc:HGNC:5186]
ENSG00000153207	7.99816	1.73912	0.654873	2.65567	0.0079152	0.069445	AHCTF1	protein_coding	AT-hook containing transcription factor 1 [Source:HGNC Symbol;Acc:HGNC:24618]
ENSG00000111732	11.2253	3.07237	1.15791	2.65337	0.00796936	0.0695741	AICDA	protein_coding	activation induced cytidine deaminase [Source:HGNC Symbol;Acc:HGNC:13203]
ENSG00000140262	6.88176	1.67969	0.632923	2.65386	0.0079577	0.0695741	TCF12	protein_coding	transcription factor 12 [Source:HGNC Symbol;Acc:HGNC:11623]
ENSG00000069667	9.73922	1.69382	0.638753	2.65176	0.00800734	0.0696167	RORA	protein_coding	RAR related orphan receptor A [Source:HGNC Symbol;Acc:HGNC:10258]
ENSG00000111716	15.241	1.9185	0.723553	2.65149	0.00801371	0.0696167	LDHB	protein_coding	lactate dehydrogenase B [Source:HGNC Symbol;Acc:HGNC:6541]
ENSG00000101608	11.4778	1.84207	0.695174	2.6498	0.008054	0.0697947	MYL12A	protein_coding	myosin light chain 12A [Source:HGNC Symbol;Acc:HGNC:16701]
ENSG00000115758	8.05089	1.82233	0.688324	2.64749	0.00810919	0.0701008	ODC1	protein_coding	ornithine decarboxylase 1 [Source:HGNC Symbol;Acc:HGNC:8109]
ENSG00000148303	58.9288	2.00206	0.756871	2.64518	0.00816466	0.0704077	RPL7A	protein_coding	ribosomal protein L7a [Source:HGNC Symbol;Acc:HGNC:10364]
ENSG00000054118	12.4549	1.75037	0.662115	2.64361	0.00820268	0.0704311	THRAP3	protein_coding	thyroid hormone receptor associated protein 3 [Source:HGNC Symbol;Acc:HGNC:22964]
ENSG00000083168	21.1334	1.58261	0.598884	2.6426	0.00822728	0.0704311	KAT6A	protein_coding	lysine acetyltransferase 6A [Source:HGNC Symbol;Acc:HGNC:13013]
ENSG00000213809	5.21443	2.72892	1.03252	2.64297	0.00821822	0.0704311	KLRK1	protein_coding	killer cell lectin like receptor K1 [Source:HGNC Symbol;Acc:HGNC:18788]
ENSG00000231721	12.8569	1.64245	0.622405	2.63888	0.00831802	0.0710355	LINC-PINT	lncRNA	long intergenic non-protein coding RNA, p53 induced transcript [Source:HGNC Symbol;Acc:HGNC:26885]
ENSG00000136731	7.26124	1.94061	0.735866	2.63718	0.00835978	0.0712197	UGGT1	protein_coding	UDP-glucose glycoprotein glucosyltransferase 1 [Source:HGNC Symbol;Acc:HGNC:15663]
ENSG00000158578	7.35664	2.44429	0.927214	2.63616	0.00838493	0.0712618	ALAS2	protein_coding	5'-aminolevulinate synthase 2 [Source:HGNC Symbol;Acc:HGNC:397]
ENSG00000062650	8.92313	1.77776	0.67488	2.63418	0.00843403	0.0713353	WAPL	protein_coding	WAPL cohesin release factor [Source:HGNC Symbol;Acc:HGNC:23293]
ENSG00000115165	16.7347	1.7566	0.666816	2.63431	0.00843074	0.0713353	CYTIP	protein_coding	cytohesin 1 interacting protein [Source:HGNC Symbol;Acc:HGNC:9506]
ENSG00000105369	5.2991	2.22989	0.8479	2.6299	0.008541	0.0717427	CD79A	protein_coding	CD79a molecule [Source:HGNC Symbol;Acc:HGNC:1698]
ENSG00000116539	17.4399	1.61068	0.612468	2.62981	0.00854322	0.0717427	ASH1L	protein_coding	ASH1 like histone lysine methyltransferase [Source:HGNC Symbol;Acc:HGNC:19088]
ENSG00000215421	6.00179	1.55099	0.58955	2.6308	0.00851842	0.0717427	ZNF407	protein_coding	zinc finger protein 407 [Source:HGNC Symbol;Acc:HGNC:19904]
ENSG00000153283	7.31889	1.96879	0.749408	2.62713	0.00861081	0.0720865	CD96	protein_coding	CD96 molecule [Source:HGNC Symbol;Acc:HGNC:16892]
ENSG00000178913	7.52908	1.8067	0.687854	2.62657	0.00862503	0.0720865	TAF7	protein_coding	TATA-box binding protein associated factor 7 [Source:HGNC Symbol;Acc:HGNC:11541]
ENSG00000167244	5.25097	2.13864	0.816652	2.61879	0.00882416	0.0734028	IGF2	protein_coding	insulin like growth factor 2 [Source:HGNC Symbol;Acc:HGNC:5466]
ENSG00000222328	448.155	2.01962	0.771055	2.6193	0.00881116	0.0734028	RNU2-2P	snRNA	RNA, U2 small nuclear 2, pseudogene [Source:HGNC Symbol;Acc:HGNC:10152]
ENSG00000213719	14.0176	1.98172	0.757192	2.61719	0.00886574	0.0735752	CLIC1	protein_coding	chloride intracellular channel 1 [Source:HGNC Symbol;Acc:HGNC:2062]
ENSG00000065809	13.8472	1.75451	0.670951	2.61496	0.0089239	0.073711	FAM107B	protein_coding	family with sequence similarity 107 member B [Source:HGNC Symbol;Acc:HGNC:23726]
ENSG00000247982	6.1062	1.9025	0.727402	2.61548	0.00891022	0.073711	LINC00926	lncRNA	long intergenic non-protein coding RNA 926 [Source:HGNC Symbol;Acc:HGNC:27514]
ENSG00000163947	6.19102	1.723	0.659405	2.61296	0.00897616	0.0739694	ARHGEF3	protein_coding	Rho guanine nucleotide exchange factor 3 [Source:HGNC Symbol;Acc:HGNC:683]
ENSG00000140299	7.25424	1.67753	0.642542	2.61077	0.00903383	0.0742712	BNIP2	protein_coding	BCL2 interacting protein 2 [Source:HGNC Symbol;Acc:HGNC:1083]
ENSG00000198286	5.65252	1.80394	0.692878	2.60355	0.00922635	0.0756775	CARD11	protein_coding	caspase recruitment domain family member 11 [Source:HGNC Symbol;Acc:HGNC:16393]
ENSG00000199785	7.8449	2.01637	0.775955	2.59856	0.0093616	0.0766087	SNORA52	snoRNA	small nucleolar RNA, H/ACA box 52 [Source:HGNC Symbol;Acc:HGNC:32645]
ENSG00000063177	34.7524	1.58398	0.610626	2.59402	0.00948614	0.0766496	RPL18	protein_coding	ribosomal protein L18 [Source:HGNC Symbol;Acc:HGNC:10310]
ENSG00000068878	9.45673	1.54816	0.596522	2.59531	0.00945065	0.0766496	PSME4	protein_coding	proteasome activator subunit 4 [Source:HGNC Symbol;Acc:HGNC:20635]
ENSG00000133106	5.82769	1.67917	0.647356	2.5939	0.00948945	0.0766496	EPSTI1	protein_coding	epithelial stromal interaction 1 [Source:HGNC Symbol;Acc:HGNC:16465]
ENSG00000145675	11.4036	1.67041	0.64334	2.59647	0.00941885	0.0766496	PIK3R1	protein_coding	phosphoinositide-3-kinase regulatory subunit 1 [Source:HGNC Symbol;Acc:HGNC:8979]
ENSG00000145741	13.6495	1.5786	0.608646	2.59363	0.00949698	0.0766496	BTF3	protein_coding	basic transcription factor 3 [Source:HGNC Symbol;Acc:HGNC:1125]
ENSG00000168028	44.6156	1.9099	0.735653	2.5962	0.00942604	0.0766496	RPSA	protein_coding	ribosomal protein SA [Source:HGNC Symbol;Acc:HGNC:6502]
ENSG00000152558	8.84869	1.68886	0.652023	2.59019	0.00959242	0.0770476	TMEM123	protein_coding	transmembrane protein 123 [Source:HGNC Symbol;Acc:HGNC:30138]
ENSG00000163041	17.2151	1.59831	0.617165	2.58977	0.00960409	0.0770476	H3-3A	protein_coding	H3.3 histone A [Source:HGNC Symbol;Acc:HGNC:4764]
ENSG00000205352	6.54205	1.75808	0.678928	2.58949	0.00961184	0.0770476	PRR13	protein_coding	proline rich 13 [Source:HGNC Symbol;Acc:HGNC:24528]
ENSG00000118971	10.6424	1.70953	0.660509	2.5882	0.00964785	0.0770822	CCND2	protein_coding	cyclin D2 [Source:HGNC Symbol;Acc:HGNC:1583]
ENSG00000143614	11.7992	1.7128	0.661881	2.58777	0.00965986	0.0770822	GATAD2B	protein_coding	GATA zinc finger domain containing 2B [Source:HGNC Symbol;Acc:HGNC:30778]
ENSG00000166750	12.968	1.71213	0.661853	2.58687	0.0096851	0.0771091	SLFN5	protein_coding	schlafen family member 5 [Source:HGNC Symbol;Acc:HGNC:28286]
ENSG00000213402	5.55005	1.93078	0.747129	2.58426	0.00975878	0.0775208	PTPRCAP	protein_coding	protein tyrosine phosphatase receptor type C associated protein [Source:HGNC Symbol;Acc:HGNC:9667]
ENSG00000116977	6.67297	1.88489	0.729796	2.58277	0.00980118	0.0776087	LGALS8	protein_coding	galectin 8 [Source:HGNC Symbol;Acc:HGNC:6569]
ENSG00000132341	15.5997	1.74385	0.675303	2.58232	0.00981386	0.0776087	RAN	protein_coding	RAN, member RAS oncogene family [Source:HGNC Symbol;Acc:HGNC:9846]
ENSG00000276216	10.99	2.21005	0.856576	2.5801	0.0098771	0.0779341	0	lncRNA	novel transcript
ENSG00000265808	8.27256	1.72211	0.667844	2.57861	0.00991984	0.0780966	SEC22B	protein_coding	SEC22 homolog B, vesicle trafficking protein [Source:HGNC Symbol;Acc:HGNC:10700]
ENSG00000131368	9.30003	1.61299	0.626472	2.57472	0.0100323	0.0786307	MRPS25	protein_coding	mitochondrial ribosomal protein S25 [Source:HGNC Symbol;Acc:HGNC:14511]
ENSG00000213983	7.84833	1.79874	0.698527	2.57505	0.0100227	0.0786307	AP1G2	protein_coding	adaptor related protein complex 1 subunit gamma 2 [Source:HGNC Symbol;Acc:HGNC:556]
ENSG00000104880	16.5474	1.69445	0.660094	2.56698	0.0102588	0.0794931	ARHGEF18	protein_coding	Rho/Rac guanine nucleotide exchange factor 18 [Source:HGNC Symbol;Acc:HGNC:17090]
ENSG00000109475	25.3661	1.92344	0.749529	2.5662	0.0102819	0.0794931	RPL34	protein_coding	ribosomal protein L34 [Source:HGNC Symbol;Acc:HGNC:10340]
ENSG00000111011	11.3916	1.80449	0.702243	2.56962	0.0101811	0.0794931	RSRC2	protein_coding	arginine and serine rich coiled-coil 2 [Source:HGNC Symbol;Acc:HGNC:30559]
ENSG00000125354	12.8324	1.79717	0.699755	2.56828	0.0102204	0.0794931	SEPTIN6	protein_coding	septin 6 [Source:HGNC Symbol;Acc:HGNC:15848]
ENSG00000126804	5.41188	2.05506	0.801246	2.56483	0.0103226	0.0794931	ZBTB1	protein_coding	zinc finger and BTB domain containing 1 [Source:HGNC Symbol;Acc:HGNC:20259]
ENSG00000160948	5.44272	1.8273	0.712037	2.5663	0.010279	0.0794931	VPS28	protein_coding	VPS28 subunit of ESCRT-I [Source:HGNC Symbol;Acc:HGNC:18178]
ENSG00000164151	8.76576	1.55996	0.608074	2.56541	0.0103053	0.0794931	ICE1	protein_coding	interactor of little elongation complex ELL subunit 1 [Source:HGNC Symbol;Acc:HGNC:29154]
ENSG00000173200	5.43973	2.06053	0.802005	2.56923	0.0101926	0.0794931	PARP15	protein_coding	poly(ADP-ribose) polymerase family member 15 [Source:HGNC Symbol;Acc:HGNC:26876]
ENSG00000181896	6.68995	1.91238	0.74611	2.56313	0.0103733	0.0795364	ZNF101	protein_coding	zinc finger protein 101 [Source:HGNC Symbol;Acc:HGNC:12881]
ENSG00000197217	7.04508	1.69986	0.663009	2.56385	0.0103519	0.0795364	ENTPD4	protein_coding	ectonucleoside triphosphate diphosphohydrolase 4 [Source:HGNC Symbol;Acc:HGNC:14573]
ENSG00000115306	23.7322	1.73485	0.677104	2.56217	0.0104021	0.0795588	SPTBN1	protein_coding	spectrin beta, non-erythrocytic 1 [Source:HGNC Symbol;Acc:HGNC:11275]
ENSG00000148484	5.58875	1.68721	0.658673	2.56153	0.0104214	0.0795588	RSU1	protein_coding	Ras suppressor protein 1 [Source:HGNC Symbol;Acc:HGNC:10464]
ENSG00000150867	12.5056	1.58839	0.620991	2.55783	0.0105328	0.0802357	PIP4K2A	protein_coding	phosphatidylinositol-5-phosphate 4-kinase type 2 alpha [Source:HGNC Symbol;Acc:HGNC:8997]
ENSG00000117569	6.13577	2.255	0.882207	2.55608	0.0105857	0.0803462	PTBP2	protein_coding	polypyrimidine tract binding protein 2 [Source:HGNC Symbol;Acc:HGNC:17662]
ENSG00000134352	8.64012	1.85657	0.7264	2.55585	0.0105929	0.0803462	IL6ST	protein_coding	interleukin 6 cytokine family signal transducer [Source:HGNC Symbol;Acc:HGNC:6021]
ENSG00000089157	63.8861	1.65923	0.649815	2.55339	0.010668	0.0805699	RPLP0	protein_coding	ribosomal protein lateral stalk subunit P0 [Source:HGNC Symbol;Acc:HGNC:10371]
ENSG00000105127	5.91306	1.80436	0.70657	2.55369	0.0106587	0.0805699	AKAP8	protein_coding	A-kinase anchoring protein 8 [Source:HGNC Symbol;Acc:HGNC:378]
ENSG00000169813	12.7042	1.40993	0.552379	2.55246	0.0106964	0.0806116	HNRNPF	protein_coding	heterogeneous nuclear ribonucleoprotein F [Source:HGNC Symbol;Acc:HGNC:5039]
ENSG00000143515	7.62103	1.65937	0.651028	2.54885	0.0108079	0.0811276	ATP8B2	protein_coding	ATPase phospholipid transporting 8B2 [Source:HGNC Symbol;Acc:HGNC:13534]
ENSG00000172349	10.8383	1.93063	0.757923	2.54727	0.0108569	0.0811276	IL16	protein_coding	interleukin 16 [Source:HGNC Symbol;Acc:HGNC:5980]
ENSG00000180747	20.6071	1.88919	0.741502	2.54779	0.0108409	0.0811276	SMG1P3	transcribed_unprocessed_pseudogene	SMG1 pseudogene 3 [Source:HGNC Symbol;Acc:HGNC:49860]
ENSG00000241837	5.23875	1.7363	0.681508	2.54774	0.0108424	0.0811276	ATP5PO	protein_coding	ATP synthase peripheral stalk subunit OSCP [Source:HGNC Symbol;Acc:HGNC:850]
ENSG00000031698	7.05993	1.65859	0.651756	2.5448	0.0109341	0.0815322	SARS1	protein_coding	seryl-tRNA synthetase 1 [Source:HGNC Symbol;Acc:HGNC:10537]
ENSG00000084070	16.6861	1.43521	0.564485	2.54251	0.0110059	0.0818466	SMAP2	protein_coding	small ArfGAP2 [Source:HGNC Symbol;Acc:HGNC:25082]
ENSG00000136490	14.36	1.66733	0.65592	2.54198	0.0110227	0.0818466	LIMD2	protein_coding	LIM domain containing 2 [Source:HGNC Symbol;Acc:HGNC:28142]
ENSG00000267270	5.31847	1.90462	0.750393	2.53816	0.0111437	0.0825711	PARD6G-AS1	lncRNA	PARD6G antisense RNA 1 [Source:HGNC Symbol;Acc:HGNC:44109]
ENSG00000172575	6.2465	1.64976	0.650646	2.53558	0.0112262	0.0830077	RASGRP1	protein_coding	RAS guanyl releasing protein 1 [Source:HGNC Symbol;Acc:HGNC:9878]
ENSG00000258890	5.64393	1.80746	0.713462	2.53337	0.0112973	0.0833586	CEP95	protein_coding	centrosomal protein 95 [Source:HGNC Symbol;Acc:HGNC:25141]
ENSG00000092010	8.20788	1.61052	0.636213	2.53142	0.0113602	0.0833641	PSME1	protein_coding	proteasome activator subunit 1 [Source:HGNC Symbol;Acc:HGNC:9568]
ENSG00000152795	13.1484	1.62866	0.643448	2.53115	0.0113689	0.0833641	HNRNPDL	protein_coding	heterogeneous nuclear ribonucleoprotein D like [Source:HGNC Symbol;Acc:HGNC:5037]
ENSG00000244398	11.2928	2.53374	1.00056	2.53233	0.0113308	0.0833641	0	processed_pseudogene	ribosomal protein L36a (RPL36A) pseudogene
ENSG00000003400	5.96875	1.81051	0.716326	2.52749	0.0114881	0.0835247	CASP10	protein_coding	caspase 10 [Source:HGNC Symbol;Acc:HGNC:1500]
ENSG00000100055	12.0127	1.61088	0.636973	2.52895	0.0114403	0.0835247	CYTH4	protein_coding	cytohesin 4 [Source:HGNC Symbol;Acc:HGNC:9505]
ENSG00000112182	8.43051	1.65725	0.655636	2.52769	0.0114814	0.0835247	BACH2	protein_coding	BTB domain and CNC homolog 2 [Source:HGNC Symbol;Acc:HGNC:14078]
ENSG00000130255	16.7224	1.78429	0.705736	2.52827	0.0114625	0.0835247	RPL36	protein_coding	ribosomal protein L36 [Source:HGNC Symbol;Acc:HGNC:13631]
ENSG00000143376	15.0692	1.55775	0.616481	2.52685	0.0115092	0.0835247	SNX27	protein_coding	sorting nexin 27 [Source:HGNC Symbol;Acc:HGNC:20073]
ENSG00000088930	9.74143	1.69221	0.67017	2.52504	0.0115686	0.0836116	XRN2	protein_coding	5'-3' exoribonuclease 2 [Source:HGNC Symbol;Acc:HGNC:12836]
ENSG00000215252	15.2398	1.71336	0.678533	2.5251	0.0115666	0.0836116	GOLGA8B	protein_coding	golgin A8 family member B [Source:HGNC Symbol;Acc:HGNC:31973]
ENSG00000136451	6.33173	1.6877	0.669254	2.52176	0.0116769	0.0842214	VEZF1	protein_coding	vascular endothelial zinc finger 1 [Source:HGNC Symbol;Acc:HGNC:12949]
ENSG00000065357	13.6516	1.84296	0.732502	2.51598	0.01187	0.0854277	DGKA	protein_coding	diacylglycerol kinase alpha [Source:HGNC Symbol;Acc:HGNC:2849]
ENSG00000080824	85.7087	1.89354	0.753018	2.5146	0.0119168	0.0854277	HSP90AA1	protein_coding	heat shock protein 90 alpha family class A member 1 [Source:HGNC Symbol;Acc:HGNC:5253]
ENSG00000278771	60.7053	1.89203	0.75222	2.51526	0.0118945	0.0854277	RN7SL3	misc_RNA	RNA component of signal recognition particle 7SL3 [Source:HGNC Symbol;Acc:HGNC:23135]
ENSG00000072736	8.73543	1.81107	0.72119	2.51122	0.0120314	0.0860746	NFATC3	protein_coding	nuclear factor of activated T cells 3 [Source:HGNC Symbol;Acc:HGNC:7777]
ENSG00000279159	9.16611	1.67339	0.666687	2.51002	0.0120726	0.0861941	0	lncRNA	novel transcript, antisense to MTMR3
ENSG00000108848	9.88826	1.54012	0.614244	2.50735	0.0121641	0.0862673	LUC7L3	protein_coding	LUC7 like 3 pre-mRNA splicing factor [Source:HGNC Symbol;Acc:HGNC:24309]
ENSG00000134744	7.30842	1.73323	0.691394	2.50687	0.0121806	0.0862673	TUT4	protein_coding	terminal uridylyl transferase 4 [Source:HGNC Symbol;Acc:HGNC:28981]
ENSG00000213626	8.29201	1.81994	0.725487	2.50858	0.0121218	0.0862673	LBH	protein_coding	LBH regulator of WNT signaling pathway [Source:HGNC Symbol;Acc:HGNC:29532]
ENSG00000238083	5.43699	2.05347	0.818978	2.50735	0.012164	0.0862673	LRRC37A2	protein_coding	leucine rich repeat containing 37 member A2 [Source:HGNC Symbol;Acc:HGNC:32404]
ENSG00000105939	21.6681	1.71441	0.684504	2.5046	0.0122591	0.0863751	ZC3HAV1	protein_coding	zinc finger CCCH-type containing, antiviral 1 [Source:HGNC Symbol;Acc:HGNC:23721]
ENSG00000130755	7.93378	1.81166	0.723438	2.50424	0.0122715	0.0863751	GMFG	protein_coding	glia maturation factor gamma [Source:HGNC Symbol;Acc:HGNC:4374]
ENSG00000154814	6.52579	1.84821	0.738375	2.50308	0.0123119	0.0863751	OXNAD1	protein_coding	oxidoreductase NAD binding domain containing 1 [Source:HGNC Symbol;Acc:HGNC:25128]
ENSG00000173889	13.1779	1.49603	0.59772	2.50289	0.0123183	0.0863751	PHC3	protein_coding	polyhomeotic homolog 3 [Source:HGNC Symbol;Acc:HGNC:15682]
ENSG00000200087	335.208	1.99208	0.795324	2.50474	0.012254	0.0863751	SNORA73B	snoRNA	small nucleolar RNA, H/ACA box 73B [Source:HGNC Symbol;Acc:HGNC:10116]
ENSG00000170889	32.1294	1.55777	0.624043	2.49626	0.0125511	0.0878326	RPS9	protein_coding	ribosomal protein S9 [Source:HGNC Symbol;Acc:HGNC:10442]
ENSG00000065413	17.8329	1.62506	0.652019	2.49235	0.0126901	0.0882948	ANKRD44	protein_coding	ankyrin repeat domain 44 [Source:HGNC Symbol;Acc:HGNC:25259]
ENSG00000123349	15.8525	1.63444	0.655799	2.49229	0.0126922	0.0882948	PFDN5	protein_coding	prefoldin subunit 5 [Source:HGNC Symbol;Acc:HGNC:8869]
ENSG00000135829	16.2545	1.6894	0.677678	2.49292	0.0126696	0.0882948	DHX9	protein_coding	DExH-box helicase 9 [Source:HGNC Symbol;Acc:HGNC:2750]
ENSG00000164691	20.2784	1.67335	0.672168	2.48948	0.0127929	0.0888199	TAGAP	protein_coding	T cell activation RhoGTPase activating protein [Source:HGNC Symbol;Acc:HGNC:15669]
ENSG00000254772	66.8823	2.05686	0.827415	2.48588	0.012923	0.0895468	EEF1G	protein_coding	eukaryotic translation elongation factor 1 gamma [Source:HGNC Symbol;Acc:HGNC:3213]
ENSG00000082074	14.7993	1.8477	0.743549	2.48498	0.0129559	0.0895992	FYB1	protein_coding	FYN binding protein 1 [Source:HGNC Symbol;Acc:HGNC:4036]
ENSG00000148481	6.81538	2.16929	0.874557	2.48044	0.013122	0.0905703	MINDY3	protein_coding	MINDY lysine 48 deubiquitinase 3 [Source:HGNC Symbol;Acc:HGNC:23578]
ENSG00000138449	6.50755	1.86295	0.751508	2.47894	0.0131772	0.0907734	SLC40A1	protein_coding	solute carrier family 40 member 1 [Source:HGNC Symbol;Acc:HGNC:10909]
ENSG00000116489	9.70877	1.71612	0.692825	2.47699	0.0132496	0.0909167	CAPZA1	protein_coding	capping actin protein of muscle Z-line subunit alpha 1 [Source:HGNC Symbol;Acc:HGNC:1488]
ENSG00000119638	9.12518	1.53525	0.619713	2.47736	0.0132359	0.0909167	NEK9	protein_coding	NIMA related kinase 9 [Source:HGNC Symbol;Acc:HGNC:18591]
ENSG00000115524	35.2543	1.74011	0.703009	2.47524	0.0133147	0.0910098	SF3B1	protein_coding	splicing factor 3b subunit 1 [Source:HGNC Symbol;Acc:HGNC:10768]
ENSG00000153944	6.71034	1.76298	0.712049	2.47593	0.0132891	0.0910098	MSI2	protein_coding	musashi RNA binding protein 2 [Source:HGNC Symbol;Acc:HGNC:18585]
ENSG00000011275	9.84926	1.49529	0.605968	2.4676	0.0136022	0.0918171	RNF216	protein_coding	ring finger protein 216 [Source:HGNC Symbol;Acc:HGNC:21698]
ENSG00000013725	9.33206	1.58506	0.642334	2.46766	0.0135999	0.0918171	CD6	protein_coding	CD6 molecule [Source:HGNC Symbol;Acc:HGNC:1691]
ENSG00000036549	6.13053	1.54545	0.626691	2.46605	0.0136612	0.0918171	ZZZ3	protein_coding	zinc finger ZZ-type containing 3 [Source:HGNC Symbol;Acc:HGNC:24523]
ENSG00000109971	119.015	1.9748	0.800845	2.4659	0.0136671	0.0918171	HSPA8	protein_coding	heat shock protein family A (Hsp70) member 8 [Source:HGNC Symbol;Acc:HGNC:5241]
ENSG00000129675	8.72805	1.69286	0.686037	2.46759	0.0136028	0.0918171	ARHGEF6	protein_coding	Rac/Cdc42 guanine nucleotide exchange factor 6 [Source:HGNC Symbol;Acc:HGNC:685]
ENSG00000147316	6.38443	1.83455	0.743642	2.46698	0.0136259	0.0918171	MCPH1	protein_coding	microcephalin 1 [Source:HGNC Symbol;Acc:HGNC:6954]
ENSG00000150593	10.3563	1.53261	0.620745	2.46898	0.0135497	0.0918171	PDCD4	protein_coding	programmed cell death 4 [Source:HGNC Symbol;Acc:HGNC:8763]
ENSG00000151461	5.90428	1.59818	0.647952	2.46651	0.0136437	0.0918171	UPF2	protein_coding	UPF2 regulator of nonsense mediated mRNA decay [Source:HGNC Symbol;Acc:HGNC:17854]
ENSG00000204472	7.30482	1.70135	0.689936	2.46595	0.0136649	0.0918171	AIF1	protein_coding	allograft inflammatory factor 1 [Source:HGNC Symbol;Acc:HGNC:352]
ENSG00000104824	13.0824	1.53678	0.623493	2.46479	0.0137093	0.0919255	HNRNPL	protein_coding	heterogeneous nuclear ribonucleoprotein L [Source:HGNC Symbol;Acc:HGNC:5045]
ENSG00000121774	6.65161	1.89711	0.770233	2.46304	0.0137764	0.0920253	KHDRBS1	protein_coding	KH RNA binding domain containing, signal transduction associated 1 [Source:HGNC Symbol;Acc:HGNC:18116]
ENSG00000174748	37.1798	1.73192	0.703108	2.46324	0.0137688	0.0920253	RPL15	protein_coding	ribosomal protein L15 [Source:HGNC Symbol;Acc:HGNC:10306]
ENSG00000171791	8.93666	1.67867	0.683166	2.45719	0.014003	0.0933624	BCL2	protein_coding	BCL2 apoptosis regulator [Source:HGNC Symbol;Acc:HGNC:990]
ENSG00000146731	5.48129	1.77577	0.723657	2.45388	0.0141323	0.093869	CCT6A	protein_coding	chaperonin containing TCP1 subunit 6A [Source:HGNC Symbol;Acc:HGNC:1620]
ENSG00000276966	9.82332	1.8814	0.766697	2.4539	0.0141315	0.093869	H4C5	protein_coding	H4 clustered histone 5 [Source:HGNC Symbol;Acc:HGNC:4790]
ENSG00000138641	7.4647	1.88843	0.770088	2.45222	0.0141978	0.0941269	HERC3	protein_coding	HECT and RLD domain containing E3 ubiquitin protein ligase 3 [Source:HGNC Symbol;Acc:HGNC:4876]
ENSG00000169714	16.6198	1.59234	0.649633	2.45113	0.0142408	0.0942351	CNBP	protein_coding	CCHC-type zinc finger nucleic acid binding protein [Source:HGNC Symbol;Acc:HGNC:13164]
ENSG00000164327	9.35254	1.52933	0.624149	2.45026	0.0142752	0.0942802	RICTOR	protein_coding	RPTOR independent companion of MTOR complex 2 [Source:HGNC Symbol;Acc:HGNC:28611]
ENSG00000167552	14.3547	1.38237	0.564322	2.44961	0.0143011	0.0942802	TUBA1A	protein_coding	tubulin alpha 1a [Source:HGNC Symbol;Acc:HGNC:20766]
ENSG00000121067	5.44154	2.02034	0.825014	2.44885	0.0143312	0.0943027	SPOP	protein_coding	speckle type BTB/POZ protein [Source:HGNC Symbol;Acc:HGNC:11254]
ENSG00000115053	21.5955	1.55449	0.636092	2.44381	0.0145332	0.0951985	NCL	protein_coding	nucleolin [Source:HGNC Symbol;Acc:HGNC:7667]
ENSG00000119707	13.0168	1.49169	0.610489	2.44343	0.0145483	0.0951985	RBM25	protein_coding	RNA binding motif protein 25 [Source:HGNC Symbol;Acc:HGNC:23244]
ENSG00000149311	23.0162	1.77475	0.726334	2.44344	0.0145481	0.0951985	ATM	protein_coding	ATM serine/threonine kinase [Source:HGNC Symbol;Acc:HGNC:795]
ENSG00000048740	11.1937	1.65684	0.680149	2.436	0.0148506	0.0962833	CELF2	protein_coding	CUGBP Elav-like family member 2 [Source:HGNC Symbol;Acc:HGNC:2550]
ENSG00000067334	8.55314	1.75624	0.720927	2.43608	0.0148474	0.0962833	DNTTIP2	protein_coding	deoxynucleotidyltransferase terminal interacting protein 2 [Source:HGNC Symbol;Acc:HGNC:24013]
ENSG00000109332	15.4872	1.46814	0.602476	2.43684	0.0148162	0.0962833	UBE2D3	protein_coding	ubiquitin conjugating enzyme E2 D3 [Source:HGNC Symbol;Acc:HGNC:12476]
ENSG00000144747	6.54556	1.51444	0.621193	2.43795	0.0147708	0.0962833	TMF1	protein_coding	TATA element modulatory factor 1 [Source:HGNC Symbol;Acc:HGNC:11870]
ENSG00000211895	9.09468	2.35859	0.968054	2.43642	0.0148334	0.0962833	IGHA1	IG_C_gene	immunoglobulin heavy constant alpha 1 [Source:HGNC Symbol;Acc:HGNC:5478]
ENSG00000005961	6.01397	1.80122	0.740427	2.43268	0.0149876	0.0968639	ITGA2B	protein_coding	integrin subunit alpha 2b [Source:HGNC Symbol;Acc:HGNC:6138]
ENSG00000188647	5.90906	1.70855	0.702386	2.4325	0.0149951	0.0968639	PTAR1	protein_coding	protein prenyltransferase alpha subunit repeat containing 1 [Source:HGNC Symbol;Acc:HGNC:30449]
ENSG00000138378	6.12694	1.597	0.6569	2.43112	0.0150522	0.0970552	STAT4	protein_coding	signal transducer and activator of transcription 4 [Source:HGNC Symbol;Acc:HGNC:11365]
ENSG00000116478	8.0015	1.64443	0.677044	2.42884	0.015147	0.0974882	HDAC1	protein_coding	histone deacetylase 1 [Source:HGNC Symbol;Acc:HGNC:4852]
ENSG00000167526	61.3068	1.77469	0.731058	2.42757	0.0152005	0.0976544	RPL13	protein_coding	ribosomal protein L13 [Source:HGNC Symbol;Acc:HGNC:10303]
ENSG00000026950	5.5916	1.58918	0.656101	2.42216	0.0154287	0.0978702	BTN3A1	protein_coding	butyrophilin subfamily 3 member A1 [Source:HGNC Symbol;Acc:HGNC:1138]
ENSG00000072501	13.2387	1.7687	0.729418	2.4248	0.0153167	0.0978702	SMC1A	protein_coding	structural maintenance of chromosomes 1A [Source:HGNC Symbol;Acc:HGNC:11111]
ENSG00000103657	40.9141	1.71508	0.707493	2.42416	0.0153438	0.0978702	HERC1	protein_coding	HECT and RLD domain containing E3 ubiquitin protein ligase family member 1 [Source:HGNC Symbol;Acc:HGNC:4867]
ENSG00000109381	6.2267	1.59129	0.657147	2.42151	0.0154561	0.0978702	ELF2	protein_coding	E74 like ETS transcription factor 2 [Source:HGNC Symbol;Acc:HGNC:3317]
[truncated: 16,894 more rows]

## Sheet: CAM VERSUS HEALTHY
Gene	baseMean	log2FoldChange	lfcSE	stat	pvalue	padj	symbol	gene type	name
[truncated: 17,447 more rows]
